# Supplementary material for: Synthesis, crystal structure and photophysical properties of a dinuclear MnII complex with 6-(di­ethyl­amino)-4-phenyl-2-(pyridin-2-yl)quinoline
Source: Acta Crystallogr E Crystallogr Commun. 2024 Jun 28;80(Pt 7):795–9. doi: 10.1107/S2056989024006042 (PMC11223701; doi:10.1107/S2056989024006042)
Supplement: Supplementary file 1 [file e-80-00795-sup1.cif]

##############################################################################
#                                                                            #
# This CIF contains the data in a paper accepted for publication in          #
# Acta Crystallographica Section E. It conforms to the requirements of       #
# Notes for Authors for Acta Crystallographica Section E, and has been       #
# peer reviewed under the auspices of the IUCr Commission on Journals.       #
#                                                                            #
# Full details of the Crystallographic Information File format               #
# are given in the paper "The Crystallographic Information File (CIF):       #
# a New Standard Archive File for Crystallography" by S. R. Hall, F. H.      #
# Allen and I. D. Brown [Acta Cryst. (1991), A47, 655-685].                  #
#                                                                            #
# The current version of the core CIF dictionary is obtainable from          #
# ftp://ftp.iucr.org/pub/cif_core.dic.                                       #
#                                                                            #
# Software is freely available for graphical display of the structure(s)     #
# in this CIF. For information consult the CIF software page                 #
# http://www.iucr.org/resources/cif/software.                                #
#                                                                            #
# This file may be used for bona fide research purposes within the           #
# scientific community so long as proper attribution is given to the journal # 
# article from which it was obtained.                                        #
#                                                                            #
##############################################################################
data_I
_audit_creation_method
;
Olex2 1.3
(compiled 2020.11.12 svn.r5f609507 for OlexSys, GUI svn.r6408)
;
_journal_date_recd_electronic     2024-06-06
_journal_date_accepted     2024-06-21
_journal_name_full     'Acta Crystallographica, Section E'
_journal_year     2024
_journal_volume     80
_journal_issue      7
_journal_page_first     795
_journal_page_last     799
_journal_paper_category     GM
_journal_paper_doi     10.1107/S2056989024006042
_journal_coeditor_code     WM5726
_publ_contact_author_name     'Luc Van Meervelt'
_publ_contact_author_address
;
Department of Chemistry
KU Leuven
Biomolecular Architecture, Celestijnenlaan 200F
Leuven (Heverlee)
B-3001
Belgium
;
_publ_contact_author_email     'luc.vanmeervelt@kuleuven.be'
_publ_contact_author_fax     ?
_publ_contact_author_phone     ?
_publ_section_title
;
Synthesis, crystal structure and photophysical properties of a dinuclear Mn^II^
complex with 6-(diethylamino)-4-phenyl-2-(pyridin-2-yl)quinoline
;
_publ_section_title_footnote     .
loop_
    _publ_author_name
    _publ_author_footnote
    _publ_author_address
    'Le Thi Hong, Hai' .
;
Department of Chemistry
Hanoi National University of Education
136 Xuan Thuy
Cau Giay
Hanoi
Vietnam
;
    'Hoang Tuan, Duong' .
;
Department of Chemistry
Hanoi National University of Education
136 Xuan Thuy
Cau Giay
Hanoi
Vietnam
;
    'Nguyen Duc, Anh' .
;
Department of Chemistry
Hanoi National University of Education
136 Xuan Thuy
Cau Giay
Hanoi
Vietnam
;
    'Nguyen, Hien' .
;
Department of Chemistry
Hanoi National University of Education
136 Xuan Thuy
Cau Giay
Hanoi
Vietnam
;
    'Van Meervelt, Luc' .
;
Department of Chemistry
KU Leuven
Biomolecular Architecture, Celestijnenlaan 200F
Leuven (Heverlee)
B-3001
Belgium
;
_publ_section_synopsis
;
The two Mn^II^ atoms in the complex display a different coordination number,
<i>viz</i>. five with a distorted trigonal--bipyramidal Cl~3~N~2~ and six with
a distorted octahedral Cl~3~N~2~O coordination set.
;
_chemical_name_systematic
;\
Aqua-1\k<i>O</i>-di-\m-chlorido-1:2\k^4^<i>Cl</i>:<i>Cl</i>-dichlorido-\
1\k<i>Cl</i>,2\k<i>Cl</i>-bis[6-(diethylamino)-4-phenyl-2-(pyridin-\
2-yl)quinoline]-1\k^2^<i>N</i>^1^,<i>N</i>^2^;\
2\k^2^<i>N</i>^1^,<i>N</i>^2^-dimanganese(II)
;
_chemical_name_common     ?
_chemical_formula_moiety     'C48 H48 Cl4 Mn2 N6 O'
_chemical_formula_sum     'C48 H48 Cl4 Mn2 N6 O'
_chemical_formula_iupac     '[Mn2 Cl4 (C24 H23 N3)2 (H2 O1)]'
_chemical_formula_weight     976.60
_chemical_melting_point     ?
_space_group_crystal_system     triclinic
_space_group_name_H-M_alt     'P -1'
_space_group_name_Hall     '-P 1'
loop_
    _space_group_symop_operation_xyz
    'x, y, z'
    '-x, -y, -z'
_cell_length_a     8.7491(2)
_cell_length_b     13.2133(3)
_cell_length_c     21.3793(5)
_cell_angle_alpha     88.914(2)
_cell_angle_beta     82.290(2)
_cell_angle_gamma     88.989(2)
_cell_volume     2448.48(10)
_cell_formula_units_Z     2
_cell_measurement_reflns_used     20239
_cell_measurement_theta_min     3.5590
_cell_measurement_theta_max     27.6860
_cell_measurement_temperature     294(2)
_exptl_crystal_description     plate
_exptl_crystal_colour     yellow
_exptl_crystal_size_max     0.4
_exptl_crystal_size_mid     0.15
_exptl_crystal_size_min     0.05
_exptl_crystal_density_diffrn     1.325
_exptl_crystal_density_meas     ?
_exptl_crystal_density_method     ?
_exptl_crystal_F_000     1008
_exptl_absorpt_coefficient_mu     0.775
_exptl_absorpt_correction_type     multi-scan
_exptl_absorpt_process_details
;
(CrysAlisPro; Rigaku OD, 2024)
;
_exptl_absorpt_correction_T_min     0.60644
_exptl_absorpt_correction_T_max     1.00000
_diffrn_ambient_temperature     294(2)
_diffrn_source     'micro-focus sealed X-ray tube'
_diffrn_radiation_type     'Mo K\a'
_diffrn_radiation_wavelength     0.71073
_diffrn_radiation_monochromator     mirror
_diffrn_measurement_device_type
                                   'SuperNova, Single source at offset/far, Eos'
_diffrn_measurement_device     'four-circle diffractometer'
_diffrn_measurement_method     '\w scans'
_diffrn_detector     'CCD plate'
_diffrn_detector_area_resol_mean     15.9566
loop_
    _diffrn_refln_index_h
    _diffrn_refln_index_k
    _diffrn_refln_index_l
    0 0 -4
    0 0 4
    0 0 -4
    0 0 4
    0 0 -4
    0 0 -4
    0 0 4
    0 0 -5
    0 0 5
    0 0 -5
    0 0 -5
    0 0 5
    0 0 -5
    0 0 5
    0 0 -5
    0 0 6
    0 0 -6
    0 0 -6
    0 0 6
    0 0 6
    0 0 -6
    0 0 -6
    0 0 -7
    0 0 7
    0 0 -7
    0 0 7
    0 0 -7
    0 0 -7
    0 0 7
    0 0 -8
    0 0 8
    0 0 -8
    0 0 -8
    0 0 -8
    0 0 8
    0 0 8
    0 0 -8
    0 0 -9
    0 0 9
    0 0 -9
    0 0 -9
    0 0 -9
    0 0 9
    0 0 -10
    0 0 10
    0 0 -10
    0 0 -10
    0 0 -10
    0 0 10
    0 0 -11
    0 0 11
    0 0 -11
    0 0 -11
    0 0 11
    0 0 -11
    0 0 -12
    0 0 12
    0 0 -12
    0 0 -12
    0 0 -12
    0 0 12
    0 0 -13
    0 0 13
    0 0 -13
    0 0 -13
    0 0 13
    0 0 -13
    0 0 -14
    0 0 14
    0 0 -14
    0 0 -14
    0 0 -14
    0 0 14
    0 0 -15
    0 0 15
    0 0 -15
    0 0 -15
    0 0 -15
    0 0 15
    0 0 -16
    0 0 16
    0 0 -16
    0 0 -16
    0 0 -16
    0 0 16
    0 0 -17
    0 0 17
    0 0 -17
    0 0 -17
    0 0 17
    0 0 -17
    0 0 18
    0 0 -18
    0 0 -18
    0 0 -18
    0 0 18
    0 0 19
    0 0 -19
    0 0 -19
    0 0 -19
    0 0 19
    0 0 20
    0 0 -20
    0 0 -20
    0 0 20
    0 0 -20
    0 0 21
    0 0 -21
    0 0 -21
    0 0 -21
    0 0 21
    0 0 22
    0 0 -22
    0 0 -22
    0 0 22
    0 0 -22
    0 0 -23
    0 0 23
    0 0 -23
    0 0 -23
    0 0 23
    0 0 -23
    0 0 -24
    0 0 24
    0 0 -24
    0 0 -24
    0 0 24
    0 0 -24
    0 0 -25
    0 0 25
    0 0 -25
    0 0 -25
    0 0 25
    0 0 -25
    0 0 26
    0 0 -26
    0 0 -26
    0 0 -26
    0 0 26
    0 0 27
    0 0 -27
    0 -1 27
    0 1 -27
    0 -1 26
    0 1 -26
    0 1 -26
    0 1 -26
    0 -1 26
    0 -1 25
    0 1 -25
    0 1 -25
    0 1 -25
    0 -1 25
    0 1 -25
    0 -1 24
    0 1 -24
    0 1 -24
    0 1 -24
    0 -1 24
    0 1 -24
    0 -1 23
    0 1 -23
    0 1 -23
    0 1 -23
    0 1 -23
    0 -1 23
    0 1 -22
    0 -1 22
    0 1 -22
    0 1 -22
    0 1 -22
    0 -1 22
    0 -1 21
    0 1 -21
    0 1 -21
    0 1 -21
    0 1 -21
    0 -1 21
    0 1 -20
    0 -1 20
    0 1 -20
    0 1 -20
    0 1 -20
    0 -1 20
    0 1 -19
    0 -1 19
    0 1 -19
    0 1 -19
    0 1 -19
    0 -1 19
    0 1 -18
    0 -1 18
    0 1 -18
    0 1 -18
    0 -1 18
    0 1 -18
    0 1 -17
    0 -1 17
    0 1 -17
    0 1 -17
    0 -1 17
    0 1 -17
    0 1 -16
    0 -1 16
    0 1 -16
    0 1 -16
    0 -1 16
    0 1 -16
    0 1 -15
    0 -1 15
    0 1 -15
    0 1 -15
    0 1 -15
    0 -1 15
    0 1 -14
    0 -1 14
    0 1 -14
    0 1 -14
    0 1 -14
    0 -1 14
    0 1 -13
    0 -1 13
    0 -1 13
    0 1 -13
    0 1 -13
    0 -1 13
    0 1 -13
    0 -1 12
    0 1 -12
    0 -1 12
    0 1 -12
    0 1 -12
    0 -1 12
    0 1 -12
    0 1 -11
    0 -1 11
    0 -1 11
    0 1 -11
    0 1 -11
    0 -1 11
    0 1 -11
    0 1 -10
    0 -1 10
    0 -1 10
    0 -1 10
    0 1 -10
    0 1 -10
    0 1 -10
    0 -1 10
    0 -1 9
    0 1 -9
    0 1 -9
    0 -1 9
    0 -1 9
    0 1 -9
    0 1 -9
    0 -1 9
    0 1 -9
    0 -1 8
    0 1 -8
    0 -1 8
    0 1 -8
    0 -1 8
    0 1 -8
    0 1 -8
    0 -1 8
    0 1 -8
    0 -1 8
    0 1 -8
    0 1 -7
    0 -1 7
    0 -1 7
    0 1 -7
    0 -1 7
    0 1 -7
    0 -1 7
    0 1 -7
    0 1 -7
    0 -1 7
    0 1 -7
    0 -1 6
    0 1 -6
    0 -1 6
    0 1 -6
    0 1 -6
    0 -1 6
    0 -1 6
    0 1 -6
    0 1 -6
    0 1 -6
    0 -1 6
    0 1 -5
    0 -1 5
    0 1 -5
    0 -1 5
    0 1 -5
    0 -1 5
    0 1 -5
    0 1 -5
    0 -1 5
    0 -1 5
    0 1 -5
    0 1 -5
    0 -1 5
    0 1 -5
    0 1 -4
    0 -1 4
    0 1 -4
    0 -1 4
    0 1 -4
    0 -1 4
    0 1 -4
    0 1 -4
    0 -1 4
    0 1 -4
    0 -1 4
    0 1 -4
    0 -1 4
    0 -1 3
    0 1 -3
    0 -1 3
    0 -1 3
    0 1 4
    0 -1 -4
    0 -1 -4
    0 1 4
    0 -1 -4
    0 -1 -5
    0 1 5
    0 1 5
    0 -1 -5
    0 -1 -5
    0 1 5
    0 1 5
    0 -1 -6
    0 -1 -6
    0 -1 -6
    0 1 6
    0 1 6
    0 -1 -6
    0 -1 -6
    0 1 6
    0 1 6
    0 -1 -7
    0 1 7
    0 -1 -7
    0 1 7
    0 -1 -7
    0 1 7
    0 -1 -7
    0 -1 -8
    0 1 8
    0 -1 -8
    0 1 8
    0 -1 -8
    0 1 8
    0 -1 -8
    0 -1 -9
    0 -1 -9
    0 1 9
    0 -1 -9
    0 1 9
    0 -1 -10
    0 1 10
    0 -1 -10
    0 -1 -10
    0 1 10
    0 -1 -11
    0 1 11
    0 -1 -11
    0 -1 -11
    0 1 11
    0 -1 -12
    0 1 12
    0 -1 -12
    0 -1 -12
    0 1 12
    0 -1 -13
    0 1 13
    0 -1 -13
    0 -1 -13
    0 1 13
    0 -1 -14
    0 1 14
    0 -1 -14
    0 -1 -14
    0 1 14
    0 -1 -15
    0 1 15
    0 -1 -15
    0 -1 -15
    0 1 15
    0 -1 -16
    0 1 16
    0 -1 -16
    0 -1 -16
    0 1 16
    0 -1 -16
    0 -1 -17
    0 1 17
    0 -1 -17
    0 -1 -17
    0 1 17
    0 -1 -17
    0 -1 -18
    0 1 18
    0 -1 -18
    0 -1 -18
    0 1 18
    0 -1 -18
    0 1 19
    0 -1 -19
    0 -1 -19
    0 -1 -19
    0 1 19
    0 1 20
    0 -1 -20
    0 -1 -20
    0 1 20
    0 -1 -20
    0 1 21
    0 -1 -21
    0 -1 -21
    0 -1 -21
    0 1 21
    0 1 22
    0 -1 -22
    0 -1 -22
    0 1 22
    0 -1 -22
    0 1 23
    0 -1 -23
    0 1 23
    0 -1 -23
    0 1 24
    0 -1 -24
    0 -1 -24
    0 -1 -24
    0 1 24
    0 1 25
    0 -1 -25
    0 -1 -25
    0 -1 -25
    0 1 25
    0 1 26
    0 -1 -26
    0 -1 -26
    0 -1 -26
    0 -1 -26
    0 1 26
    0 1 27
    0 -1 -27
    0 -2 27
    0 -2 26
    0 2 -26
    0 2 -26
    0 2 -26
    0 2 -25
    0 -2 25
    0 2 -25
    0 2 -25
    0 -2 25
    0 2 -24
    0 -2 24
    0 2 -24
    0 2 -24
    0 2 -24
    0 -2 24
    0 2 -23
    0 -2 23
    0 2 -23
    0 2 -23
    0 -2 23
    0 2 -23
    0 2 -22
    0 -2 22
    0 2 -22
    0 2 -22
    0 2 -22
    0 -2 22
    0 2 -21
    0 -2 21
    0 2 -21
    0 2 -21
    0 -2 21
    0 2 -21
    0 2 -20
    0 -2 20
    0 2 -20
    0 2 -20
    0 2 -20
    0 -2 20
    0 -2 19
    0 2 -19
    0 2 -19
    0 2 -19
    0 2 -19
    0 -2 19
    0 -2 18
    0 2 -18
    0 2 -18
    0 2 -18
    0 -2 18
    0 2 -18
    0 2 -17
    0 -2 17
    0 2 -17
    0 2 -17
    0 2 -17
    0 -2 17
    0 2 -17
    0 2 -16
    0 2 -16
    0 -2 16
    0 -2 16
    0 2 -16
    0 2 -16
    0 2 -16
    0 -2 16
    0 -2 15
    0 2 -15
    0 -2 15
    0 2 -15
    0 2 -15
    0 2 -15
    0 2 -15
    0 -2 15
    0 -2 14
    0 2 -14
    0 2 -14
    0 -2 14
    0 2 -14
    0 2 -14
    0 -2 14
    0 2 -14
    0 2 -13
    0 -2 13
    0 2 -13
    0 -2 13
    0 2 -13
    0 2 -13
    0 2 -13
    0 -2 13
    0 2 -12
    0 -2 12
    0 -2 12
    0 2 -12
    0 2 -12
    0 2 -12
    0 -2 12
    0 2 -12
    0 2 -12
    0 2 -11
    0 2 -11
    0 -2 11
    0 -2 11
    0 2 -11
    0 2 -11
    0 2 -11
    0 -2 11
    0 2 -11
    0 2 -10
    0 -2 10
    0 2 -10
    0 -2 10
    0 2 -10
    0 2 -10
    0 -2 10
    0 2 -10
    0 -2 10
    0 2 -10
    0 2 -9
    0 2 -9
    0 -2 9
    0 -2 9
    0 -2 9
    0 2 -9
    0 2 -9
    0 2 -9
    0 -2 9
    0 -2 9
    0 2 -9
    0 -2 8
    0 2 -8
    0 2 -8
    0 2 -8
    0 -2 8
    0 2 -8
    0 2 -8
    0 -2 8
    0 -2 8
    0 -2 8
    0 2 -8
    0 2 -8
    0 -2 8
    0 2 -8
    0 2 -7
    0 2 -7
    0 -2 7
    0 2 -7
    0 -2 7
    0 -2 7
    0 -2 7
    0 2 -7
    0 2 -7
    0 2 -7
    0 -2 7
    0 2 -7
    0 2 -7
    0 -2 7
    0 -2 6
    0 2 -6
    0 2 -6
    0 -2 6
    0 2 -6
    0 -2 6
    0 2 -6
    0 2 -6
    0 -2 6
    0 -2 6
    0 2 -6
    0 2 -6
    0 -2 6
    0 2 -6
    0 2 -5
    0 2 -5
    0 -2 5
    0 -2 5
    0 2 -5
    0 -2 5
    0 2 -5
    0 -2 5
    0 2 -5
    0 -2 5
    0 2 -5
    0 2 -5
    0 2 -5
    0 -2 5
    0 -2 5
    0 -2 4
    0 2 -4
    0 -2 4
    0 -2 4
    0 -2 4
    0 2 -4
    0 2 -4
    0 -2 4
    0 -2 4
    0 2 -4
    0 2 -4
    0 -2 4
    0 2 -4
    0 -2 4
    0 -2 3
    0 2 -3
    0 -2 3
    0 2 -3
    0 -2 3
    0 -2 3
    0 2 -3
    0 2 -3
    0 -2 3
    0 2 -3
    0 -2 3
    0 2 -3
    0 -2 3
    0 2 -2
    0 -2 2
    0 2 -2
    0 -2 2
    0 2 -2
    0 -2 2
    0 2 -2
    0 -2 2
    0 -2 2
    0 -2 2
    0 -2 2
    0 2 -2
    0 2 -2
    0 -2 2
    0 -2 1
    0 -2 1
    0 -2 -2
    0 -2 -2
    0 2 2
    0 -2 -2
    0 -2 -2
    0 2 2
    0 2 2
    0 2 3
    0 -2 -3
    0 -2 -3
    0 2 3
    0 2 3
    0 -2 -3
    0 2 4
    0 -2 -4
    0 -2 -4
    0 2 4
    0 2 4
    0 -2 -4
    0 -2 -4
    0 2 4
    0 -2 -5
    0 -2 -5
    0 2 5
    0 2 5
    0 2 5
    0 -2 -5
    0 2 5
    0 -2 -6
    0 -2 -6
    0 2 6
    0 2 6
    0 2 6
    0 -2 -6
    0 2 6
    0 2 7
    0 2 7
    0 -2 -7
    0 -2 -7
    0 2 7
    0 -2 -7
    0 2 7
    0 2 8
    0 -2 -8
    0 -2 -8
    0 2 8
    0 2 8
    0 2 8
    0 -2 -8
    0 -2 -9
    0 2 9
    0 2 9
    0 2 9
    0 -2 -10
    0 2 10
    0 -2 -10
    0 2 10
    0 2 10
    0 -2 -11
    0 2 11
    0 -2 -11
    0 2 11
    0 2 11
    0 -2 -12
    0 2 12
    0 -2 -12
    0 2 12
    0 2 12
    0 -2 -13
    0 2 13
    0 -2 -13
    0 -2 -13
    0 2 13
    0 -2 -14
    0 2 14
    0 -2 -14
    0 -2 -14
    0 2 14
    0 -2 -15
    0 2 15
    0 -2 -15
    0 -2 -15
    0 2 15
    0 -2 -16
    0 2 16
    0 -2 -16
    0 -2 -16
    0 2 16
    0 -2 -17
    0 2 17
    0 -2 -17
    0 -2 -17
    0 2 17
    0 -2 -18
    0 2 18
    0 -2 -18
    0 -2 -18
    0 2 18
    0 2 19
    0 -2 -19
    0 -2 -19
    0 -2 -19
    0 2 19
    0 2 20
    0 -2 -20
    0 -2 -20
    0 -2 -20
    0 2 20
    0 2 21
    0 -2 -21
    0 -2 -21
    0 -2 -21
    0 2 21
    0 2 22
    0 -2 -22
    0 -2 -22
    0 -2 -22
    0 2 22
    0 2 23
    0 -2 -23
    0 -2 -23
    0 -2 -23
    0 2 23
    0 2 24
    0 -2 -24
    0 -2 -24
    0 -2 -24
    0 2 24
    0 2 25
    0 -2 -25
    0 -2 -25
    0 -2 -25
    0 2 25
    0 2 26
    0 -2 -26
    0 -2 -26
    0 2 26
    0 -2 -26
    0 2 27
    0 -2 -27
    0 -3 27
    0 3 -26
    0 -3 26
    0 3 -26
    0 -3 26
    0 3 -25
    0 -3 25
    0 3 -25
    0 3 -25
    0 -3 25
    0 3 -24
    0 -3 24
    0 3 -24
    0 3 -24
    0 -3 24
    0 3 -23
    0 -3 23
    0 3 -23
    0 3 -23
    0 3 -23
    0 -3 23
    0 3 -22
    0 -3 22
    0 3 -22
    0 3 -22
    0 -3 22
    0 3 -22
    0 -3 21
    0 3 -21
    0 3 -21
    0 3 -21
    0 -3 21
    0 3 -21
    0 -3 20
    0 3 -20
    0 3 -20
    0 3 -20
    0 3 -20
    0 -3 20
    0 3 -19
    0 -3 19
    0 3 -19
    0 3 -19
    0 -3 19
    0 3 -19
    0 -3 18
    0 3 -18
    0 3 -18
    0 3 -18
    0 3 -18
    0 -3 18
    0 -3 17
    0 3 -17
    0 3 -17
    0 3 -17
    0 -3 17
    0 3 -17
    0 -3 16
    0 3 -16
    0 -3 16
    0 3 -16
    0 3 -16
    0 -3 16
    0 3 -16
    0 -3 15
    0 3 -15
    0 -3 15
    0 3 -15
    0 3 -15
    0 3 -15
    0 -3 15
    0 -3 14
    0 3 -14
    0 -3 14
    0 3 -14
    0 3 -14
    0 -3 14
    0 3 -14
    0 3 -14
    0 -3 13
    0 3 -13
    0 -3 13
    0 3 -13
    0 3 -13
    0 3 -13
    0 3 -13
    0 -3 13
    0 -3 12
    0 3 -12
    0 -3 12
    0 3 -12
    0 3 -12
    0 3 -12
    0 -3 12
    0 3 -12
    0 3 -11
    0 -3 11
    0 -3 11
    0 3 -11
    0 3 -11
    0 3 -11
    0 3 -11
    0 -3 11
    0 3 -10
    0 -3 10
    0 -3 10
    0 3 -10
    0 3 -10
    0 -3 10
    0 -3 10
    0 3 -10
    0 3 -10
    0 -3 9
    0 3 -9
    0 -3 9
    0 -3 9
    0 3 -9
    0 3 -9
    0 3 -9
    0 -3 9
    0 -3 9
    0 3 -9
    0 3 -9
    0 3 -8
    0 -3 8
    0 -3 8
    0 3 -8
    0 3 -8
    0 -3 8
    0 -3 8
    0 3 -8
    0 -3 8
    0 3 -8
    0 3 -8
    0 -3 7
    0 3 -7
    0 -3 7
    0 -3 7
    0 -3 7
    0 3 -7
    0 -3 7
    0 3 -7
    0 3 -7
    0 3 -7
    0 -3 7
    0 3 -7
    0 -3 7
    0 -3 6
    0 -3 6
    0 3 -6
    0 -3 6
    0 -3 6
    0 3 -6
    0 -3 6
    0 3 -6
    0 3 -6
    0 3 -6
    0 -3 6
    0 -3 6
    0 3 -6
    0 -3 5
    0 3 -5
    0 -3 5
    0 -3 5
    0 3 -5
    0 -3 5
    0 3 -5
    0 -3 5
    0 -3 5
    0 3 -5
    0 3 -5
    0 3 -5
    0 -3 5
    0 3 -4
    0 -3 4
    0 -3 4
    0 -3 4
    0 -3 4
    0 3 -4
    0 -3 4
    0 3 -4
    0 -3 4
    0 -3 4
    0 3 -4
    0 3 -4
    0 -3 4
    0 3 -3
    0 -3 3
    0 -3 3
    0 -3 3
    0 -3 3
    0 -3 3
    0 3 -3
    0 3 -3
    0 3 -3
    0 -3 3
    0 3 -3
    0 -3 3
    0 -3 3
    0 -3 2
    0 3 -2
    0 -3 2
    0 3 -2
    0 -3 2
    0 -3 2
    0 -3 2
    0 3 -2
    0 -3 2
    0 -3 2
    0 3 -2
    0 3 -2
    0 -3 1
    0 3 -1
    0 -3 1
    0 3 -1
    0 -3 1
    0 3 -1
    0 -3 1
    0 -3 1
    0 3 -1
    0 -3 1
    0 -3 0
    0 3 0
    0 -3 0
    0 3 0
    0 -3 0
    0 3 0
    0 3 0
    0 3 0
    0 -3 0
    0 -3 -1
    0 3 1
    0 -3 -1
    0 3 1
    0 3 1
    0 -3 -1
    0 -3 -1
    0 3 1
    0 -3 -2
    0 3 2
    0 3 2
    0 -3 -2
    0 3 2
    0 -3 -2
    0 -3 -2
    0 3 2
    0 -3 -3
    0 3 3
    0 -3 -3
    0 -3 -3
    0 3 3
    0 -3 -3
    0 -3 -3
    0 3 3
    0 -3 -4
    0 3 4
    0 -3 -4
    0 -3 -4
    0 3 4
    0 3 4
    0 -3 -4
    0 -3 -5
    0 3 5
    0 3 5
    0 -3 -5
    0 3 5
    0 3 5
    0 -3 -5
    0 3 6
    0 -3 -6
    0 -3 -6
    0 3 6
    0 3 6
    0 -3 -6
    0 3 6
    0 -3 -7
    0 -3 -7
    0 3 7
    0 3 7
    0 -3 -7
    0 3 7
    0 3 7
    0 -3 -8
    0 3 8
    0 3 8
    0 3 8
    0 -3 -8
    0 -3 -9
    0 3 9
    0 3 9
    0 3 9
    0 -3 -10
    0 3 10
    0 3 10
    0 3 10
    0 3 11
    0 -3 -11
    0 3 11
    0 3 11
    0 -3 -12
    0 -3 -12
    0 3 12
    0 -3 -12
    0 3 12
    0 3 12
    0 -3 -13
    0 3 13
    0 -3 -13
    0 3 13
    0 3 13
    0 -3 -14
    0 3 14
    0 -3 -14
    0 3 14
    0 3 14
    0 -3 -15
    0 3 15
    0 -3 -15
    0 3 15
    0 3 15
    0 -3 -16
    0 3 16
    0 -3 -16
    0 -3 -16
    0 3 16
    0 -3 -17
    0 3 17
    0 -3 -17
    0 -3 -17
    0 3 17
    0 -3 -18
    0 3 18
    0 -3 -18
    0 -3 -18
    0 3 18
    0 3 19
    0 -3 -19
    0 -3 -19
    0 3 19
    0 3 20
    0 -3 -20
    0 -3 -20
    0 3 20
    0 3 21
    0 -3 -21
    0 -3 -21
    0 3 21
    0 3 22
    0 -3 -22
    0 -3 -22
    0 -3 -22
    0 3 22
    0 3 23
    0 -3 -23
    0 -3 -23
    0 3 23
    0 -3 -23
    0 3 24
    0 -3 -24
    0 -3 -24
    0 3 24
    0 -3 -24
    0 3 25
    0 -3 -25
    0 -3 -25
    0 -3 -25
    0 3 25
    0 3 26
    0 -3 -26
    0 -3 -26
    0 3 26
    0 -3 -26
    0 3 27
    0 -3 -27
    0 -3 -27
    0 -4 27
    0 -4 26
    0 4 -26
    0 -4 26
    0 4 -25
    0 -4 25
    0 4 -25
    0 4 -25
    0 -4 25
    0 4 -24
    0 -4 24
    0 4 -24
    0 4 -24
    0 -4 24
    0 4 -23
    0 -4 23
    0 4 -23
    0 4 -23
    0 4 -23
    0 -4 23
    0 4 -22
    0 -4 22
    0 4 -22
    0 4 -22
    0 -4 22
    0 4 -22
    0 4 -21
    0 -4 21
    0 4 -21
    0 4 -21
    0 -4 21
    0 4 -21
    0 4 -20
    0 -4 20
    0 4 -20
    0 4 -20
    0 -4 20
    0 4 -20
    0 4 -19
    0 -4 19
    0 4 -19
    0 4 -19
    0 4 -19
    0 -4 19
    0 4 -18
    0 -4 18
    0 4 -18
    0 4 -18
    0 4 -18
    0 -4 18
    0 4 -17
    0 -4 17
    0 4 -17
    0 4 -17
    0 -4 17
    0 4 -17
    0 4 -16
    0 -4 16
    0 -4 16
    0 4 -16
    0 4 -16
    0 4 -16
    0 -4 16
    0 4 -16
    0 4 -15
    0 -4 15
    0 -4 15
    0 4 -15
    0 4 -15
    0 4 -15
    0 4 -15
    0 -4 15
    0 -4 14
    0 4 -14
    0 -4 14
    0 4 -14
    0 4 -14
    0 4 -14
    0 4 -14
    0 -4 14
    0 -4 13
    0 4 -13
    0 -4 13
    0 4 -13
    0 4 -13
    0 4 -13
    0 -4 13
    0 4 -13
    0 -4 12
    0 4 -12
    0 -4 12
    0 4 -12
    0 4 -12
    0 4 -12
    0 4 -12
    0 -4 12
    0 -4 11
    0 4 -11
    0 -4 11
    0 4 -11
    0 4 -11
    0 4 -11
    0 -4 11
    0 4 -11
    0 4 -10
    0 -4 10
    0 -4 10
    0 4 -10
    0 4 -10
    0 4 -10
    0 4 -10
    0 -4 10
    0 4 -9
    0 -4 9
    0 -4 9
    0 4 -9
    0 4 -9
    0 -4 9
    0 4 -9
    0 4 -9
    0 -4 9
    0 4 -9
    0 4 -8
    0 -4 8
    0 -4 8
    0 4 -8
    0 4 -8
    0 -4 8
    0 -4 8
    0 4 -8
    0 -4 8
    0 4 -8
    0 4 -8
    0 4 -7
    0 -4 7
    0 -4 7
    0 4 -7
    0 -4 7
    0 4 -7
    0 4 -7
    0 -4 7
    0 -4 7
    0 4 -7
    0 4 -7
    0 -4 6
    0 -4 6
    0 4 -6
    0 -4 6
    0 -4 6
    0 4 -6
    0 4 -6
    0 -4 6
    0 -4 6
    0 -4 6
    0 4 -6
    0 4 -6
    0 4 -5
    0 -4 5
    0 -4 5
    0 -4 5
    0 -4 5
    0 4 -5
    0 4 -5
    0 -4 5
    0 4 -5
    0 -4 5
    0 4 -5
    0 -4 5
    0 -4 4
    0 4 -4
    0 -4 4
    0 4 -4
    0 -4 4
    0 -4 4
    0 4 -4
    0 -4 4
    0 -4 4
    0 4 -4
    0 4 -4
    0 -4 4
    0 -4 3
    0 4 -3
    0 -4 3
    0 4 -3
    0 -4 3
    0 -4 3
    0 4 -3
    0 -4 3
    0 -4 3
    0 -4 3
    0 4 -3
    0 4 -3
    0 4 -2
    0 -4 2
    0 4 -2
    0 -4 2
    0 4 -2
    0 -4 2
    0 -4 2
    0 -4 2
    0 4 -2
    0 -4 2
    0 4 -2
    0 4 -2
    0 4 -1
    0 -4 1
    0 -4 1
    0 -4 1
    0 4 -1
    0 -4 1
    0 4 -1
    0 -4 1
    0 4 -1
    0 -4 1
    0 4 0
    0 -4 0
    0 4 0
    0 -4 0
    0 -4 0
    0 4 0
    0 4 0
    0 -4 0
    0 4 0
    0 4 1
    0 -4 -1
    0 4 1
    0 4 1
    0 -4 -1
    0 -4 -1
    0 4 1
    0 -4 -1
    0 4 2
    0 -4 -2
    0 4 2
    0 -4 -2
    0 4 2
    0 -4 -2
    0 4 2
    0 4 2
    0 -4 -2
    0 -4 -2
    0 -4 -3
    0 4 3
    0 -4 -3
    0 -4 -3
    0 -4 -3
    0 4 3
    0 4 3
    0 -4 -4
    0 4 4
    0 -4 -4
    0 -4 -4
    0 -4 -4
    0 4 4
    0 4 4
    0 -4 -5
    0 -4 -5
    0 4 5
    0 4 5
    0 4 5
    0 -4 -5
    0 4 6
    0 -4 -6
    0 -4 -6
    0 4 6
    0 4 6
    0 -4 -6
    0 -4 -7
    0 4 7
    0 4 7
    0 4 7
    0 -4 -7
    0 -4 -8
    0 4 8
    0 4 8
    0 -4 -8
    0 4 8
    0 -4 -9
    0 4 9
    0 4 9
    0 4 9
    0 4 10
    0 -4 -10
    0 4 10
    0 4 10
    0 4 11
    0 -4 -11
    0 4 11
    0 4 11
    0 4 12
    0 -4 -12
    0 4 12
    0 4 12
    0 -4 -13
    0 4 13
    0 4 13
    0 4 13
    0 -4 -14
    0 -4 -14
    0 4 14
    0 -4 -14
    0 4 14
    0 4 14
    0 -4 -15
    0 4 15
    0 -4 -15
    0 4 15
    0 4 15
    0 -4 -16
    0 4 16
    0 -4 -16
    0 4 16
    0 4 16
    0 -4 -17
    0 4 17
    0 -4 -17
    0 4 17
    0 4 17
    0 -4 -18
    0 4 18
    0 -4 -18
    0 4 18
    0 4 19
    0 -4 -19
    0 -4 -19
    0 4 19
    0 4 20
    0 -4 -20
    0 -4 -20
    0 4 20
    0 4 21
    0 -4 -21
    0 -4 -21
    0 4 21
    0 4 22
    0 -4 -22
    0 -4 -22
    0 4 22
    0 4 23
    0 -4 -23
    0 -4 -23
    0 4 23
    0 4 24
    0 -4 -24
    0 -4 -24
    0 -4 -24
    0 4 24
    0 4 25
    0 -4 -25
    0 -4 -25
    0 4 25
    0 -4 -25
    0 4 26
    0 -4 -26
    0 -4 -26
    0 -4 -26
    0 4 26
    0 4 27
    0 -4 -27
    0 -4 -27
    0 4 28
    0 -5 27
    0 -5 26
    0 5 -26
    0 -5 26
    0 -5 26
    0 5 -25
    0 -5 25
    0 -5 25
    0 5 -25
    0 5 -25
    0 -5 25
    0 5 -24
    0 -5 24
    0 5 -24
    0 5 -24
    0 -5 24
    0 5 -23
    0 -5 23
    0 5 -23
    0 5 -23
    0 -5 23
    0 5 -22
    0 -5 22
    0 5 -22
    0 5 -22
    0 5 -22
    0 -5 22
    0 5 -21
    0 -5 21
    0 5 -21
    0 5 -21
    0 -5 21
    0 5 -21
    0 5 -20
    0 -5 20
    0 5 -20
    0 5 -20
    0 5 -20
    0 -5 20
    0 5 -19
    0 -5 19
    0 5 -19
    0 5 -19
    0 5 -19
    0 -5 19
    0 5 -18
    0 -5 18
    0 5 -18
    0 5 -18
    0 5 -18
    0 -5 18
    0 5 -17
    0 -5 17
    0 5 -17
    0 5 -17
    0 -5 17
    0 5 -17
    0 5 -16
    0 -5 16
    0 5 -16
    0 5 -16
    0 -5 16
    0 5 -16
    0 5 -16
    0 -5 15
    0 5 -15
    0 -5 15
    0 5 -15
    0 5 -15
    0 5 -15
    0 5 -15
    0 -5 15
    0 5 -14
    0 -5 14
    0 -5 14
    0 5 -14
    0 5 -14
    0 5 -14
    0 5 -14
    0 -5 14
    0 5 -13
    0 -5 13
    0 -5 13
    0 5 -13
    0 5 -13
    0 -5 13
    0 5 -13
    0 5 -13
    0 5 -12
    0 -5 12
    0 -5 12
    0 5 -12
    0 5 -12
    0 5 -12
    0 5 -12
    0 -5 12
    0 -5 11
    0 5 -11
    0 -5 11
    0 5 -11
    0 5 -11
    0 -5 11
    0 5 -11
    0 5 -11
    0 5 -10
    0 -5 10
    0 -5 10
    0 5 -10
    0 5 -10
    0 5 -10
    0 -5 10
    0 5 -10
    0 5 -9
    0 -5 9
    0 -5 9
    0 -5 9
    0 5 -9
    0 5 -9
    0 -5 9
    0 5 -9
    0 5 -9
    0 5 -9
    0 5 -8
    0 -5 8
    0 -5 8
    0 -5 8
    0 5 -8
    0 5 -8
    0 5 -8
    0 5 -8
    0 -5 8
    0 5 -7
    0 -5 7
    0 -5 7
    0 -5 7
    0 5 -7
    0 5 -7
    0 5 -7
    0 -5 7
    0 5 -7
    0 -5 7
    0 5 -6
    0 -5 6
    0 -5 6
    0 5 -6
    0 -5 6
    0 5 -6
    0 -5 6
    0 5 -6
    0 5 -6
    0 -5 6
    0 -5 5
    0 5 -5
    0 -5 5
    0 -5 5
    0 -5 5
    0 5 -5
    0 5 -5
    0 5 -5
    0 -5 5
    0 5 -5
    0 -5 5
    0 -5 4
    0 -5 4
    0 5 -4
    0 5 -4
    0 -5 4
    0 -5 4
    0 -5 4
    0 5 -4
    0 5 -4
    0 -5 4
    0 -5 4
    0 5 -4
    0 5 -3
    0 -5 3
    0 5 -3
    0 -5 3
    0 -5 3
    0 5 -3
    0 -5 3
    0 -5 3
    0 5 -3
    0 5 -3
    0 5 -2
    0 -5 2
    0 5 -2
    0 -5 2
    0 -5 2
    0 5 -2
    0 -5 2
    0 -5 2
    0 -5 2
    0 5 -2
    0 -5 2
    0 5 -1
    0 -5 1
    0 -5 1
    0 -5 1
    0 5 -1
    0 -5 1
    0 5 -1
    0 5 -1
    0 -5 1
    0 -5 0
    0 5 0
    0 -5 0
    0 -5 0
    0 5 0
    0 5 0
    0 -5 0
    0 5 0
    0 -5 -1
    0 5 1
    0 5 1
    0 5 1
    0 -5 -1
    0 -5 -1
    0 5 1
    0 -5 -1
    0 5 2
    0 -5 -2
    0 5 2
    0 -5 -2
    0 5 2
    0 -5 -2
    0 -5 -2
    0 5 2
    0 -5 -2
    0 5 2
    0 -5 -3
    0 5 3
    0 -5 -3
    0 5 3
    0 -5 -3
    0 -5 -3
    0 5 3
    0 5 3
    0 5 4
    0 -5 -4
    0 5 4
    0 -5 -4
    0 5 4
    0 5 4
    0 -5 -4
    0 5 5
    0 -5 -5
    0 5 5
    0 -5 -5
    0 5 5
    0 -5 -6
    0 5 6
    0 -5 -6
    0 5 6
    0 -5 -7
    0 5 7
    0 5 7
    0 -5 -7
    0 -5 -8
    0 5 8
    0 5 8
    0 5 8
    0 -5 -8
    0 5 9
    0 -5 -9
    0 5 9
    0 5 9
    0 5 9
    0 -5 -10
    0 5 10
    0 5 10
    0 5 10
    0 -5 -11
    0 5 11
    0 5 11
    0 5 11
    0 5 12
    0 -5 -12
    0 5 12
    0 5 12
    0 -5 -13
    0 5 13
    0 5 13
    0 5 13
    0 -5 -14
    0 5 14
    0 5 14
    0 5 14
    0 5 15
    0 -5 -15
    0 5 15
    0 5 15
    0 -5 -16
    0 5 16
    0 -5 -16
    0 -5 -16
    0 5 16
    0 5 16
    0 -5 -17
    0 5 17
    0 -5 -17
    0 5 17
    0 5 17
    0 -5 -18
    0 5 18
    0 -5 -18
    0 5 18
    0 -5 -19
    0 5 19
    0 -5 -19
    0 5 19
    0 5 20
    0 -5 -20
    0 -5 -20
    0 5 20
    0 5 21
    0 -5 -21
    0 -5 -21
    0 5 21
    0 5 22
    0 -5 -22
    0 -5 -22
    0 5 22
    0 5 23
    0 -5 -23
    0 -5 -23
    0 5 23
    0 5 24
    0 -5 -24
    0 -5 -24
    0 5 24
    0 5 25
    0 -5 -25
    0 -5 -25
    0 5 25
    0 5 26
    0 -5 -26
    0 5 27
    0 -5 -27
    0 -5 -27
    0 -6 27
    0 -6 26
    0 -6 25
    0 6 -25
    0 -6 25
    0 -6 25
    0 6 -24
    0 -6 24
    0 -6 24
    0 6 -24
    0 6 -24
    0 -6 24
    0 6 -23
    0 -6 23
    0 -6 23
    0 6 -23
    0 6 -23
    0 -6 23
    0 6 -22
    0 -6 22
    0 6 -22
    0 6 -22
    0 -6 22
    0 6 -21
    0 -6 21
    0 6 -21
    0 6 -21
    0 6 -21
    0 -6 21
    0 6 -20
    0 -6 20
    0 6 -20
    0 6 -20
    0 -6 20
    0 6 -20
    0 6 -19
    0 -6 19
    0 6 -19
    0 6 -19
    0 6 -19
    0 -6 19
    0 6 -18
    0 -6 18
    0 6 -18
    0 6 -18
    0 -6 18
    0 6 -18
    0 6 -17
    0 -6 17
    0 6 -17
    0 6 -17
    0 -6 17
    0 6 -17
    0 6 -16
    0 -6 16
    0 6 -16
    0 6 -16
    0 -6 16
    0 6 -16
    0 6 -16
    0 6 -15
    0 -6 15
    0 6 -15
    0 6 -15
    0 -6 15
    0 6 -15
    0 6 -15
    0 6 -14
    0 -6 14
    0 6 -14
    0 6 -14
    0 -6 14
    0 6 -14
    0 6 -13
    0 -6 13
    0 -6 13
    0 6 -13
    0 6 -13
    0 -6 13
    0 6 -13
    0 6 -13
    0 6 -12
    0 -6 12
    0 -6 12
    0 6 -12
    0 6 -12
    0 6 -12
    0 6 -12
    0 -6 12
    0 6 -11
    0 -6 11
    0 -6 11
    0 6 -11
    0 6 -11
    0 -6 11
    0 6 -11
    0 6 -10
    0 -6 10
    0 -6 10
    0 6 -10
    0 6 -10
    0 6 -10
    0 -6 10
    0 6 -9
    0 -6 9
    0 -6 9
    0 6 -9
    0 6 -9
    0 -6 9
    0 6 -9
    0 6 -9
    0 6 -8
    0 -6 8
    0 -6 8
    0 6 -8
    0 -6 8
    0 6 -8
    0 6 -8
    0 6 -8
    0 -6 8
    0 6 -7
    0 -6 7
    0 6 -7
    0 6 -7
    0 -6 7
    0 -6 7
    0 6 -7
    0 6 -7
    0 -6 6
    0 6 -6
    0 -6 6
    0 6 -6
    0 -6 6
    0 6 -6
    0 -6 6
    0 6 -6
    0 -6 5
    0 6 -5
    0 -6 5
    0 -6 5
    0 6 -5
    0 6 -5
    0 6 -5
    0 6 -4
    0 -6 4
    0 -6 4
    0 6 -4
    0 -6 4
    0 6 -4
    0 6 -4
    0 6 -4
    0 6 -3
    0 6 -3
    0 -6 3
    0 -6 3
    0 6 -3
    0 6 -3
    0 6 -2
    0 -6 2
    0 -6 2
    0 6 -2
    0 6 -2
    0 6 -1
    0 -6 1
    0 -6 1
    0 6 -1
    0 6 -1
    0 6 0
    0 -6 0
    0 -6 0
    0 6 0
    0 6 0
    0 6 1
    0 6 1
    0 6 1
    0 -6 -1
    0 -6 -1
    0 6 1
    0 6 2
    0 6 2
    0 -6 -2
    0 -6 -2
    0 -6 -2
    0 6 2
    0 6 3
    0 -6 -3
    0 6 3
    0 -6 -3
    0 6 3
    0 -6 -3
    0 6 3
    0 6 4
    0 -6 -4
    0 -6 -4
    0 6 4
    0 -6 -4
    0 6 4
    0 6 5
    0 -6 -5
    0 6 5
    0 -6 -5
    0 6 5
    0 -6 -6
    0 6 6
    0 -6 -6
    0 6 6
    0 6 6
    0 6 7
    0 -6 -7
    0 -6 -7
    0 6 7
    0 6 7
    0 -6 -8
    0 6 8
    0 -6 -8
    0 -6 -9
    0 6 9
    0 6 9
    0 -6 -10
    0 6 10
    0 6 10
    0 6 10
    0 -6 -11
    0 6 11
    0 6 11
    0 6 11
    0 6 12
    0 -6 -12
    0 6 12
    0 6 12
    0 6 12
    0 -6 -13
    0 6 13
    0 6 13
    0 6 13
    0 6 13
    0 6 14
    0 -6 -14
    0 6 14
    0 6 14
    0 6 15
    0 -6 -15
    0 6 15
    0 6 15
    0 6 16
    0 -6 -16
    0 6 16
    0 6 16
    0 6 17
    0 -6 -17
    0 -6 -17
    0 6 17
    0 6 17
    0 -6 -18
    0 6 18
    0 -6 -18
    0 -6 -18
    0 6 18
    0 -6 -19
    0 6 19
    0 -6 -19
    0 6 19
    0 6 20
    0 -6 -20
    0 6 20
    0 6 21
    0 -6 -21
    0 6 21
    0 6 22
    0 -6 -22
    0 -6 -22
    0 6 22
    0 6 23
    0 -6 -23
    0 -6 -23
    0 6 23
    0 6 24
    0 -6 -24
    0 -6 -24
    0 6 24
    0 6 25
    0 -6 -25
    0 -6 -25
    0 6 25
    0 6 26
    0 6 26
    0 -6 -26
    0 -6 -27
    0 -6 -27
    0 -7 26
    0 -7 25
    0 -7 25
    0 7 -24
    0 -7 24
    0 -7 24
    0 7 -24
    0 -7 23
    0 7 -23
    0 -7 23
    0 7 -23
    0 7 -23
    0 -7 23
    0 7 -22
    0 -7 22
    0 -7 22
    0 7 -22
    0 7 -22
    0 -7 22
    0 7 -21
    0 -7 21
    0 -7 21
    0 7 -21
    0 7 -21
    0 -7 21
    0 7 -20
    0 -7 20
    0 -7 20
    0 7 -20
    0 7 -20
    0 -7 20
    0 7 -20
    0 7 -19
    0 -7 19
    0 7 -19
    0 7 -19
    0 -7 19
    0 7 -19
    0 7 -18
    0 -7 18
    0 7 -18
    0 7 -18
    0 7 -18
    0 -7 18
    0 7 -17
    0 -7 17
    0 7 -17
    0 7 -17
    0 7 -17
    0 -7 17
    0 7 -16
    0 -7 16
    0 7 -16
    0 7 -16
    0 7 -16
    0 -7 16
    0 7 -15
    0 -7 15
    0 7 -15
    0 7 -15
    0 -7 15
    0 7 -15
    0 7 -14
    0 -7 14
    0 7 -14
    0 7 -14
    0 7 -14
    0 -7 14
    0 7 -13
    0 -7 13
    0 7 -13
    0 7 -13
    0 7 -13
    0 -7 13
    0 7 -12
    0 -7 12
    0 -7 12
    0 7 -12
    0 7 -12
    0 7 -12
    0 -7 12
    0 7 -11
    0 -7 11
    0 -7 11
    0 -7 11
    0 7 -11
    0 7 -11
    0 7 -11
    0 -7 11
    0 7 -10
    0 -7 10
    0 -7 10
    0 7 -10
    0 7 -10
    0 -7 10
    0 7 -10
    0 -7 10
    0 -7 9
    0 7 -9
    0 -7 9
    0 -7 9
    0 7 -9
    0 -7 9
    0 7 -9
    0 -7 9
    0 7 -9
    0 7 -9
    0 7 -8
    0 -7 8
    0 -7 8
    0 -7 8
    0 7 -8
    0 7 -8
    0 7 -8
    0 -7 8
    0 7 -7
    0 -7 7
    0 -7 7
    0 -7 7
    0 7 -7
    0 7 -7
    0 7 -7
    0 7 -6
    0 -7 6
    0 -7 6
    0 -7 6
    0 7 -6
    0 7 -6
    0 7 -6
    0 -7 5
    0 7 -5
    0 -7 5
    0 7 -5
    0 7 -5
    0 -7 5
    0 7 -5
    0 7 -5
    0 7 -4
    0 7 -4
    0 -7 4
    0 -7 4
    0 7 -4
    0 7 -4
    0 7 -3
    0 -7 3
    0 -7 3
    0 7 -3
    0 -7 3
    0 7 -3
    0 -7 2
    0 -7 2
    0 7 -2
    0 7 -2
    0 7 -2
    0 7 -1
    0 -7 1
    0 7 -1
    0 7 -1
    0 7 0
    0 7 0
    0 -7 0
    0 -7 0
    0 7 0
    0 7 1
    0 7 1
    0 -7 -1
    0 7 1
    0 -7 -1
    0 7 1
    0 7 2
    0 7 2
    0 7 2
    0 -7 -2
    0 -7 -2
    0 7 2
    0 7 3
    0 7 3
    0 -7 -3
    0 -7 -3
    0 7 3
    0 -7 -3
    0 7 4
    0 -7 -4
    0 -7 -4
    0 7 4
    0 7 4
    0 -7 -4
    0 -7 -5
    0 -7 -5
    0 -7 -5
    0 7 5
    0 7 5
    0 -7 -6
    0 7 6
    0 -7 -6
    0 7 6
    0 7 7
    0 -7 -7
    0 7 7
    0 -7 -7
    0 7 7
    0 7 8
    0 -7 -8
    0 -7 -8
    0 7 8
    0 7 8
    0 -7 -9
    0 7 9
    0 7 9
    0 -7 -10
    0 7 10
    0 7 10
    0 7 11
    0 -7 -11
    0 7 11
    0 7 11
    0 -7 -12
    0 7 12
    0 7 12
    0 -7 -13
    0 7 13
    0 7 13
    0 7 13
    0 7 13
    0 -7 -14
    0 7 14
    0 7 14
    0 -7 -15
    0 7 15
    0 7 15
    0 -7 -16
    0 7 16
    0 7 16
    0 7 16
    0 7 17
    0 -7 -17
    0 7 17
    0 7 17
    0 7 18
    0 -7 -18
    0 -7 -18
    0 7 18
    0 -7 -19
    0 7 19
    0 -7 -19
    0 -7 -19
    0 7 19
    0 7 20
    0 -7 -20
    0 7 20
    0 7 21
    0 -7 -21
    0 7 21
    0 7 22
    0 7 22
    0 7 22
    0 7 23
    0 7 23
    0 -7 -23
    0 -7 -23
    0 7 23
    0 7 24
    0 7 24
    0 -7 -24
    0 -7 -24
    0 7 24
    0 7 25
    0 -7 -25
    0 7 25
    0 -7 -26
    0 -7 -27
    0 8 -24
    0 -8 24
    0 8 -23
    0 8 -23
    0 8 -23
    0 -8 23
    0 -8 22
    0 8 -22
    0 8 -22
    0 8 -22
    0 -8 22
    0 8 -21
    0 -8 21
    0 -8 21
    0 8 -21
    0 8 -21
    0 8 -20
    0 -8 20
    0 -8 20
    0 8 -20
    0 8 -20
    0 -8 20
    0 8 -19
    0 -8 19
    0 -8 19
    0 8 -19
    0 8 -19
    0 -8 19
    0 -8 18
    0 8 -18
    0 -8 18
    0 8 -18
    0 8 -18
    0 -8 18
    0 -8 17
    0 8 -17
    0 -8 17
    0 8 -17
    0 8 -17
    0 -8 17
    0 8 -16
    0 -8 16
    0 -8 16
    0 -8 16
    0 8 -16
    0 8 -16
    0 -8 16
    0 8 -16
    0 -8 15
    0 8 -15
    0 -8 15
    0 8 -15
    0 8 -15
    0 -8 15
    0 -8 15
    0 8 -15
    0 8 -14
    0 -8 14
    0 -8 14
    0 8 -14
    0 8 -14
    0 -8 14
    0 8 -14
    0 -8 14
    0 8 -13
    0 -8 13
    0 -8 13
    0 8 -13
    0 -8 13
    0 8 -13
    0 8 -13
    0 -8 13
    0 8 -12
    0 -8 12
    0 -8 12
    0 -8 12
    0 8 -12
    0 8 -12
    0 8 -12
    0 -8 12
    0 8 -11
    0 -8 11
    0 -8 11
    0 -8 11
    0 8 -11
    0 8 -11
    0 8 -11
    0 -8 11
    0 -8 10
    0 8 -10
    0 -8 10
    0 -8 10
    0 8 -10
    0 8 -10
    0 8 -9
    0 -8 9
    0 -8 9
    0 -8 9
    0 8 -9
    0 8 -9
    0 8 -9
    0 -8 8
    0 8 -8
    0 -8 8
    0 -8 8
    0 8 -8
    0 8 -8
    0 8 -8
    0 8 -7
    0 -8 7
    0 8 -7
    0 -8 7
    0 8 -7
    0 8 -7
    0 -8 6
    0 8 -6
    0 -8 6
    0 8 -6
    0 8 -6
    0 8 -6
    0 8 -5
    0 8 -5
    0 -8 5
    0 8 -5
    0 8 -5
    0 8 -4
    0 8 -4
    0 -8 4
    0 -8 4
    0 8 -4
    0 -8 3
    0 8 -3
    0 8 -3
    0 8 -3
    0 -8 2
    0 8 -2
    0 8 -2
    0 8 -2
    0 -8 1
    0 8 -1
    0 8 -1
    0 8 -1
    0 8 0
    0 -8 0
    0 8 0
    0 -8 0
    0 8 0
    0 8 1
    0 -8 -1
    0 8 1
    0 -8 -1
    0 8 1
    0 8 2
    0 8 2
    0 8 2
    0 -8 -2
    0 -8 -2
    0 8 2
    0 8 3
    0 8 3
    0 8 3
    0 -8 -3
    0 -8 -3
    0 8 3
    0 -8 -4
    0 8 4
    0 -8 -4
    0 -8 -4
    0 8 4
    0 -8 -5
    0 8 5
    0 -8 -5
    0 -8 -5
    0 8 5
    0 8 5
    0 -8 -6
    0 8 6
    0 8 6
    0 -8 -6
    0 8 6
    0 -8 -7
    0 8 7
    0 -8 -7
    0 8 7
    0 8 7
    0 -8 -8
    0 -8 -8
    0 8 8
    0 8 8
    0 -8 -9
    0 8 9
    0 8 9
    0 -8 -10
    0 8 10
    0 8 10
    0 8 10
    0 -8 -11
    0 8 11
    0 -8 -12
    0 8 12
    0 8 12
    0 -8 -13
    0 8 13
    0 8 13
    0 8 14
    0 -8 -14
    0 8 14
    0 8 14
    0 -8 -15
    0 8 15
    0 8 15
    0 -8 -16
    0 8 16
    0 8 16
    0 -8 -17
    0 8 17
    0 -8 -18
    0 8 18
    0 -8 -19
    0 8 19
    0 -8 -20
    0 8 20
    0 -8 -20
    0 8 20
    0 -8 -21
    0 8 21
    0 8 22
    0 -8 -22
    0 8 22
    0 8 23
    0 -8 -23
    0 8 23
    0 8 24
    0 8 24
    0 -8 -25
    0 -8 -26
    0 9 -23
    0 9 -23
    0 -9 23
    0 9 -22
    0 -9 22
    0 9 -22
    0 9 -22
    0 -9 22
    0 9 -21
    0 9 -21
    0 9 -21
    0 -9 21
    0 -9 21
    0 9 -20
    0 -9 20
    0 9 -20
    0 9 -20
    0 -9 20
    0 9 -19
    0 9 -19
    0 9 -19
    0 -9 19
    0 -9 19
    0 9 -18
    0 -9 18
    0 9 -18
    0 9 -18
    0 -9 18
    0 9 -17
    0 -9 17
    0 -9 17
    0 9 -17
    0 -9 17
    0 9 -17
    0 9 -16
    0 -9 16
    0 -9 16
    0 -9 16
    0 9 -16
    0 9 -16
    0 9 -16
    0 9 -15
    0 -9 15
    0 -9 15
    0 9 -15
    0 9 -15
    0 -9 15
    0 9 -15
    0 9 -14
    0 -9 14
    0 -9 14
    0 9 -14
    0 -9 14
    0 9 -14
    0 9 -13
    0 -9 13
    0 -9 13
    0 -9 13
    0 9 -13
    0 9 -13
    0 9 -12
    0 -9 12
    0 -9 12
    0 9 -12
    0 -9 12
    0 9 -12
    0 -9 11
    0 9 -11
    0 -9 11
    0 -9 11
    0 9 -11
    0 9 -11
    0 9 -10
    0 -9 10
    0 -9 10
    0 9 -10
    0 -9 10
    0 9 -10
    0 9 -9
    0 -9 9
    0 9 -9
    0 -9 9
    0 9 -9
    0 -9 8
    0 9 -8
    0 9 -8
    0 -9 8
    0 9 -8
    0 9 -8
    0 -9 7
    0 9 -7
    0 -9 7
    0 9 -7
    0 9 -7
    0 9 -6
    0 -9 6
    0 9 -6
    0 9 -6
    0 9 -5
    0 -9 5
    0 9 -5
    0 -9 5
    0 9 -5
    0 -9 4
    0 9 -4
    0 9 -4
    0 9 -4
    0 9 -3
    0 -9 3
    0 9 -3
    0 9 -3
    0 9 -2
    0 -9 2
    0 9 -2
    0 9 -2
    0 9 -1
    0 -9 1
    0 9 -1
    0 9 -1
    0 9 0
    0 9 0
    0 -9 0
    0 -9 0
    0 9 0
    0 9 1
    0 -9 -1
    0 9 1
    0 -9 -1
    0 9 1
    0 9 2
    0 9 2
    0 -9 -2
    0 9 2
    0 -9 -2
    0 9 2
    0 9 2
    0 9 3
    0 9 3
    0 9 3
    0 -9 -3
    0 -9 -3
    0 9 3
    0 9 4
    0 9 4
    0 -9 -4
    0 -9 -4
    0 9 4
    0 -9 -5
    0 9 5
    0 -9 -5
    0 -9 -5
    0 9 5
    0 9 6
    0 -9 -6
    0 -9 -6
    0 9 6
    0 -9 -7
    0 9 7
    0 9 7
    0 9 7
    0 -9 -7
    0 -9 -8
    0 9 8
    0 -9 -8
    0 9 8
    0 9 9
    0 -9 -9
    0 9 9
    0 9 9
    0 9 10
    0 -9 -10
    0 9 10
    0 9 10
    0 -9 -11
    0 9 11
    0 9 12
    0 -9 -12
    0 9 12
    0 9 12
    0 9 13
    0 -9 -13
    0 9 13
    0 9 13
    0 -9 -14
    0 9 14
    0 9 14
    0 9 14
    0 9 15
    0 -9 -15
    0 9 15
    0 9 15
    0 -9 -16
    0 9 16
    0 9 16
    0 -9 -17
    0 9 17
    0 -9 -18
    0 9 18
    0 -9 -19
    0 9 19
    0 -9 -20
    0 9 20
    0 -9 -21
    0 9 21
    0 -9 -21
    0 9 21
    0 -9 -22
    0 9 22
    0 9 23
    0 9 23
    0 9 24
    0 10 -22
    0 10 -22
    0 10 -21
    0 -10 21
    0 10 -20
    0 10 -20
    0 -10 20
    0 -10 20
    0 10 -19
    0 10 -19
    0 -10 19
    0 -10 19
    0 10 -18
    0 -10 18
    0 10 -18
    0 -10 18
    0 10 -17
    0 -10 17
    0 10 -17
    0 -10 17
    0 10 -16
    0 -10 16
    0 -10 16
    0 10 -16
    0 10 -15
    0 -10 15
    0 -10 15
    0 10 -15
    0 10 -15
    0 10 -14
    0 -10 14
    0 -10 14
    0 10 -14
    0 10 -14
    0 10 -13
    0 -10 13
    0 -10 13
    0 10 -13
    0 10 -13
    0 10 -12
    0 -10 12
    0 10 -12
    0 -10 12
    0 10 -12
    0 10 -11
    0 -10 11
    0 -10 11
    0 10 -11
    0 10 -11
    0 10 -10
    0 -10 10
    0 10 -10
    0 -10 10
    0 10 -10
    0 10 -9
    0 -10 9
    0 10 -9
    0 10 -9
    0 10 -8
    0 -10 8
    0 10 -8
    0 10 -7
    0 -10 7
    0 -10 7
    0 10 -7
    0 10 -6
    0 -10 6
    0 -10 6
    0 10 -6
    0 10 -5
    0 -10 5
    0 10 -5
    0 10 -5
    0 10 -4
    0 -10 4
    0 10 -4
    0 10 -4
    0 10 -3
    0 -10 3
    0 10 -3
    0 10 -3
    0 10 -2
    0 -10 2
    0 10 -2
    0 10 -2
    0 -10 1
    0 10 -1
    0 10 -1
    0 10 -1
    0 -10 0
    0 10 0
    0 10 0
    0 10 0
    0 10 1
    0 10 1
    0 -10 -1
    0 -10 -1
    0 10 1
    0 10 2
    0 -10 -2
    0 10 2
    0 -10 -2
    0 10 2
    0 10 3
    0 10 3
    0 -10 -3
    0 10 3
    0 -10 -3
    0 10 3
    0 10 4
    0 10 4
    0 -10 -4
    0 -10 -4
    0 10 4
    0 10 5
    0 10 5
    0 -10 -5
    0 -10 -5
    0 10 5
    0 -10 -6
    0 10 6
    0 10 6
    0 -10 -6
    0 10 6
    0 10 7
    0 -10 -7
    0 10 7
    0 -10 -7
    0 -10 -8
    0 10 8
    0 10 8
    0 -10 -9
    0 10 9
    0 10 9
    0 -10 -10
    0 10 10
    0 10 10
    0 -10 -11
    0 10 11
    0 10 11
    0 -10 -12
    0 10 12
    0 10 12
    0 10 12
    0 -10 -13
    0 10 13
    0 10 13
    0 10 13
    0 -10 -14
    0 10 14
    0 10 14
    0 10 14
    0 -10 -15
    0 10 15
    0 10 15
    0 10 16
    0 -10 -16
    0 10 16
    0 10 16
    0 -10 -17
    0 10 17
    0 10 17
    0 -10 -18
    0 10 18
    0 -10 -19
    0 10 19
    0 -10 -20
    0 10 20
    0 10 20
    0 -10 -21
    0 10 21
    0 10 21
    0 10 22
    0 10 23
    0 11 -20
    0 -11 20
    0 11 -19
    0 11 -19
    0 -11 19
    0 -11 19
    0 11 -18
    0 11 -18
    0 -11 18
    0 -11 18
    0 11 -17
    0 11 -17
    0 -11 17
    0 -11 17
    0 11 -16
    0 -11 16
    0 11 -16
    0 -11 16
    0 11 -15
    0 -11 15
    0 11 -15
    0 -11 15
    0 11 -15
    0 11 -14
    0 -11 14
    0 11 -14
    0 -11 14
    0 11 -14
    0 11 -13
    0 -11 13
    0 -11 13
    0 11 -13
    0 11 -13
    0 11 -12
    0 -11 12
    0 -11 12
    0 11 -12
    0 11 -12
    0 11 -11
    0 -11 11
    0 -11 11
    0 11 -11
    0 11 -11
    0 11 -10
    0 -11 10
    0 11 -10
    0 11 -9
    0 -11 9
    0 11 -9
    0 11 -8
    0 -11 8
    0 -11 8
    0 11 -8
    0 -11 7
    0 11 -7
    0 11 -7
    0 -11 6
    0 11 -6
    0 11 -6
    0 11 -5
    0 -11 5
    0 11 -5
    0 11 -5
    0 11 -4
    0 -11 4
    0 11 -4
    0 11 -4
    0 11 -3
    0 -11 3
    0 11 -3
    0 11 -3
    0 11 -2
    0 -11 2
    0 11 -2
    0 11 -2
    0 -11 1
    0 11 -1
    0 11 -1
    0 11 -1
    0 -11 0
    0 11 0
    0 11 0
    0 11 0
    0 -11 -1
    0 11 1
    0 11 1
    0 11 1
    0 -11 -2
    0 11 2
    0 11 2
    0 11 2
    0 -11 -3
    0 11 3
    0 11 3
    0 -11 -4
    0 11 4
    0 11 4
    0 11 5
    0 -11 -5
    0 11 5
    0 -11 -6
    0 11 6
    0 11 6
    0 11 6
    0 11 7
    0 -11 -7
    0 11 7
    0 11 7
    0 -11 -8
    0 11 8
    0 11 8
    0 11 8
    0 11 9
    0 -11 -9
    0 11 9
    0 11 9
    0 -11 -10
    0 11 10
    0 11 10
    0 11 10
    0 11 11
    0 -11 -11
    0 11 11
    0 -11 -12
    0 11 12
    0 -11 -13
    0 11 13
    0 -11 -14
    0 11 14
    0 11 15
    0 -11 -15
    0 11 15
    0 -11 -16
    0 11 16
    0 -11 -17
    0 11 17
    0 -11 -18
    0 11 18
    0 11 19
    0 -11 -19
    0 11 20
    0 -11 -20
    0 11 21
    0 11 22
    0 12 -19
    0 12 -18
    0 -12 18
    0 12 -17
    0 12 -17
    0 -12 17
    0 -12 17
    0 12 -16
    0 -12 16
    0 -12 16
    0 12 -16
    0 12 -15
    0 -12 15
    0 -12 15
    0 12 -15
    0 12 -15
    0 12 -14
    0 -12 14
    0 12 -14
    0 -12 14
    0 12 -14
    0 12 -13
    0 -12 13
    0 12 -13
    0 -12 13
    0 12 -13
    0 12 -12
    0 -12 12
    0 -12 12
    0 12 -12
    0 12 -11
    0 -12 11
    0 -12 11
    0 12 -11
    0 12 -10
    0 -12 10
    0 -12 10
    0 12 -10
    0 12 -9
    0 -12 9
    0 -12 9
    0 12 -9
    0 -12 8
    0 12 -8
    0 12 -8
    0 -12 7
    0 12 -7
    0 12 -7
    0 -12 6
    0 12 -6
    0 12 -6
    0 -12 5
    0 12 -5
    0 12 -5
    0 12 -5
    0 -12 4
    0 12 -4
    0 12 -4
    0 12 -4
    0 -12 3
    0 12 -3
    0 12 -3
    0 12 -3
    0 -12 2
    0 12 -2
    0 12 -2
    0 12 -2
    0 -12 1
    0 12 -1
    0 12 -1
    0 12 -1
    0 -12 0
    0 12 0
    0 12 0
    0 12 0
    0 -12 -1
    0 12 1
    0 12 1
    0 12 1
    0 -12 -2
    0 12 2
    0 12 2
    0 -12 -3
    0 12 3
    0 12 3
    0 -12 -4
    0 12 4
    0 12 4
    0 12 5
    0 -12 -5
    0 12 5
    0 -12 -6
    0 12 6
    0 12 6
    0 -12 -7
    0 12 7
    0 12 7
    0 -12 -8
    0 12 8
    0 12 8
    0 -12 -9
    0 12 9
    0 12 9
    0 12 10
    0 -12 -10
    0 12 10
    0 12 11
    0 -12 -11
    0 12 11
    0 -12 -12
    0 12 12
    0 12 12
    0 -12 -13
    0 12 13
    0 -12 -14
    0 12 14
    0 12 14
    0 -12 -15
    0 12 15
    0 -12 -16
    0 12 16
    0 12 16
    0 -12 -17
    0 12 17
    0 12 18
    0 -12 -18
    0 13 -17
    0 13 -16
    0 -13 16
    0 13 -16
    0 13 -15
    0 -13 15
    0 13 -15
    0 13 -14
    0 -13 14
    0 -13 14
    0 13 -14
    0 13 -13
    0 -13 13
    0 -13 13
    0 -13 13
    0 13 -13
    0 13 -12
    0 -13 12
    0 -13 12
    0 -13 12
    0 13 -12
    0 13 -11
    0 -13 11
    0 -13 11
    0 -13 11
    0 13 -11
    0 -13 10
    0 13 -10
    0 13 -10
    0 -13 9
    0 13 -9
    0 13 -9
    0 -13 8
    0 13 -8
    0 13 -8
    0 -13 7
    0 13 -7
    0 13 -7
    0 -13 6
    0 13 -6
    0 13 -6
    0 -13 5
    0 13 -5
    0 13 -5
    0 13 -5
    0 -13 4
    0 13 -4
    0 13 -4
    0 13 -4
    0 -13 3
    0 13 -3
    0 13 -3
    0 13 -3
    0 13 -2
    0 -13 2
    0 13 -2
    0 13 -2
    0 -13 1
    0 13 -1
    0 13 -1
    0 13 -1
    0 13 0
    0 -13 0
    0 13 0
    0 13 0
    0 13 1
    0 -13 -1
    0 13 1
    0 13 1
    0 -13 -2
    0 13 2
    0 13 2
    0 13 2
    0 -13 -3
    0 13 3
    0 -13 -4
    0 13 4
    0 13 4
    0 -13 -5
    0 13 5
    0 13 6
    0 -13 -6
    0 13 7
    0 -13 -7
    0 13 7
    0 13 8
    0 -13 -8
    0 13 8
    0 -13 -9
    0 13 9
    0 13 9
    0 13 10
    0 -13 -10
    0 13 10
    0 -13 -11
    0 13 11
    0 -13 -12
    0 13 12
    0 13 12
    0 -13 -13
    0 13 13
    0 13 13
    0 13 14
    0 -13 -14
    0 13 14
    0 13 15
    0 -13 -15
    0 13 15
    0 13 16
    0 -13 -16
    0 13 16
    0 14 -15
    0 -14 14
    0 14 -14
    0 14 -14
    0 -14 13
    0 -14 13
    0 14 -13
    0 14 -13
    0 -14 12
    0 -14 12
    0 14 -12
    0 14 -12
    0 -14 11
    0 -14 11
    0 14 -11
    0 14 -11
    0 -14 10
    0 14 -10
    0 14 -10
    0 -14 9
    0 14 -9
    0 14 -9
    0 -14 8
    0 14 -8
    0 14 -8
    0 -14 7
    0 14 -7
    0 14 -7
    0 -14 6
    0 14 -6
    0 14 -6
    0 14 -5
    0 -14 5
    0 14 -5
    0 14 -5
    0 14 -4
    0 -14 4
    0 14 -4
    0 14 -4
    0 14 -3
    0 -14 3
    0 14 -3
    0 14 -3
    0 -14 2
    0 14 -2
    0 14 -2
    0 14 -2
    0 -14 1
    0 14 -1
    0 14 -1
    0 14 -1
    0 14 0
    0 -14 0
    0 14 0
    0 14 0
    0 14 1
    0 -14 -1
    0 14 1
    0 14 1
    0 14 2
    0 -14 -2
    0 14 2
    0 -14 -3
    0 14 3
    0 14 3
    0 -14 -4
    0 14 4
    0 14 4
    0 14 5
    0 -14 -5
    0 14 5
    0 -14 -6
    0 14 6
    0 14 7
    0 -14 -7
    0 14 7
    0 14 8
    0 -14 -8
    0 14 8
    0 14 9
    0 -14 -9
    0 14 9
    0 14 10
    0 -14 -10
    0 14 10
    0 -14 -11
    0 14 11
    0 14 11
    0 14 12
    0 -14 -12
    0 14 12
    0 14 13
    0 -14 -13
    0 14 13
    0 14 14
    0 -14 -14
    0 14 14
    0 14 15
    0 14 16
    0 15 -14
    0 15 -13
    0 15 -13
    0 15 -12
    0 15 -12
    0 -15 11
    0 15 -11
    0 15 -11
    0 -15 10
    0 15 -10
    0 15 -10
    0 -15 9
    0 15 -9
    0 15 -9
    0 -15 8
    0 15 -8
    0 15 -8
    0 -15 7
    0 15 -7
    0 15 -7
    0 -15 6
    0 15 -6
    0 15 -6
    0 -15 5
    0 15 -5
    0 15 -5
    0 15 -4
    0 -15 4
    0 15 -4
    0 15 -4
    0 15 -3
    0 -15 3
    0 15 -3
    0 15 -3
    0 15 -2
    0 -15 2
    0 15 -2
    0 15 -2
    0 15 -1
    0 -15 1
    0 15 -1
    0 15 -1
    0 15 0
    0 -15 0
    0 15 0
    0 15 0
    0 15 1
    0 -15 -1
    0 15 1
    0 15 2
    0 -15 -2
    0 15 2
    0 15 3
    0 15 3
    0 -15 -4
    0 15 4
    0 15 4
    0 -15 -5
    0 15 5
    0 15 6
    0 -15 -6
    0 15 6
    0 15 7
    0 -15 -7
    0 15 8
    0 -15 -8
    0 15 8
    0 15 9
    0 -15 -9
    0 15 10
    0 -15 -10
    0 15 10
    0 -15 -11
    0 15 11
    0 15 11
    0 15 12
    0 15 12
    0 15 13
    0 15 14
    0 15 15
    0 16 -10
    0 16 -9
    0 16 -9
    0 16 -8
    0 16 -8
    0 16 -7
    0 16 -7
    0 -16 6
    0 16 -6
    0 16 -6
    0 -16 5
    0 16 -5
    0 16 -5
    0 -16 4
    0 16 -4
    0 16 -4
    0 -16 3
    0 16 -3
    0 16 -3
    0 -16 2
    0 16 -2
    0 16 -2
    0 16 -2
    0 -16 1
    0 16 -1
    0 16 -1
    0 16 -1
    0 16 0
    0 -16 0
    0 16 0
    0 16 0
    0 16 1
    0 -16 -1
    0 16 1
    0 -16 -2
    0 16 2
    0 16 2
    0 -16 -3
    0 16 3
    0 16 3
    0 16 4
    0 -16 -4
    0 16 4
    0 16 5
    0 -16 -5
    0 16 5
    0 -16 -6
    0 16 6
    0 16 6
    0 -16 -7
    0 16 7
    0 16 7
    0 16 8
    0 16 8
    0 16 9
    0 16 9
    0 16 10
    0 16 11
    0 17 0
    0 17 1
    0 17 2
    0 17 3
    0 17 4
    0 17 5
    0 17 6
    0 18 2
    0 18 3
    -1 17 6
    -1 17 5
    -1 17 4
    -1 17 3
    -1 17 2
    -1 16 9
    -1 16 9
    -1 16 8
    -1 16 8
    -1 16 7
    -1 16 7
    1 -16 -6
    -1 16 6
    -1 16 6
    -1 16 5
    1 -16 -5
    -1 16 5
    1 -16 -4
    -1 16 4
    -1 16 3
    1 -16 -3
    -1 16 3
    -1 16 2
    1 -16 -2
    -1 16 2
    1 -16 -1
    -1 16 1
    -1 16 1
    1 -16 0
    -1 16 0
    -1 16 0
    -1 16 0
    1 -16 1
    -1 16 -1
    -1 16 -1
    -1 16 -1
    1 -16 2
    -1 16 -2
    -1 16 -2
    1 -16 3
    -1 16 -3
    -1 16 -3
    1 -16 4
    -1 16 -4
    -1 16 -4
    1 -16 5
    -1 16 -5
    -1 16 -5
    1 -16 6
    -1 16 -6
    -1 16 -6
    -1 16 -7
    -1 16 -7
    -1 16 -8
    -1 16 -9
    -1 15 15
    -1 15 14
    -1 15 13
    -1 15 12
    -1 15 12
    -1 15 11
    -1 15 11
    1 -15 -10
    -1 15 10
    -1 15 10
    1 -15 -9
    -1 15 9
    -1 15 9
    -1 15 8
    1 -15 -8
    -1 15 8
    1 -15 -7
    -1 15 7
    -1 15 7
    1 -15 -6
    -1 15 6
    -1 15 6
    -1 15 5
    1 -15 -5
    -1 15 5
    1 -15 -4
    -1 15 4
    -1 15 3
    1 -15 -3
    -1 15 3
    1 -15 -2
    -1 15 2
    -1 15 2
    1 -15 -1
    -1 15 1
    -1 15 1
    -1 15 1
    -1 15 0
    1 -15 0
    -1 15 0
    -1 15 0
    1 -15 1
    -1 15 -1
    -1 15 -1
    -1 15 -1
    1 -15 2
    -1 15 -2
    -1 15 -2
    -1 15 -2
    -1 15 -3
    1 -15 3
    -1 15 -3
    -1 15 -3
    1 -15 4
    -1 15 -4
    -1 15 -4
    1 -15 5
    -1 15 -5
    -1 15 -5
    1 -15 6
    -1 15 -6
    -1 15 -6
    1 -15 7
    -1 15 -7
    -1 15 -7
    1 -15 8
    -1 15 -8
    -1 15 -8
    1 -15 9
    -1 15 -9
    -1 15 -9
    1 -15 10
    -1 15 -10
    -1 15 -10
    -1 15 -11
    -1 15 -11
    1 -15 12
    -1 15 -12
    -1 15 -12
    -1 15 -13
    -1 15 -14
    -1 14 15
    -1 14 14
    -1 14 14
    1 -14 -13
    -1 14 13
    -1 14 13
    1 -14 -12
    -1 14 12
    -1 14 12
    -1 14 11
    1 -14 -11
    -1 14 11
    1 -14 -10
    -1 14 10
    -1 14 10
    1 -14 -9
    -1 14 9
    -1 14 9
    1 -14 -8
    -1 14 8
    -1 14 8
    1 -14 -7
    -1 14 7
    -1 14 7
    -1 14 6
    1 -14 -6
    -1 14 6
    -1 14 5
    1 -14 -5
    -1 14 5
    -1 14 4
    1 -14 -4
    -1 14 4
    -1 14 3
    1 -14 -3
    -1 14 3
    -1 14 2
    1 -14 -2
    -1 14 2
    -1 14 2
    -1 14 1
    1 -14 -1
    -1 14 1
    -1 14 1
    -1 14 0
    1 -14 0
    -1 14 0
    -1 14 0
    1 -14 1
    -1 14 -1
    -1 14 -1
    -1 14 -1
    1 -14 2
    -1 14 -2
    -1 14 -2
    -1 14 -2
    1 -14 3
    -1 14 -3
    -1 14 -3
    -1 14 -3
    -1 14 -4
    1 -14 4
    -1 14 -4
    -1 14 -4
    1 -14 5
    -1 14 -5
    -1 14 -5
    1 -14 6
    -1 14 -6
    -1 14 -6
    1 -14 7
    -1 14 -7
    -1 14 -7
    1 -14 8
    -1 14 -8
    -1 14 -8
    1 -14 9
    -1 14 -9
    -1 14 -9
    1 -14 10
    -1 14 -10
    -1 14 -10
    1 -14 11
    -1 14 -11
    -1 14 -11
    1 -14 12
    1 -14 12
    -1 14 -12
    -1 14 -12
    1 -14 13
    1 -14 13
    -1 14 -13
    -1 14 -13
    1 -14 14
    -1 14 -14
    -1 14 -14
    1 -14 15
    1 -13 -16
    -1 13 16
    -1 13 16
    1 -13 -15
    -1 13 15
    -1 13 15
    -1 13 14
    1 -13 -14
    -1 13 14
    1 -13 -13
    -1 13 13
    1 -13 -12
    -1 13 12
    -1 13 12
    -1 13 11
    1 -13 -11
    -1 13 11
    1 -13 -10
    -1 13 10
    1 -13 -9
    -1 13 9
    -1 13 8
    1 -13 -8
    -1 13 8
    -1 13 7
    1 -13 -7
    -1 13 7
    -1 13 6
    1 -13 -6
    -1 13 6
    -1 13 5
    1 -13 -5
    -1 13 5
    1 -13 -4
    -1 13 4
    -1 13 4
    -1 13 3
    1 -13 -3
    -1 13 3
    1 -13 -2
    -1 13 2
    -1 13 2
    -1 13 2
    1 -13 -1
    -1 13 1
    -1 13 1
    -1 13 1
    1 -13 0
    -1 13 0
    -1 13 0
    -1 13 0
    -1 13 -1
    1 -13 1
    -1 13 -1
    -1 13 -1
    1 -13 2
    -1 13 -2
    -1 13 -2
    -1 13 -2
    1 -13 3
    -1 13 -3
    -1 13 -3
    -1 13 -3
    1 -13 4
    -1 13 -4
    -1 13 -4
    -1 13 -4
    -1 13 -5
    1 -13 5
    -1 13 -5
    -1 13 -5
    1 -13 6
    -1 13 -6
    -1 13 -6
    -1 13 -6
    1 -13 7
    -1 13 -7
    -1 13 -7
    1 -13 8
    -1 13 -8
    -1 13 -8
    1 -13 9
    -1 13 -9
    -1 13 -9
    1 -13 10
    -1 13 -10
    -1 13 -10
    1 -13 11
    -1 13 -11
    -1 13 -11
    1 -13 12
    1 -13 12
    -1 13 -12
    -1 13 -12
    1 -13 13
    1 -13 13
    -1 13 -13
    -1 13 -13
    -1 13 -14
    1 -13 14
    1 -13 14
    1 -13 14
    -1 13 -14
    -1 13 -15
    1 -13 15
    1 -13 15
    -1 13 -15
    -1 13 -16
    1 -13 16
    1 -13 16
    1 -13 17
    -1 13 -17
    -1 12 18
    1 -12 -18
    -1 12 17
    1 -12 -17
    1 -12 -16
    -1 12 16
    1 -12 -15
    -1 12 15
    1 -12 -14
    -1 12 14
    1 -12 -13
    -1 12 13
    -1 12 13
    1 -12 -12
    -1 12 12
    1 -12 -11
    -1 12 11
    -1 12 11
    -1 12 10
    1 -12 -10
    -1 12 10
    1 -12 -9
    -1 12 9
    1 -12 -8
    -1 12 8
    -1 12 7
    1 -12 -7
    -1 12 7
    1 -12 -6
    -1 12 6
    -1 12 6
    1 -12 -5
    -1 12 5
    -1 12 5
    1 -12 -4
    -1 12 4
    -1 12 4
    -1 12 3
    1 -12 -3
    -1 12 3
    -1 12 3
    -1 12 2
    1 -12 -2
    -1 12 2
    -1 12 2
    1 -12 -1
    -1 12 1
    -1 12 1
    -1 12 1
    1 -12 0
    -1 12 0
    -1 12 0
    -1 12 0
    1 -12 1
    -1 12 -1
    -1 12 -1
    -1 12 -1
    1 -12 2
    -1 12 -2
    -1 12 -2
    -1 12 -2
    -1 12 -3
    1 -12 3
    -1 12 -3
    -1 12 -3
    -1 12 -4
    1 -12 4
    -1 12 -4
    -1 12 -4
    1 -12 5
    -1 12 -5
    -1 12 -5
    -1 12 -5
    -1 12 -6
    1 -12 6
    -1 12 -6
    -1 12 -6
    1 -12 7
    -1 12 -7
    -1 12 -7
    1 -12 8
    -1 12 -8
    -1 12 -8
    1 -12 9
    -1 12 -9
    -1 12 -9
    1 -12 10
    -1 12 -10
    -1 12 -10
    1 -12 11
    -1 12 -11
    -1 12 -11
    -1 12 -12
    1 -12 12
    1 -12 12
    -1 12 -12
    -1 12 -13
    1 -12 13
    1 -12 13
    -1 12 -13
    -1 12 -14
    1 -12 14
    1 -12 14
    -1 12 -14
    -1 12 -15
    1 -12 15
    -1 12 -15
    1 -12 15
    -1 12 -15
    -1 12 -16
    1 -12 16
    -1 12 -16
    1 -12 16
    -1 12 -17
    1 -12 17
    -1 12 -17
    1 -12 17
    -1 12 -18
    1 -12 18
    -1 12 -18
    1 -12 18
    1 -12 19
    -1 11 19
    1 -11 -19
    -1 11 18
    1 -11 -18
    -1 11 17
    1 -11 -17
    1 -11 -16
    -1 11 16
    -1 11 15
    1 -11 -15
    -1 11 15
    -1 11 14
    1 -11 -14
    -1 11 14
    1 -11 -13
    -1 11 13
    -1 11 12
    1 -11 -12
    -1 11 12
    -1 11 11
    1 -11 -11
    -1 11 11
    1 -11 -10
    -1 11 10
    1 -11 -9
    -1 11 9
    -1 11 9
    1 -11 -8
    -1 11 8
    1 -11 -7
    -1 11 7
    -1 11 7
    -1 11 6
    1 -11 -6
    -1 11 6
    1 -11 -5
    -1 11 5
    -1 11 5
    1 -11 -4
    -1 11 4
    -1 11 4
    -1 11 3
    1 -11 -3
    -1 11 3
    -1 11 3
    -1 11 2
    1 -11 -2
    -1 11 2
    -1 11 2
    -1 11 1
    1 -11 -1
    -1 11 1
    -1 11 1
    1 -11 0
    -1 11 0
    -1 11 0
    -1 11 0
    1 -11 1
    -1 11 -1
    -1 11 -1
    -1 11 -1
    1 -11 2
    -1 11 -2
    -1 11 -2
    -1 11 -2
    -1 11 -3
    1 -11 3
    -1 11 -3
    -1 11 -3
    1 -11 4
    -1 11 -4
    -1 11 -4
    -1 11 -4
    -1 11 -5
    1 -11 5
    -1 11 -5
    -1 11 -5
    1 -11 6
    -1 11 -6
    -1 11 -6
    -1 11 -6
    1 -11 7
    -1 11 -7
    -1 11 -7
    1 -11 8
    -1 11 -8
    -1 11 -8
    1 -11 9
    -1 11 -9
    -1 11 -9
    -1 11 -10
    1 -11 10
    -1 11 -10
    -1 11 -11
    1 -11 11
    1 -11 11
    -1 11 -11
    -1 11 -12
    1 -11 12
    1 -11 12
    -1 11 -12
    -1 11 -13
    1 -11 13
    1 -11 13
    -1 11 -13
    -1 11 -13
    -1 11 -14
    1 -11 14
    -1 11 -14
    1 -11 14
    -1 11 -14
    -1 11 -15
    1 -11 15
    -1 11 -15
    1 -11 15
    -1 11 -15
    -1 11 -16
    1 -11 16
    -1 11 -16
    1 -11 16
    -1 11 -17
    1 -11 17
    -1 11 -17
    1 -11 17
    -1 11 -18
    -1 11 -18
    1 -11 18
    1 -11 18
    -1 11 -19
    -1 11 -19
    1 -11 19
    1 -11 19
    1 -11 20
    -1 11 -20
    1 -11 21
    -1 10 23
    -1 10 22
    -1 10 21
    -1 10 21
    1 -10 -20
    -1 10 20
    -1 10 19
    1 -10 -19
    -1 10 19
    1 -10 -18
    -1 10 18
    -1 10 17
    1 -10 -17
    -1 10 17
    -1 10 17
    -1 10 16
    1 -10 -16
    -1 10 16
    -1 10 16
    1 -10 -15
    -1 10 15
    -1 10 15
    -1 10 15
    1 -10 -14
    -1 10 14
    1 -10 -13
    -1 10 13
    -1 10 13
    1 -10 -12
    -1 10 12
    -1 10 12
    -1 10 12
    1 -10 -11
    -1 10 11
    -1 10 11
    -1 10 10
    1 -10 -10
    -1 10 10
    -1 10 10
    -1 10 9
    1 -10 -9
    -1 10 9
    -1 10 9
    -1 10 8
    1 -10 -8
    -1 10 8
    -1 10 8
    1 -10 -7
    -1 10 7
    -1 10 7
    -1 10 7
    1 -10 -6
    -1 10 6
    -1 10 6
    1 -10 -5
    -1 10 5
    -1 10 5
    -1 10 5
    -1 10 4
    1 -10 -4
    1 -10 -4
    -1 10 4
    -1 10 4
    -1 10 3
    1 -10 -3
    1 -10 -3
    -1 10 3
    -1 10 3
    -1 10 3
    -1 10 2
    -1 10 2
    -1 10 2
    1 -10 -2
    1 -10 -2
    -1 10 2
    -1 10 1
    -1 10 1
    1 -10 -1
    1 -10 -1
    -1 10 1
    1 -10 0
    -1 10 0
    -1 10 0
    -1 10 0
    -1 10 -1
    1 -10 1
    -1 10 -1
    -1 10 -1
    1 -10 2
    -1 10 -2
    -1 10 -2
    -1 10 -2
    -1 10 -3
    1 -10 3
    -1 10 -3
    -1 10 -3
    1 -10 4
    -1 10 -4
    -1 10 -4
    -1 10 -4
    -1 10 -5
    1 -10 5
    -1 10 -5
    -1 10 -5
    -1 10 -6
    1 -10 6
    -1 10 -6
    -1 10 -6
    1 -10 7
    -1 10 -7
    -1 10 -7
    -1 10 -8
    1 -10 8
    1 -10 8
    1 -10 8
    -1 10 -8
    -1 10 -9
    1 -10 9
    -1 10 -9
    1 -10 9
    1 -10 10
    -1 10 -10
    1 -10 10
    -1 10 -10
    -1 10 -11
    1 -10 11
    1 -10 11
    -1 10 -11
    -1 10 -11
    -1 10 -12
    1 -10 12
    -1 10 -12
    1 -10 12
    -1 10 -12
    -1 10 -13
    1 -10 13
    -1 10 -13
    1 -10 13
    -1 10 -13
    -1 10 -14
    1 -10 14
    -1 10 -14
    1 -10 14
    -1 10 -14
    -1 10 -15
    1 -10 15
    1 -10 15
    -1 10 -15
    -1 10 -15
    -1 10 -16
    1 -10 16
    -1 10 -16
    1 -10 16
    -1 10 -16
    -1 10 -17
    1 -10 17
    -1 10 -17
    1 -10 17
    -1 10 -18
    1 -10 18
    -1 10 -18
    1 -10 18
    -1 10 -19
    -1 10 -19
    1 -10 19
    1 -10 19
    -1 10 -20
    -1 10 -20
    1 -10 20
    1 -10 20
    -1 10 -21
    1 -10 21
    -1 10 -21
    1 -10 21
    1 -10 22
    -1 9 24
    -1 9 23
    1 -9 -22
    -1 9 22
    -1 9 21
    1 -9 -21
    1 -9 -21
    -1 9 21
    1 -9 -20
    -1 9 20
    1 -9 -19
    -1 9 19
    -1 9 18
    1 -9 -18
    -1 9 18
    1 -9 -17
    -1 9 17
    -1 9 17
    1 -9 -16
    -1 9 16
    -1 9 16
    1 -9 -15
    -1 9 15
    -1 9 15
    1 -9 -14
    -1 9 14
    -1 9 14
    -1 9 13
    1 -9 -13
    -1 9 13
    -1 9 13
    -1 9 12
    -1 9 12
    -1 9 11
    1 -9 -11
    -1 9 11
    -1 9 11
    1 -9 -10
    -1 9 10
    1 -9 -9
    -1 9 9
    -1 9 9
    -1 9 9
    1 -9 -8
    -1 9 8
    -1 9 8
    1 -9 -7
    1 -9 -7
    -1 9 7
    -1 9 7
    1 -9 -6
    -1 9 6
    1 -9 -6
    -1 9 6
    -1 9 6
    1 -9 -5
    -1 9 5
    -1 9 5
    1 -9 -4
    1 -9 -4
    -1 9 4
    -1 9 4
    -1 9 3
    1 -9 -3
    -1 9 3
    1 -9 -3
    -1 9 3
    -1 9 3
    -1 9 3
    -1 9 2
    -1 9 2
    1 -9 -2
    1 -9 -2
    -1 9 2
    -1 9 2
    1 -9 -1
    -1 9 1
    -1 9 1
    -1 9 1
    -1 9 1
    -1 9 0
    1 -9 0
    -1 9 0
    -1 9 0
    1 -9 1
    -1 9 -1
    -1 9 -1
    -1 9 -1
    1 -9 2
    -1 9 -2
    -1 9 -2
    -1 9 -2
    1 -9 3
    -1 9 -3
    -1 9 -3
    -1 9 -3
    -1 9 -4
    1 -9 4
    -1 9 -4
    -1 9 -4
    -1 9 -4
    1 -9 5
    -1 9 -5
    -1 9 -5
    -1 9 -5
    -1 9 -5
    1 -9 6
    -1 9 -6
    -1 9 -6
    -1 9 -6
    1 -9 6
    -1 9 -6
    -1 9 -7
    1 -9 7
    -1 9 -7
    -1 9 -7
    1 -9 7
    1 -9 8
    -1 9 -8
    1 -9 8
    -1 9 -8
    -1 9 -8
    -1 9 -9
    1 -9 9
    1 -9 9
    -1 9 -9
    -1 9 -9
    -1 9 -10
    1 -9 10
    1 -9 10
    -1 9 -10
    -1 9 -10
    1 -9 11
    -1 9 -11
    1 -9 11
    1 -9 11
    -1 9 -11
    -1 9 -11
    -1 9 -12
    1 -9 12
    1 -9 12
    1 -9 12
    -1 9 -12
    -1 9 -12
    -1 9 -13
    1 -9 13
    1 -9 13
    -1 9 -13
    1 -9 13
    -1 9 -13
    1 -9 14
    -1 9 -14
    1 -9 14
    -1 9 -14
    1 -9 14
    -1 9 -14
    -1 9 -15
    1 -9 15
    1 -9 15
    1 -9 15
    -1 9 -15
    -1 9 -15
    -1 9 -16
    1 -9 16
    1 -9 16
    1 -9 16
    -1 9 -16
    -1 9 -16
    1 -9 17
    -1 9 -17
    -1 9 -17
    1 -9 17
    1 -9 17
    1 -9 18
    -1 9 -18
    1 -9 18
    -1 9 -18
    1 -9 18
    -1 9 -19
    -1 9 -19
    1 -9 19
    1 -9 19
    -1 9 -20
    -1 9 -20
    1 -9 20
    1 -9 20
    -1 9 -21
    -1 9 -21
    1 -9 21
    1 -9 21
    -1 9 -22
    1 -9 22
    1 -9 22
    -1 9 -22
    1 -9 23
    1 -8 -24
    -1 8 24
    1 -8 -23
    -1 8 23
    -1 8 22
    1 -8 -22
    -1 8 22
    -1 8 21
    1 -8 -21
    -1 8 21
    -1 8 20
    1 -8 -20
    1 -8 -20
    -1 8 20
    1 -8 -19
    -1 8 19
    1 -8 -18
    -1 8 18
    1 -8 -17
    -1 8 17
    -1 8 17
    1 -8 -16
    -1 8 16
    -1 8 16
    1 -8 -15
    -1 8 15
    -1 8 15
    1 -8 -14
    -1 8 14
    -1 8 14
    1 -8 -13
    -1 8 13
    -1 8 13
    1 -8 -12
    -1 8 12
    -1 8 12
    1 -8 -11
    -1 8 11
    -1 8 11
    1 -8 -10
    -1 8 10
    -1 8 10
    1 -8 -9
    -1 8 9
    -1 8 9
    1 -8 -8
    -1 8 8
    -1 8 8
    1 -8 -7
    1 -8 -7
    -1 8 7
    -1 8 7
    -1 8 6
    1 -8 -6
    -1 8 6
    -1 8 6
    1 -8 -6
    1 -8 -5
    1 -8 -5
    -1 8 5
    -1 8 5
    1 -8 -4
    -1 8 4
    1 -8 -4
    -1 8 4
    -1 8 4
    -1 8 3
    1 -8 -3
    -1 8 3
    1 -8 -3
    -1 8 3
    -1 8 3
    1 -8 -2
    -1 8 2
    -1 8 2
    -1 8 2
    -1 8 2
    -1 8 2
    1 -8 -1
    -1 8 1
    -1 8 1
    -1 8 1
    -1 8 1
    1 -8 0
    -1 8 0
    -1 8 0
    -1 8 0
    -1 8 0
    1 -8 1
    -1 8 -1
    -1 8 -1
    -1 8 -1
    -1 8 -2
    1 -8 2
    -1 8 -2
    -1 8 -2
    -1 8 -3
    1 -8 3
    -1 8 -3
    -1 8 -3
    -1 8 -3
    1 -8 4
    -1 8 -4
    -1 8 -4
    -1 8 -4
    -1 8 -4
    -1 8 -5
    1 -8 5
    -1 8 -5
    -1 8 -5
    1 -8 5
    -1 8 -5
    -1 8 -6
    -1 8 -6
    1 -8 6
    -1 8 -6
    1 -8 6
    -1 8 -6
    -1 8 -7
    1 -8 7
    1 -8 7
    -1 8 -7
    1 -8 7
    -1 8 -7
    -1 8 -7
    -1 8 -8
    1 -8 8
    1 -8 8
    -1 8 -8
    1 -8 8
    -1 8 -8
    -1 8 -8
    1 -8 9
    -1 8 -9
    1 -8 9
    -1 8 -9
    1 -8 9
    -1 8 -9
    -1 8 -9
    -1 8 -10
    1 -8 10
    1 -8 10
    1 -8 10
    -1 8 -10
    1 -8 10
    -1 8 -10
    -1 8 -11
    1 -8 11
    1 -8 11
    -1 8 -11
    1 -8 11
    -1 8 -11
    1 -8 12
    -1 8 -12
    1 -8 12
    1 -8 12
    -1 8 -12
    -1 8 -12
    1 -8 13
    -1 8 -13
    1 -8 13
    1 -8 13
    -1 8 -13
    -1 8 -13
    1 -8 14
    -1 8 -14
    1 -8 14
    -1 8 -14
    1 -8 14
    -1 8 -14
    -1 8 -15
    1 -8 15
    1 -8 15
    -1 8 -15
    1 -8 15
    -1 8 -15
    1 -8 16
    -1 8 -16
    1 -8 16
    -1 8 -16
    -1 8 -16
    1 -8 16
    -1 8 -16
    1 -8 17
    -1 8 -17
    1 -8 17
    -1 8 -17
    -1 8 -17
    1 -8 17
    -1 8 -18
    1 -8 18
    -1 8 -18
    -1 8 -18
    1 -8 18
    1 -8 18
    1 -8 19
    -1 8 -19
    -1 8 -19
    1 -8 19
    -1 8 -19
    1 -8 19
    1 -8 20
    -1 8 -20
    -1 8 -20
    -1 8 -20
    1 -8 20
    1 -8 20
    -1 8 -21
    1 -8 21
    1 -8 21
    -1 8 -21
    -1 8 -21
    1 -8 21
    1 -8 22
    -1 8 -22
    -1 8 -22
    1 -8 22
    1 -8 22
    -1 8 -23
    1 -8 23
    -1 8 -23
    1 -8 23
    1 -8 24
    1 -8 25
    1 -7 -25
    -1 7 24
    1 -7 -24
    -1 7 24
    -1 7 23
    1 -7 -23
    1 -7 -23
    -1 7 23
    -1 7 22
    1 -7 -22
    1 -7 -22
    -1 7 22
    -1 7 21
    1 -7 -21
    -1 7 21
    -1 7 20
    1 -7 -20
    -1 7 20
    1 -7 -19
    -1 7 19
    1 -7 -19
    -1 7 19
    1 -7 -18
    -1 7 18
    -1 7 18
    -1 7 17
    1 -7 -17
    -1 7 17
    -1 7 17
    -1 7 16
    1 -7 -16
    -1 7 16
    -1 7 16
    -1 7 15
    1 -7 -15
    -1 7 15
    -1 7 15
    1 -7 -14
    -1 7 14
    -1 7 14
    -1 7 14
    1 -7 -13
    -1 7 13
    -1 7 13
    -1 7 13
    1 -7 -12
    -1 7 12
    -1 7 12
    1 -7 -11
    -1 7 11
    -1 7 11
    1 -7 -10
    -1 7 10
    -1 7 10
    1 -7 -9
    -1 7 9
    -1 7 9
    1 -7 -8
    -1 7 8
    -1 7 8
    1 -7 -7
    -1 7 7
    1 -7 -7
    -1 7 7
    1 -7 -6
    1 -7 -6
    -1 7 6
    -1 7 6
    1 -7 -5
    1 -7 -5
    -1 7 5
    -1 7 5
    -1 7 4
    1 -7 -4
    -1 7 4
    -1 7 4
    1 -7 -4
    1 -7 -3
    -1 7 3
    -1 7 3
    -1 7 3
    -1 7 3
    1 -7 -2
    -1 7 2
    -1 7 2
    -1 7 2
    -1 7 2
    -1 7 1
    1 -7 -1
    -1 7 1
    -1 7 1
    -1 7 1
    -1 7 1
    1 -7 0
    -1 7 0
    -1 7 0
    -1 7 0
    -1 7 0
    -1 7 0
    1 -7 1
    -1 7 -1
    -1 7 -1
    -1 7 -1
    -1 7 -1
    -1 7 -1
    1 -7 2
    -1 7 -2
    -1 7 -2
    -1 7 -2
    -1 7 -2
    -1 7 -2
    1 -7 3
    -1 7 -3
    -1 7 -3
    -1 7 -3
    -1 7 -3
    1 -7 4
    -1 7 -4
    -1 7 -4
    -1 7 -4
    -1 7 -4
    1 -7 4
    -1 7 -5
    -1 7 -5
    1 -7 5
    1 -7 5
    -1 7 -5
    -1 7 -5
    1 -7 6
    -1 7 -6
    -1 7 -6
    1 -7 6
    -1 7 -6
    1 -7 6
    -1 7 -6
    -1 7 -6
    1 -7 7
    -1 7 -7
    1 -7 7
    1 -7 7
    -1 7 -7
    -1 7 -7
    -1 7 -7
    1 -7 8
    -1 7 -8
    1 -7 8
    -1 7 -8
    1 -7 8
    -1 7 -8
    -1 7 -8
    -1 7 -9
    1 -7 9
    1 -7 9
    1 -7 9
    -1 7 -9
    -1 7 -9
    -1 7 -9
    1 -7 10
    -1 7 -10
    1 -7 10
    1 -7 10
    -1 7 -10
    1 -7 10
    -1 7 -10
    1 -7 11
    -1 7 -11
    1 -7 11
    1 -7 11
    -1 7 -11
    1 -7 11
    -1 7 -11
    -1 7 -12
    1 -7 12
    1 -7 12
    -1 7 -12
    1 -7 12
    -1 7 -12
    -1 7 -13
    1 -7 13
    1 -7 13
    -1 7 -13
    -1 7 -13
    1 -7 13
    -1 7 -13
    1 -7 14
    -1 7 -14
    1 -7 14
    -1 7 -14
    -1 7 -14
    1 -7 14
    -1 7 -14
    -1 7 -15
    1 -7 15
    1 -7 15
    -1 7 -15
    1 -7 15
    -1 7 -15
    -1 7 -15
    -1 7 -16
    1 -7 16
    1 -7 16
    1 -7 16
    -1 7 -16
    -1 7 -16
    -1 7 -16
    1 -7 17
    -1 7 -17
    -1 7 -17
    -1 7 -17
    1 -7 17
    -1 7 -18
    1 -7 18
    -1 7 -18
    -1 7 -18
    1 -7 18
    1 -7 19
    -1 7 -19
    -1 7 -19
    -1 7 -19
    1 -7 19
    1 -7 20
    -1 7 -20
    -1 7 -20
    -1 7 -20
    1 -7 20
    -1 7 -21
    1 -7 21
    -1 7 -21
    -1 7 -21
    1 -7 21
    -1 7 -22
    1 -7 22
    -1 7 -22
    -1 7 -22
    1 -7 22
    -1 7 -23
    1 -7 23
    -1 7 -23
    1 -7 23
    -1 7 -24
    1 -7 24
    -1 7 -24
    1 -7 24
    1 -7 25
    1 -7 25
    1 -7 26
    1 -6 -26
    -1 6 25
    1 -6 -25
    -1 6 25
    -1 6 24
    1 -6 -24
    1 -6 -24
    -1 6 24
    -1 6 23
    1 -6 -23
    1 -6 -23
    -1 6 23
    -1 6 22
    1 -6 -22
    1 -6 -22
    -1 6 22
    -1 6 21
    1 -6 -21
    1 -6 -21
    -1 6 21
    -1 6 20
    1 -6 -20
    -1 6 20
    -1 6 19
    1 -6 -19
    -1 6 19
    -1 6 18
    1 -6 -18
    -1 6 18
    -1 6 17
    1 -6 -17
    -1 6 17
    -1 6 17
    1 -6 -16
    -1 6 16
    -1 6 16
    -1 6 16
    -1 6 15
    1 -6 -15
    -1 6 15
    -1 6 15
    -1 6 14
    1 -6 -14
    -1 6 14
    -1 6 14
    1 -6 -13
    -1 6 13
    -1 6 13
    -1 6 13
    -1 6 13
    -1 6 12
    1 -6 -12
    -1 6 12
    -1 6 12
    -1 6 12
    -1 6 11
    1 -6 -11
    -1 6 11
    -1 6 11
    1 -6 -10
    -1 6 10
    -1 6 10
    -1 6 10
    1 -6 -9
    -1 6 9
    -1 6 9
    1 -6 -8
    -1 6 8
    -1 6 8
    1 -6 -7
    1 -6 -7
    -1 6 7
    -1 6 7
    1 -6 -6
    1 -6 -6
    -1 6 6
    -1 6 6
    1 -6 -5
    -1 6 5
    -1 6 5
    1 -6 -5
    1 -6 -4
    -1 6 4
    1 -6 -4
    -1 6 4
    1 -6 -3
    -1 6 3
    -1 6 3
    -1 6 3
    1 -6 -2
    -1 6 2
    -1 6 2
    -1 6 2
    1 -6 -1
    -1 6 1
    -1 6 1
    -1 6 1
    -1 6 1
    -1 6 1
    1 -6 0
    -1 6 0
    -1 6 0
    -1 6 0
    -1 6 0
    -1 6 0
    -1 6 -1
    1 -6 1
    -1 6 -1
    -1 6 -1
    -1 6 -1
    -1 6 -2
    1 -6 2
    -1 6 -2
    -1 6 -2
    -1 6 -2
    -1 6 -3
    1 -6 3
    -1 6 -3
    -1 6 -3
    -1 6 -3
    1 -6 3
    -1 6 -4
    -1 6 -4
    1 -6 4
    1 -6 4
    -1 6 -4
    -1 6 -4
    1 -6 5
    -1 6 -5
    1 -6 5
    -1 6 -5
    -1 6 -5
    1 -6 5
    -1 6 -5
    -1 6 -5
    -1 6 -6
    1 -6 6
    1 -6 6
    -1 6 -6
    1 -6 6
    -1 6 -6
    -1 6 -6
    1 -6 6
    1 -6 7
    -1 6 -7
    1 -6 7
    1 -6 7
    -1 6 -7
    -1 6 -7
    -1 6 -7
    1 -6 7
    1 -6 8
    -1 6 -8
    1 -6 8
    -1 6 -8
    1 -6 8
    -1 6 -8
    1 -6 8
    -1 6 -8
    1 -6 9
    -1 6 -9
    1 -6 9
    1 -6 9
    -1 6 -9
    1 -6 9
    -1 6 -9
    -1 6 -9
    -1 6 -10
    1 -6 10
    1 -6 10
    1 -6 10
    -1 6 -10
    -1 6 -10
    1 -6 10
    -1 6 -10
    1 -6 11
    -1 6 -11
    1 -6 11
    1 -6 11
    1 -6 11
    -1 6 -11
    -1 6 -11
    -1 6 -11
    1 -6 12
    -1 6 -12
    1 -6 12
    1 -6 12
    1 -6 12
    -1 6 -12
    -1 6 -12
    -1 6 -12
    -1 6 -13
    1 -6 13
    1 -6 13
    1 -6 13
    -1 6 -13
    -1 6 -13
    -1 6 -13
    -1 6 -14
    1 -6 14
    1 -6 14
    -1 6 -14
    -1 6 -14
    -1 6 -14
    -1 6 -15
    1 -6 15
    1 -6 15
    -1 6 -15
    -1 6 -15
    -1 6 -15
    1 -6 16
    -1 6 -16
    1 -6 16
    -1 6 -16
    -1 6 -16
    -1 6 -16
    -1 6 -16
    -1 6 -17
    1 -6 17
    1 -6 17
    -1 6 -17
    -1 6 -17
    -1 6 -17
    -1 6 -18
    1 -6 18
    1 -6 18
    -1 6 -18
    -1 6 -18
    -1 6 -18
    -1 6 -19
    1 -6 19
    1 -6 19
    -1 6 -19
    -1 6 -19
    -1 6 -19
    1 -6 20
    -1 6 -20
    -1 6 -20
    -1 6 -20
    1 -6 20
    1 -6 21
    -1 6 -21
    -1 6 -21
    -1 6 -21
    1 -6 21
    1 -6 22
    -1 6 -22
    -1 6 -22
    -1 6 -22
    1 -6 22
    -1 6 -23
    1 -6 23
    -1 6 -23
    1 -6 23
    -1 6 -24
    1 -6 24
    -1 6 -24
    1 -6 24
    -1 6 -25
    1 -6 25
    -1 6 -25
    1 -6 25
    1 -6 26
    1 -6 26
    1 -6 27
    1 -5 -27
    1 -5 -26
    1 -5 -26
    -1 5 25
    1 -5 -25
    1 -5 -25
    -1 5 25
    1 -5 -25
    -1 5 24
    1 -5 -24
    1 -5 -24
    -1 5 24
    1 -5 -24
    -1 5 23
    1 -5 -23
    1 -5 -23
    -1 5 23
    -1 5 22
    1 -5 -22
    1 -5 -22
    -1 5 22
    -1 5 21
    1 -5 -21
    1 -5 -21
    -1 5 21
    -1 5 20
    1 -5 -20
    1 -5 -20
    -1 5 20
    -1 5 19
    1 -5 -19
    1 -5 -19
    -1 5 19
    -1 5 18
    1 -5 -18
    -1 5 18
    1 -5 -17
    -1 5 17
    1 -5 -17
    -1 5 17
    -1 5 17
    -1 5 16
    1 -5 -16
    1 -5 -16
    -1 5 16
    -1 5 16
    1 -5 -15
    -1 5 15
    -1 5 15
    -1 5 15
    -1 5 14
    1 -5 -14
    -1 5 14
    -1 5 14
    -1 5 14
    -1 5 13
    1 -5 -13
    -1 5 13
    -1 5 13
    -1 5 13
    -1 5 12
    1 -5 -12
    -1 5 12
    -1 5 12
    -1 5 12
    1 -5 -11
    -1 5 11
    -1 5 11
    -1 5 11
    -1 5 11
    1 -5 -10
    -1 5 10
    -1 5 10
    -1 5 10
    1 -5 -9
    -1 5 9
    -1 5 9
    -1 5 9
    -1 5 8
    1 -5 -8
    -1 5 8
    -1 5 8
    -1 5 7
    1 -5 -7
    -1 5 7
    -1 5 7
    1 -5 -7
    1 -5 -6
    -1 5 6
    1 -5 -6
    -1 5 6
    1 -5 -5
    -1 5 5
    1 -5 -5
    -1 5 5
    1 -5 -4
    -1 5 4
    -1 5 4
    1 -5 -4
    1 -5 -3
    -1 5 3
    -1 5 3
    -1 5 3
    1 -5 -3
    -1 5 2
    1 -5 -2
    -1 5 2
    1 -5 -2
    -1 5 2
    -1 5 2
    1 -5 -1
    -1 5 1
    -1 5 1
    1 -5 -1
    -1 5 1
    -1 5 1
    -1 5 0
    1 -5 0
    -1 5 0
    -1 5 0
    1 -5 0
    -1 5 0
    -1 5 0
    1 -5 1
    1 -5 1
    -1 5 -1
    -1 5 -1
    1 -5 1
    -1 5 -1
    1 -5 1
    -1 5 -1
    1 -5 2
    -1 5 -2
    1 -5 2
    -1 5 -2
    -1 5 -2
    1 -5 2
    -1 5 -2
    1 -5 2
    1 -5 2
    -1 5 -2
    1 -5 3
    -1 5 -3
    1 -5 3
    -1 5 -3
    -1 5 -3
    1 -5 3
    -1 5 -3
    1 -5 3
    -1 5 -3
    -1 5 -3
    1 -5 4
    1 -5 4
    -1 5 -4
    -1 5 -4
    -1 5 -4
    1 -5 4
    1 -5 4
    -1 5 -4
    -1 5 -4
    -1 5 -5
    1 -5 5
    1 -5 5
    1 -5 5
    -1 5 -5
    1 -5 5
    1 -5 5
    -1 5 -5
    -1 5 -5
    -1 5 -5
    1 -5 5
    -1 5 -6
    1 -5 6
    1 -5 6
    1 -5 6
    1 -5 6
    -1 5 -6
    1 -5 6
    -1 5 -6
    -1 5 -6
    1 -5 6
    -1 5 -7
    1 -5 7
    1 -5 7
    -1 5 -7
    1 -5 7
    1 -5 7
    -1 5 -7
    -1 5 -7
    1 -5 7
    -1 5 -8
    1 -5 8
    1 -5 8
    1 -5 8
    1 -5 8
    1 -5 8
    -1 5 -8
    -1 5 -8
    -1 5 -8
    1 -5 8
    -1 5 -8
    -1 5 -9
    1 -5 9
    1 -5 9
    1 -5 9
    1 -5 9
    -1 5 -9
    -1 5 -9
    1 -5 9
    -1 5 -9
    -1 5 -9
    -1 5 -10
    1 -5 10
    1 -5 10
    1 -5 10
    -1 5 -10
    -1 5 -10
    -1 5 -10
    1 -5 10
    -1 5 -11
    1 -5 11
    1 -5 11
    1 -5 11
    -1 5 -11
    -1 5 -11
    -1 5 -11
    1 -5 11
    1 -5 12
    -1 5 -12
    1 -5 12
    -1 5 -12
    -1 5 -12
    -1 5 -12
    1 -5 12
    -1 5 -12
    -1 5 -13
    1 -5 13
    1 -5 13
    -1 5 -13
    -1 5 -13
    1 -5 13
    -1 5 -13
    -1 5 -13
    1 -5 14
    -1 5 -14
    1 -5 14
    -1 5 -14
    -1 5 -14
    -1 5 -14
    1 -5 14
    -1 5 -14
    1 -5 15
    -1 5 -15
    1 -5 15
    -1 5 -15
    -1 5 -15
    1 -5 15
    -1 5 -15
    -1 5 -15
    1 -5 16
    -1 5 -16
    1 -5 16
    -1 5 -16
    -1 5 -16
    -1 5 -16
    1 -5 16
    -1 5 -16
    1 -5 17
    -1 5 -17
    1 -5 17
    -1 5 -17
    -1 5 -17
    1 -5 17
    -1 5 -17
    1 -5 18
    -1 5 -18
    1 -5 18
    -1 5 -18
    -1 5 -18
    1 -5 18
    -1 5 -18
    -1 5 -19
    1 -5 19
    1 -5 19
    -1 5 -19
    -1 5 -19
    -1 5 -19
    1 -5 19
    1 -5 20
    -1 5 -20
    1 -5 20
    -1 5 -20
    -1 5 -20
    -1 5 -20
    -1 5 -21
    1 -5 21
    -1 5 -21
    -1 5 -21
    1 -5 21
    -1 5 -22
    1 -5 22
    -1 5 -22
    -1 5 -22
    1 -5 22
    1 -5 23
    -1 5 -23
    -1 5 -23
    -1 5 -23
    1 -5 23
    -1 5 -24
    1 -5 24
    -1 5 -24
    1 -5 24
    1 -5 25
    -1 5 -25
    -1 5 -25
    1 -5 25
    1 -5 26
    1 -5 26
    1 -5 27
    1 -5 27
    1 -4 -27
    1 -4 -27
    -1 4 26
    1 -4 -26
    1 -4 -26
    -1 4 25
    1 -4 -25
    1 -4 -25
    -1 4 25
    1 -4 -25
    -1 4 24
    1 -4 -24
    1 -4 -24
    1 -4 -24
    -1 4 24
    -1 4 23
    1 -4 -23
    1 -4 -23
    -1 4 23
    1 -4 -23
    -1 4 22
    1 -4 -22
    1 -4 -22
    -1 4 22
    1 -4 -22
    -1 4 21
    1 -4 -21
    1 -4 -21
    -1 4 21
    -1 4 20
    1 -4 -20
    1 -4 -20
    -1 4 20
    -1 4 19
    1 -4 -19
    1 -4 -19
    -1 4 19
    -1 4 18
    1 -4 -18
    1 -4 -18
    -1 4 18
    1 -4 -17
    -1 4 17
    1 -4 -17
    1 -4 -17
    -1 4 17
    -1 4 17
    1 -4 -16
    -1 4 16
    1 -4 -16
    -1 4 16
    -1 4 16
    -1 4 15
    1 -4 -15
    -1 4 15
    -1 4 15
    -1 4 15
    1 -4 -14
    -1 4 14
    -1 4 14
    1 -4 -14
    -1 4 14
    -1 4 14
    -1 4 13
    1 -4 -13
    -1 4 13
    -1 4 13
    -1 4 13
    -1 4 12
    1 -4 -12
    -1 4 12
    -1 4 12
    -1 4 12
    -1 4 11
    1 -4 -11
    -1 4 11
    -1 4 11
    -1 4 11
    -1 4 10
    1 -4 -10
    -1 4 10
    -1 4 10
    -1 4 9
    1 -4 -9
    -1 4 9
    -1 4 9
    -1 4 9
    -1 4 8
    1 -4 -8
    -1 4 8
    -1 4 8
    -1 4 8
    1 -4 -7
    -1 4 7
    -1 4 7
    -1 4 7
    1 -4 -7
    -1 4 7
    -1 4 6
    1 -4 -6
    -1 4 6
    1 -4 -6
    1 -4 -5
    -1 4 5
    1 -4 -5
    -1 4 5
    1 -4 -5
    -1 4 5
    1 -4 -5
    1 -4 -4
    1 -4 -4
    -1 4 4
    1 -4 -4
    1 -4 -4
    -1 4 4
    1 -4 -3
    1 -4 -3
    -1 4 3
    1 -4 -3
    1 -4 -3
    -1 4 3
    -1 4 2
    1 -4 -2
    1 -4 -2
    -1 4 2
    1 -4 -2
    -1 4 2
    1 -4 -1
    -1 4 1
    -1 4 1
    1 -4 -1
    -1 4 1
    -1 4 1
    1 -4 0
    -1 4 0
    1 -4 0
    1 -4 0
    -1 4 0
    -1 4 0
    1 -4 1
    -1 4 -1
    1 -4 1
    -1 4 -1
    1 -4 1
    -1 4 -1
    -1 4 -1
    1 -4 1
    1 -4 2
    -1 4 -2
    1 -4 2
    -1 4 -2
    1 -4 2
    -1 4 -2
    1 -4 2
    -1 4 -2
    1 -4 2
    -1 4 -3
    -1 4 -3
    1 -4 3
    1 -4 3
    1 -4 3
    -1 4 -3
    -1 4 -3
    -1 4 -3
    1 -4 3
    1 -4 3
    1 -4 4
    1 -4 4
    1 -4 4
    -1 4 -4
    1 -4 4
    -1 4 -4
    1 -4 4
    1 -4 4
    -1 4 -4
    1 -4 4
    -1 4 -4
    1 -4 5
    -1 4 -5
    -1 4 -5
    1 -4 5
    1 -4 5
    1 -4 5
    -1 4 -5
    1 -4 5
    1 -4 5
    1 -4 5
    -1 4 -5
    1 -4 5
    -1 4 -6
    1 -4 6
    -1 4 -6
    1 -4 6
    1 -4 6
    1 -4 6
    1 -4 6
    1 -4 6
    -1 4 -6
    1 -4 6
    -1 4 -6
    -1 4 -7
    -1 4 -7
    1 -4 7
    1 -4 7
    1 -4 7
    1 -4 7
    1 -4 7
    -1 4 -7
    -1 4 -7
    1 -4 7
    -1 4 -7
    1 -4 7
    -1 4 -7
    -1 4 -8
    1 -4 8
    -1 4 -8
    1 -4 8
    1 -4 8
    1 -4 8
    -1 4 -8
    -1 4 -8
    1 -4 8
    -1 4 -8
    -1 4 -8
    1 -4 8
    1 -4 9
    -1 4 -9
    1 -4 9
    -1 4 -9
    1 -4 9
    1 -4 9
    -1 4 -9
    -1 4 -9
    -1 4 -9
    -1 4 -9
    1 -4 9
    -1 4 -9
    -1 4 -10
    1 -4 10
    1 -4 10
    -1 4 -10
    1 -4 10
    -1 4 -10
    1 -4 10
    -1 4 -10
    1 -4 10
    -1 4 -10
    1 -4 10
    -1 4 -10
    -1 4 -11
    1 -4 11
    -1 4 -11
    1 -4 11
    1 -4 11
    -1 4 -11
    -1 4 -11
    -1 4 -11
    -1 4 -11
    1 -4 11
    1 -4 11
    -1 4 -12
    1 -4 12
    -1 4 -12
    1 -4 12
    1 -4 12
    -1 4 -12
    -1 4 -12
    -1 4 -12
    1 -4 12
    1 -4 12
    -1 4 -12
    -1 4 -13
    -1 4 -13
    1 -4 13
    -1 4 -13
    -1 4 -13
    1 -4 13
    -1 4 -13
    -1 4 -13
    -1 4 -14
    -1 4 -14
    1 -4 14
    -1 4 -14
    -1 4 -14
    -1 4 -14
    1 -4 14
    -1 4 -14
    -1 4 -15
    -1 4 -15
    1 -4 15
    -1 4 -15
    -1 4 -15
    -1 4 -15
    -1 4 -15
    1 -4 15
    -1 4 -16
    -1 4 -16
    1 -4 16
    -1 4 -16
    -1 4 -16
    -1 4 -16
    1 -4 16
    -1 4 -16
    -1 4 -17
    -1 4 -17
    1 -4 17
    -1 4 -17
    -1 4 -17
    -1 4 -17
    1 -4 17
    -1 4 -18
    1 -4 18
    -1 4 -18
    1 -4 18
    -1 4 -18
    -1 4 -18
    1 -4 18
    -1 4 -18
    -1 4 -19
    1 -4 19
    1 -4 19
    -1 4 -19
    -1 4 -19
    -1 4 -19
    1 -4 19
    1 -4 20
    -1 4 -20
    1 -4 20
    -1 4 -20
    -1 4 -20
    -1 4 -20
    1 -4 20
    1 -4 21
    -1 4 -21
    1 -4 21
    -1 4 -21
    -1 4 -21
    -1 4 -21
    1 -4 21
    -1 4 -22
    1 -4 22
    1 -4 22
    -1 4 -22
    -1 4 -22
    1 -4 22
    -1 4 -23
    1 -4 23
    -1 4 -23
    -1 4 -23
    1 -4 23
    1 -4 24
    -1 4 -24
    -1 4 -24
    1 -4 24
    1 -4 25
    -1 4 -25
    -1 4 -25
    1 -4 25
    -1 4 -26
    1 -4 26
    -1 4 -26
    1 -4 26
    1 -4 27
    1 -4 27
    1 -3 -28
    1 -3 -27
    1 -3 -27
    -1 3 26
    1 -3 -26
    1 -3 -26
    -1 3 25
    1 -3 -25
    1 -3 -25
    1 -3 -25
    -1 3 25
    -1 3 24
    1 -3 -24
    1 -3 -24
    1 -3 -24
    -1 3 24
    -1 3 23
    1 -3 -23
    1 -3 -23
    1 -3 -23
    -1 3 23
    -1 3 22
    1 -3 -22
    1 -3 -22
    1 -3 -22
    -1 3 22
    -1 3 21
    1 -3 -21
    1 -3 -21
    1 -3 -21
    -1 3 21
    -1 3 20
    1 -3 -20
    1 -3 -20
    1 -3 -20
    -1 3 20
    -1 3 19
    1 -3 -19
    1 -3 -19
    -1 3 19
    -1 3 18
    1 -3 -18
    1 -3 -18
    -1 3 18
    1 -3 -17
    -1 3 17
    1 -3 -17
    1 -3 -17
    -1 3 17
    1 -3 -16
    -1 3 16
    1 -3 -16
    1 -3 -16
    -1 3 16
    -1 3 16
    1 -3 -15
    -1 3 15
    1 -3 -15
    1 -3 -15
    -1 3 15
    -1 3 15
    1 -3 -14
    -1 3 14
    1 -3 -14
    -1 3 14
    -1 3 14
    -1 3 13
    1 -3 -13
    -1 3 13
    -1 3 13
    1 -3 -12
    -1 3 12
    1 -3 -12
    -1 3 12
    -1 3 12
    1 -3 -11
    -1 3 11
    -1 3 11
    -1 3 11
    1 -3 -10
    -1 3 10
    -1 3 10
    -1 3 10
    1 -3 -9
    -1 3 9
    -1 3 9
    -1 3 9
    -1 3 9
    1 -3 -8
    -1 3 8
    -1 3 8
    -1 3 8
    -1 3 7
    1 -3 -7
    -1 3 7
    -1 3 7
    1 -3 -7
    -1 3 6
    -1 3 6
    1 -3 -6
    1 -3 -6
    -1 3 6
    1 -3 -6
    -1 3 6
    -1 3 5
    -1 3 5
    1 -3 -5
    1 -3 -5
    -1 3 5
    1 -3 -5
    -1 3 5
    1 -3 -4
    -1 3 4
    1 -3 -4
    -1 3 4
    1 -3 -4
    1 -3 -4
    -1 3 4
    -1 3 3
    -1 3 3
    1 -3 -3
    1 -3 -3
    1 -3 -3
    1 -3 -3
    -1 3 3
    1 -3 -2
    -1 3 2
    -1 3 2
    1 -3 -2
    1 -3 -2
    1 -3 -2
    -1 3 2
    1 -3 -2
    -1 3 1
    1 -3 -1
    1 -3 -1
    -1 3 1
    1 -3 -1
    -1 3 1
    1 -3 0
    -1 3 0
    -1 3 0
    1 -3 0
    1 -3 0
    -1 3 0
    1 -3 1
    1 -3 1
    -1 3 -1
    1 -3 1
    -1 3 -1
    1 -3 1
    -1 3 -2
    1 -3 2
    1 -3 2
    1 -3 2
    -1 3 -2
    -1 3 -2
    1 -3 2
    -1 3 -2
    -1 3 -2
    -1 3 -3
    1 -3 3
    -1 3 -3
    1 -3 3
    1 -3 3
    -1 3 -3
    -1 3 -3
    1 -3 3
    -1 3 -3
    -1 3 -3
    1 -3 3
    1 -3 3
    -1 3 -4
    1 -3 4
    1 -3 4
    -1 3 -4
    -1 3 -4
    1 -3 4
    1 -3 4
    1 -3 4
    -1 3 -4
    1 -3 4
    -1 3 -4
    1 -3 4
    -1 3 -5
    1 -3 5
    -1 3 -5
    1 -3 5
    1 -3 5
    1 -3 5
    -1 3 -5
    1 -3 5
    -1 3 -5
    1 -3 5
    1 -3 5
    -1 3 -5
    1 -3 6
    -1 3 -6
    1 -3 6
    -1 3 -6
    1 -3 6
    1 -3 6
    1 -3 6
    -1 3 -6
    1 -3 6
    1 -3 6
    -1 3 -6
    1 -3 6
    -1 3 -6
    1 -3 7
    1 -3 7
    -1 3 -7
    1 -3 7
    -1 3 -7
    1 -3 7
    1 -3 7
    -1 3 -7
    1 -3 7
    -1 3 -7
    1 -3 7
    -1 3 -7
    -1 3 -7
    1 -3 8
    -1 3 -8
    1 -3 8
    -1 3 -8
    1 -3 8
    -1 3 -8
    -1 3 -8
    1 -3 8
    1 -3 8
    -1 3 -8
    1 -3 8
    -1 3 -8
    -1 3 -9
    1 -3 9
    1 -3 9
    -1 3 -9
    1 -3 9
    -1 3 -9
    1 -3 9
    -1 3 -9
    -1 3 -9
    1 -3 9
    1 -3 9
    -1 3 -9
    -1 3 -10
    1 -3 10
    -1 3 -10
    1 -3 10
    -1 3 -10
    -1 3 -10
    1 -3 10
    1 -3 10
    1 -3 10
    -1 3 -10
    -1 3 -10
    -1 3 -11
    1 -3 11
    1 -3 11
    -1 3 -11
    -1 3 -11
    -1 3 -11
    1 -3 11
    -1 3 -11
    1 -3 11
    -1 3 -11
    -1 3 -12
    1 -3 12
    -1 3 -12
    1 -3 12
    -1 3 -12
    1 -3 12
    -1 3 -12
    -1 3 -12
    -1 3 -12
    1 -3 12
    -1 3 -13
    1 -3 13
    -1 3 -13
    1 -3 13
    -1 3 -13
    -1 3 -13
    -1 3 -13
    1 -3 13
    -1 3 -13
    1 -3 14
    -1 3 -14
    -1 3 -14
    1 -3 14
    -1 3 -14
    -1 3 -14
    -1 3 -14
    -1 3 -14
    1 -3 14
    -1 3 -15
    1 -3 15
    -1 3 -15
    1 -3 15
    -1 3 -15
    -1 3 -15
    1 -3 15
    -1 3 -15
    -1 3 -15
    -1 3 -16
    1 -3 16
    -1 3 -16
    1 -3 16
    -1 3 -16
    -1 3 -16
    -1 3 -16
    -1 3 -16
    1 -3 16
    -1 3 -17
    -1 3 -17
    1 -3 17
    -1 3 -17
    -1 3 -17
    -1 3 -17
    1 -3 17
    -1 3 -18
    -1 3 -18
    1 -3 18
    -1 3 -18
    -1 3 -18
    -1 3 -18
    1 -3 18
    1 -3 19
    -1 3 -19
    -1 3 -19
    -1 3 -19
    -1 3 -19
    1 -3 19
    -1 3 -20
    1 -3 20
    -1 3 -20
    -1 3 -20
    -1 3 -20
    1 -3 20
    1 -3 21
    -1 3 -21
    1 -3 21
    -1 3 -21
    -1 3 -21
    1 -3 21
    -1 3 -21
    1 -3 22
    1 -3 22
    -1 3 -22
    -1 3 -22
    -1 3 -22
    1 -3 22
    -1 3 -22
    1 -3 23
    1 -3 23
    -1 3 -23
    -1 3 -23
    -1 3 -23
    1 -3 23
    1 -3 24
    1 -3 24
    -1 3 -24
    -1 3 -24
    -1 3 -24
    1 -3 24
    1 -3 25
    -1 3 -25
    -1 3 -25
    1 -3 25
    1 -3 26
    -1 3 -26
    -1 3 -26
    1 -3 26
    1 -3 27
    1 -3 27
    1 -3 28
    1 -2 -28
    1 -2 -28
    1 -2 -27
    1 -2 -27
    -1 2 26
    1 -2 -26
    1 -2 -26
    1 -2 -26
    -1 2 25
    1 -2 -25
    1 -2 -25
    1 -2 -25
    -1 2 25
    -1 2 24
    1 -2 -24
    1 -2 -24
    -1 2 24
    1 -2 -24
    -1 2 23
    1 -2 -23
    1 -2 -23
    1 -2 -23
    -1 2 23
    -1 2 22
    1 -2 -22
    1 -2 -22
    1 -2 -22
    -1 2 22
    -1 2 21
    1 -2 -21
    1 -2 -21
    -1 2 21
    1 -2 -21
    -1 2 20
    1 -2 -20
    1 -2 -20
    -1 2 20
    1 -2 -20
    -1 2 19
    1 -2 -19
    1 -2 -19
    1 -2 -19
    -1 2 19
    -1 2 18
    1 -2 -18
    1 -2 -18
    -1 2 18
    1 -2 -18
    1 -2 -17
    -1 2 17
    1 -2 -17
    1 -2 -17
    -1 2 17
    1 -2 -17
    1 -2 -16
    -1 2 16
    1 -2 -16
    1 -2 -16
    -1 2 16
    1 -2 -15
    -1 2 15
    1 -2 -15
    1 -2 -15
    -1 2 15
    1 -2 -14
    -1 2 14
    1 -2 -14
    1 -2 -14
    -1 2 14
    -1 2 14
    1 -2 -13
    -1 2 13
    1 -2 -13
    1 -2 -13
    -1 2 13
    -1 2 13
    1 -2 -12
    -1 2 12
    1 -2 -12
    1 -2 -12
    -1 2 12
    -1 2 12
    -1 2 11
    1 -2 -11
    -1 2 11
    -1 2 11
    -1 2 10
    1 -2 -10
    -1 2 10
    -1 2 10
    -1 2 9
    1 -2 -9
    -1 2 9
    1 -2 -8
    -1 2 8
    -1 2 8
    1 -2 -7
    -1 2 7
    1 -2 -7
    -1 2 7
    -1 2 7
    1 -2 -7
    -1 2 7
    1 -2 -6
    1 -2 -6
    -1 2 6
    -1 2 6
    -1 2 6
    -1 2 6
    1 -2 -6
    1 -2 -5
    1 -2 -5
    -1 2 5
    -1 2 5
    -1 2 5
    -1 2 5
    1 -2 -5
    1 -2 -4
    -1 2 4
    1 -2 -4
    -1 2 4
    -1 2 4
    -1 2 4
    1 -2 -4
    1 -2 -3
    -1 2 3
    1 -2 -3
    -1 2 3
    1 -2 -3
    -1 2 3
    1 -2 -3
    -1 2 3
    1 -2 -2
    1 -2 -2
    1 -2 -2
    1 -2 -2
    -1 2 2
    -1 2 2
    -1 2 2
    1 -2 -2
    1 -2 -2
    -1 2 2
    1 -2 -1
    1 -2 -1
    -1 2 1
    1 -2 -1
    1 -2 -1
    -1 2 1
    1 -2 -1
    -1 2 1
    1 -2 0
    -1 2 0
    1 -2 0
    -1 2 0
    1 -2 0
    -1 2 0
    -1 2 0
    1 -2 0
    1 -2 1
    1 -2 1
    -1 2 -1
    1 -2 1
    -1 2 -1
    -1 2 -1
    1 -2 1
    1 -2 2
    -1 2 -2
    1 -2 2
    -1 2 -2
    1 -2 2
    -1 2 -2
    1 -2 2
    -1 2 -2
    -1 2 -2
    1 -2 2
    -1 2 -3
    1 -2 3
    -1 2 -3
    1 -2 3
    1 -2 3
    -1 2 -3
    1 -2 3
    -1 2 -3
    1 -2 3
    -1 2 -4
    -1 2 -4
    1 -2 4
    1 -2 4
    -1 2 -4
    1 -2 4
    -1 2 -4
    1 -2 4
    -1 2 -4
    1 -2 4
    1 -2 4
    -1 2 -4
    1 -2 4
    -1 2 -5
    1 -2 5
    -1 2 -5
    1 -2 5
    1 -2 5
    1 -2 5
    1 -2 5
    -1 2 -5
    -1 2 -5
    1 -2 5
    1 -2 5
    -1 2 -5
    -1 2 -5
    -1 2 -6
    1 -2 6
    -1 2 -6
    1 -2 6
    1 -2 6
    1 -2 6
    1 -2 6
    -1 2 -6
    -1 2 -6
    1 -2 6
    -1 2 -6
    -1 2 -6
    1 -2 7
    -1 2 -7
    -1 2 -7
    1 -2 7
    1 -2 7
    -1 2 -7
    1 -2 7
    1 -2 7
    -1 2 -7
    -1 2 -7
    -1 2 -7
    1 -2 7
    1 -2 7
    -1 2 -7
    -1 2 -8
    -1 2 -8
    1 -2 8
    1 -2 8
    -1 2 -8
    1 -2 8
    1 -2 8
    -1 2 -8
    -1 2 -8
    1 -2 8
    -1 2 -8
    -1 2 -8
    -1 2 -9
    -1 2 -9
    1 -2 9
    1 -2 9
    -1 2 -9
    -1 2 -9
    1 -2 9
    -1 2 -9
    1 -2 9
    -1 2 -9
    -1 2 -10
    1 -2 10
    -1 2 -10
    1 -2 10
    -1 2 -10
    -1 2 -10
    1 -2 10
    -1 2 -10
    1 -2 10
    1 -2 11
    -1 2 -11
    -1 2 -11
    1 -2 11
    -1 2 -11
    1 -2 11
    -1 2 -11
    -1 2 -11
    1 -2 11
    -1 2 -11
    1 -2 12
    -1 2 -12
    -1 2 -12
    1 -2 12
    -1 2 -12
    -1 2 -12
    1 -2 12
    -1 2 -12
    1 -2 12
    -1 2 -12
    -1 2 -13
    1 -2 13
    -1 2 -13
    1 -2 13
    -1 2 -13
    -1 2 -13
    1 -2 13
    -1 2 -13
    -1 2 -13
    1 -2 14
    -1 2 -14
    -1 2 -14
    1 -2 14
    -1 2 -14
    -1 2 -14
    -1 2 -14
    1 -2 14
    -1 2 -14
    -1 2 -15
    -1 2 -15
    1 -2 15
    1 -2 15
    -1 2 -15
    -1 2 -15
    1 -2 15
    -1 2 -15
    1 -2 16
    -1 2 -16
    1 -2 16
    -1 2 -16
    -1 2 -16
    -1 2 -16
    -1 2 -16
    1 -2 16
    -1 2 -17
    1 -2 17
    -1 2 -17
    1 -2 17
    -1 2 -17
    -1 2 -17
    -1 2 -17
    1 -2 17
    -1 2 -18
    -1 2 -18
    1 -2 18
    -1 2 -18
    -1 2 -18
    -1 2 -18
    1 -2 18
    -1 2 -19
    1 -2 19
    -1 2 -19
    -1 2 -19
    1 -2 19
    -1 2 -19
    -1 2 -20
    1 -2 20
    -1 2 -20
    -1 2 -20
    1 -2 20
    -1 2 -20
    -1 2 -21
    1 -2 21
    -1 2 -21
    -1 2 -21
    1 -2 21
    -1 2 -21
    -1 2 -22
    1 -2 22
    -1 2 -22
    -1 2 -22
    1 -2 22
    -1 2 -22
    1 -2 23
    -1 2 -23
    1 -2 23
    -1 2 -23
    -1 2 -23
    1 -2 23
    1 -2 24
    1 -2 24
    -1 2 -24
    -1 2 -24
    -1 2 -24
    1 -2 24
    1 -2 25
    1 -2 25
    -1 2 -25
    -1 2 -25
    1 -2 25
    1 -2 26
    -1 2 -26
    -1 2 -26
    1 -2 26
    1 -2 27
    1 -2 27
    1 -2 28
    1 -1 -28
    1 -1 -27
    1 -1 -27
    -1 1 26
    1 -1 -26
    1 -1 -26
    -1 1 26
    1 -1 -26
    -1 1 25
    1 -1 -25
    1 -1 -25
    -1 1 25
    1 -1 -25
    -1 1 24
    1 -1 -24
    1 -1 -24
    -1 1 24
    1 -1 -24
    -1 1 23
    1 -1 -23
    1 -1 -23
    1 -1 -23
    -1 1 23
    -1 1 22
    1 -1 -22
    1 -1 -22
    -1 1 22
    1 -1 -22
    -1 1 21
    1 -1 -21
    1 -1 -21
    -1 1 21
    1 -1 -21
    -1 1 20
    1 -1 -20
    1 -1 -20
    -1 1 20
    1 -1 -20
    -1 1 19
    1 -1 -19
    1 -1 -19
    1 -1 -19
    -1 1 19
    -1 1 18
    1 -1 -18
    1 -1 -18
    -1 1 18
    1 -1 -18
    -1 1 17
    1 -1 -17
    1 -1 -17
    -1 1 17
    1 -1 -17
    1 -1 -16
    -1 1 16
    1 -1 -16
    1 -1 -16
    1 -1 -16
    -1 1 16
    1 -1 -15
    -1 1 15
    1 -1 -15
    1 -1 -15
    -1 1 15
    1 -1 -15
    1 -1 -14
    -1 1 14
    1 -1 -14
    1 -1 -14
    1 -1 -14
    -1 1 14
    1 -1 -13
    -1 1 13
    1 -1 -13
    1 -1 -13
    -1 1 13
    1 -1 -13
    1 -1 -12
    -1 1 12
    1 -1 -12
    1 -1 -12
    -1 1 12
    1 -1 -11
    -1 1 11
    1 -1 -11
    1 -1 -11
    -1 1 11
    -1 1 11
    1 -1 -10
    -1 1 10
    1 -1 -10
    1 -1 -10
    -1 1 10
    1 -1 -9
    -1 1 9
    1 -1 -9
    1 -1 -9
    -1 1 9
    -1 1 8
    1 -1 -8
    -1 1 8
    1 -1 -8
    1 -1 -8
    1 -1 -8
    -1 1 8
    -1 1 7
    1 -1 -7
    -1 1 7
    1 -1 -7
    1 -1 -7
    -1 1 7
    -1 1 6
    1 -1 -6
    1 -1 -6
    -1 1 6
    1 -1 -6
    1 -1 -6
    -1 1 6
    -1 1 5
    1 -1 -5
    1 -1 -5
    -1 1 5
    -1 1 5
    1 -1 -5
    -1 1 5
    1 -1 -4
    1 -1 -4
    1 -1 -4
    -1 1 4
    -1 1 4
    -1 1 4
    1 -1 -4
    -1 1 4
    1 -1 -3
    -1 1 3
    -1 1 3
    1 -1 -3
    1 -1 -3
    -1 1 3
    1 -1 -3
    1 -1 -3
    -1 1 3
    1 -1 -2
    -1 1 2
    1 -1 -2
    -1 1 2
    -1 1 2
    1 -1 -2
    -1 1 2
    1 -1 -2
    1 -1 -2
    -1 1 2
    -1 1 -3
    1 -1 3
    1 -1 3
    -1 1 -3
    1 -1 3
    -1 1 -3
    1 -1 3
    1 -1 3
    -1 1 -3
    -1 1 -4
    1 -1 4
    1 -1 4
    1 -1 4
    -1 1 -4
    -1 1 -4
    1 -1 4
    -1 1 -4
    1 -1 4
    -1 1 -4
    1 -1 4
    -1 1 -4
    -1 1 -4
    1 -1 5
    -1 1 -5
    -1 1 -5
    -1 1 -5
    1 -1 5
    1 -1 5
    -1 1 -5
    -1 1 -5
    1 -1 5
    -1 1 -5
    -1 1 -5
    -1 1 -6
    1 -1 6
    1 -1 6
    -1 1 -6
    -1 1 -6
    1 -1 6
    -1 1 -6
    -1 1 -6
    1 -1 6
    1 -1 6
    1 -1 6
    -1 1 -6
    -1 1 -6
    1 -1 7
    -1 1 -7
    -1 1 -7
    -1 1 -7
    1 -1 7
    -1 1 -7
    1 -1 7
    1 -1 7
    -1 1 -7
    1 -1 7
    -1 1 -7
    -1 1 -7
    -1 1 -8
    1 -1 8
    -1 1 -8
    -1 1 -8
    1 -1 8
    1 -1 8
    -1 1 -8
    1 -1 8
    -1 1 -8
    1 -1 8
    -1 1 -8
    -1 1 -8
    -1 1 -9
    1 -1 9
    1 -1 9
    -1 1 -9
    -1 1 -9
    1 -1 9
    -1 1 -9
    1 -1 9
    -1 1 -9
    1 -1 10
    -1 1 -10
    -1 1 -10
    1 -1 10
    -1 1 -10
    -1 1 -10
    1 -1 10
    -1 1 -10
    -1 1 -11
    1 -1 11
    1 -1 11
    -1 1 -11
    -1 1 -11
    1 -1 11
    -1 1 -11
    1 -1 12
    -1 1 -12
    1 -1 12
    -1 1 -12
    -1 1 -12
    -1 1 -12
    1 -1 12
    -1 1 -12
    1 -1 13
    -1 1 -13
    1 -1 13
    -1 1 -13
    -1 1 -13
    -1 1 -13
    1 -1 13
    -1 1 -14
    1 -1 14
    1 -1 14
    -1 1 -14
    -1 1 -14
    -1 1 -14
    1 -1 14
    -1 1 -15
    1 -1 15
    -1 1 -15
    1 -1 15
    -1 1 -15
    -1 1 -15
    1 -1 15
    -1 1 -15
    1 -1 16
    -1 1 -16
    -1 1 -16
    1 -1 16
    -1 1 -16
    -1 1 -16
    1 -1 16
    -1 1 -16
    -1 1 -17
    -1 1 -17
    1 -1 17
    -1 1 -17
    -1 1 -17
    1 -1 17
    -1 1 -17
    -1 1 -18
    -1 1 -18
    1 -1 18
    -1 1 -18
    -1 1 -18
    -1 1 -18
    1 -1 18
    -1 1 -19
    1 -1 19
    -1 1 -19
    -1 1 -19
    -1 1 -19
    -1 1 -19
    1 -1 19
    -1 1 -20
    1 -1 20
    -1 1 -20
    -1 1 -20
    1 -1 20
    -1 1 -20
    -1 1 -21
    1 -1 21
    -1 1 -21
    -1 1 -21
    -1 1 -21
    1 -1 21
    -1 1 -22
    1 -1 22
    -1 1 -22
    -1 1 -22
    -1 1 -22
    1 -1 22
    -1 1 -23
    1 -1 23
    -1 1 -23
    -1 1 -23
    1 -1 23
    -1 1 -23
    1 -1 24
    -1 1 -24
    1 -1 24
    -1 1 -24
    -1 1 -24
    1 -1 24
    1 -1 25
    -1 1 -25
    1 -1 25
    -1 1 -25
    1 -1 25
    1 -1 26
    -1 1 -26
    1 -1 26
    -1 1 -26
    1 -1 26
    1 -1 27
    1 -1 27
    -1 1 -27
    1 -1 28
    1 0 -28
    1 0 -27
    1 0 -27
    1 0 -27
    -1 0 26
    1 0 -26
    1 0 -26
    1 0 -26
    -1 0 26
    1 0 -26
    -1 0 25
    1 0 -25
    1 0 -25
    1 0 -25
    1 0 -25
    -1 0 25
    1 0 -24
    -1 0 24
    1 0 -24
    1 0 -24
    1 0 -24
    -1 0 24
    -1 0 23
    1 0 -23
    1 0 -23
    -1 0 23
    1 0 -23
    -1 0 22
    1 0 -22
    1 0 -22
    -1 0 22
    1 0 -22
    -1 0 21
    1 0 -21
    1 0 -21
    -1 0 21
    1 0 -21
    -1 0 20
    1 0 -20
    1 0 -20
    1 0 -20
    -1 0 20
    -1 0 19
    1 0 -19
    1 0 -19
    -1 0 19
    1 0 -19
    -1 0 18
    1 0 -18
    1 0 -18
    1 0 -18
    -1 0 18
    -1 0 17
    1 0 -17
    1 0 -17
    -1 0 17
    1 0 -17
    -1 0 16
    1 0 -16
    1 0 -16
    -1 0 16
    1 0 -16
    -1 0 15
    1 0 -15
    1 0 -15
    -1 0 15
    1 0 -15
    -1 0 14
    1 0 -14
    1 0 -14
    -1 0 14
    1 0 -14
    -1 0 13
    1 0 -13
    1 0 -13
    -1 0 13
    1 0 -13
    -1 0 12
    1 0 -12
    1 0 -12
    1 0 -12
    -1 0 12
    -1 0 11
    1 0 -11
    1 0 -11
    1 0 -11
    -1 0 11
    -1 0 10
    1 0 -10
    1 0 -10
    1 0 -10
    -1 0 10
    -1 0 10
    -1 0 9
    1 0 -9
    1 0 -9
    -1 0 9
    -1 0 9
    1 0 -9
    -1 0 8
    1 0 -8
    -1 0 8
    1 0 -8
    1 0 -8
    -1 0 8
    1 0 -8
    -1 0 8
    1 0 -8
    1 0 -7
    -1 0 7
    -1 0 7
    1 0 -7
    -1 0 7
    1 0 -7
    1 0 -7
    1 0 -7
    -1 0 7
    1 0 -6
    -1 0 6
    -1 0 6
    1 0 -6
    1 0 -6
    -1 0 6
    -1 0 6
    1 0 -6
    1 0 -6
    -1 0 5
    -1 0 5
    1 0 -5
    -1 0 5
    1 0 -5
    1 0 -5
    1 0 -5
    1 0 -5
    -1 0 5
    -1 0 4
    -1 0 4
    1 0 -4
    1 0 -4
    1 0 -4
    -1 0 4
    -1 0 4
    -1 0 4
    1 0 -4
    -1 0 4
    1 0 -4
    -1 0 3
    -1 0 3
    1 0 -3
    1 0 -3
    1 0 -3
    1 0 -3
    -1 0 3
    -1 0 3
    1 0 -3
    -1 0 3
    1 0 -3
    -1 0 -3
    1 0 3
    1 0 3
    -1 0 -3
    -1 0 -3
    1 0 3
    -1 0 -3
    1 0 3
    1 0 3
    -1 0 -4
    1 0 4
    1 0 4
    1 0 4
    -1 0 -4
    1 0 4
    -1 0 -4
    1 0 4
    -1 0 -4
    -1 0 -5
    1 0 5
    1 0 5
    1 0 5
    -1 0 -5
    1 0 5
    -1 0 -5
    -1 0 -5
    -1 0 -5
    1 0 6
    -1 0 -6
    1 0 6
    -1 0 -6
    -1 0 -6
    1 0 6
    -1 0 -6
    -1 0 -6
    1 0 6
    -1 0 -7
    1 0 7
    1 0 7
    -1 0 -7
    1 0 7
    -1 0 -7
    -1 0 -7
    1 0 7
    -1 0 -7
    -1 0 -8
    1 0 8
    1 0 8
    -1 0 -8
    1 0 8
    -1 0 -8
    -1 0 -8
    1 0 8
    -1 0 -8
    -1 0 -8
    -1 0 -9
    1 0 9
    -1 0 -9
    1 0 9
    1 0 9
    -1 0 -9
    -1 0 -9
    -1 0 -9
    1 0 9
    -1 0 -10
    1 0 10
    1 0 10
    -1 0 -10
    -1 0 -10
    -1 0 -10
    -1 0 -10
    1 0 10
    1 0 11
    -1 0 -11
    1 0 11
    -1 0 -11
    -1 0 -11
    1 0 11
    1 0 12
    -1 0 -12
    1 0 12
    -1 0 -12
    -1 0 -12
    1 0 12
    -1 0 -13
    1 0 13
    1 0 13
    -1 0 -13
    -1 0 -13
    1 0 13
    -1 0 -13
    -1 0 -14
    1 0 14
    -1 0 -14
    -1 0 -14
    1 0 14
    -1 0 -14
    -1 0 -15
    1 0 15
    -1 0 -15
    -1 0 -15
    -1 0 -15
    1 0 15
    -1 0 -16
    1 0 16
    -1 0 -16
    -1 0 -16
    -1 0 -16
    1 0 16
    -1 0 -17
    1 0 17
    -1 0 -17
    -1 0 -17
    1 0 17
    -1 0 -17
    -1 0 -18
    1 0 18
    -1 0 -18
    -1 0 -18
    1 0 18
    -1 0 -18
    -1 0 -19
    1 0 19
    -1 0 -19
    -1 0 -19
    1 0 19
    -1 0 -19
    1 0 20
    -1 0 -20
    -1 0 -20
    1 0 20
    -1 0 -20
    1 0 21
    -1 0 -21
    -1 0 -21
    -1 0 -21
    1 0 21
    1 0 22
    -1 0 -22
    -1 0 -22
    -1 0 -22
    -1 0 -22
    1 0 22
    -1 0 -23
    1 0 23
    -1 0 -23
    -1 0 -23
    -1 0 -23
    1 0 23
    1 0 24
    -1 0 -24
    -1 0 -24
    -1 0 -24
    -1 0 -24
    1 0 24
    1 0 25
    -1 0 -25
    1 0 25
    -1 0 -25
    -1 0 -25
    1 0 25
    1 0 26
    1 0 26
    -1 0 -26
    -1 0 -26
    1 0 26
    1 0 27
    -1 0 -27
    1 0 28
    1 1 -28
    1 1 -27
    1 1 -27
    1 1 -26
    -1 -1 26
    1 1 -26
    1 1 -26
    1 1 -26
    -1 -1 26
    -1 -1 25
    1 1 -25
    1 1 -25
    1 1 -25
    -1 -1 25
    1 1 -25
    1 1 -24
    -1 -1 24
    1 1 -24
    1 1 -24
    1 1 -24
    -1 -1 24
    1 1 -23
    -1 -1 23
    1 1 -23
    1 1 -23
    1 1 -23
    -1 -1 23
    1 1 -22
    -1 -1 22
    1 1 -22
    1 1 -22
    1 1 -22
    -1 -1 22
    -1 -1 21
    1 1 -21
    1 1 -21
    1 1 -21
    -1 -1 21
    1 1 -21
    -1 -1 20
    1 1 -20
    1 1 -20
    1 1 -20
    -1 -1 20
    1 1 -20
    1 1 -19
    -1 -1 19
    1 1 -19
    1 1 -19
    1 1 -19
    -1 -1 19
    -1 -1 18
    1 1 -18
    1 1 -18
    1 1 -18
    -1 -1 18
    -1 -1 17
    1 1 -17
    1 1 -17
    -1 -1 17
    1 1 -17
    -1 -1 16
    1 1 -16
    1 1 -16
    1 1 -16
    -1 -1 16
    -1 -1 15
    1 1 -15
    1 1 -15
    -1 -1 15
    1 1 -15
    -1 -1 14
    1 1 -14
    1 1 -14
    -1 -1 14
    1 1 -14
    -1 -1 13
    1 1 -13
    1 1 -13
    1 1 -13
    -1 -1 13
    -1 -1 12
    1 1 -12
    1 1 -12
    -1 -1 12
    1 1 -12
    -1 -1 11
    1 1 -11
    1 1 -11
    -1 -1 11
    -1 -1 11
    1 1 -11
    -1 -1 10
    1 1 -10
    1 1 -10
    -1 -1 10
    1 1 -10
    -1 -1 10
    -1 -1 9
    1 1 -9
    1 1 -9
    -1 -1 9
    1 1 -9
    -1 -1 9
    -1 -1 8
    -1 -1 8
    -1 -1 8
    1 1 -8
    1 1 -8
    -1 -1 8
    1 1 -8
    1 1 -8
    -1 -1 8
    1 1 -7
    -1 -1 7
    -1 -1 7
    1 1 -7
    -1 -1 7
    1 1 -7
    -1 -1 7
    1 1 -7
    1 1 -7
    -1 -1 7
    1 1 -6
    -1 -1 6
    1 1 -6
    -1 -1 6
    -1 -1 6
    1 1 -6
    -1 -1 6
    1 1 -6
    -1 -1 6
    1 1 -6
    -1 -1 6
    1 1 -5
    -1 -1 5
    1 1 -5
    -1 -1 5
    1 1 -5
    -1 -1 5
    -1 -1 5
    1 1 -5
    -1 -1 5
    1 1 -5
    -1 -1 5
    1 1 -4
    -1 -1 4
    -1 -1 4
    1 1 -4
    1 1 -4
    -1 -1 4
    -1 -1 4
    1 1 -4
    -1 -1 4
    1 1 -3
    1 1 -3
    -1 -1 3
    1 1 -3
    -1 -1 3
    -1 -1 3
    -1 -1 3
    1 1 -3
    1 1 -3
    -1 -1 3
    1 1 -3
    1 1 -3
    -1 -1 3
    -1 -1 3
    1 1 -2
    1 1 -2
    -1 -1 2
    -1 -1 2
    1 1 -2
    -1 -1 2
    -1 -1 2
    1 1 -2
    1 1 -2
    -1 -1 2
    -1 -1 2
    -1 -1 2
    1 1 -2
    1 1 -2
    1 1 -2
    -1 -1 -3
    1 1 3
    1 1 3
    -1 -1 -3
    -1 -1 -3
    1 1 3
    1 1 3
    -1 -1 -3
    1 1 3
    -1 -1 -3
    1 1 3
    -1 -1 -3
    1 1 4
    -1 -1 -4
    -1 -1 -4
    1 1 4
    1 1 4
    1 1 4
    -1 -1 -4
    1 1 4
    1 1 4
    -1 -1 -4
    -1 -1 -4
    1 1 5
    1 1 5
    -1 -1 -5
    1 1 5
    -1 -1 -5
    -1 -1 -5
    1 1 5
    1 1 5
    -1 -1 -5
    -1 -1 -5
    -1 -1 -5
    -1 -1 -6
    1 1 6
    -1 -1 -6
    1 1 6
    1 1 6
    -1 -1 -6
    -1 -1 -6
    -1 -1 -6
    1 1 6
    -1 -1 -7
    -1 -1 -7
    1 1 7
    1 1 7
    -1 -1 -7
    1 1 7
    -1 -1 -7
    -1 -1 -7
    -1 -1 -8
    1 1 8
    -1 -1 -8
    1 1 8
    -1 -1 -8
    -1 -1 -8
    1 1 8
    -1 -1 -8
    -1 -1 -9
    -1 -1 -9
    1 1 9
    1 1 9
    -1 -1 -9
    1 1 9
    -1 -1 -9
    -1 -1 -10
    1 1 10
    -1 -1 -10
    -1 -1 -10
    1 1 10
    -1 -1 -10
    -1 -1 -11
    1 1 11
    -1 -1 -11
    -1 -1 -11
    1 1 11
    -1 -1 -11
    -1 -1 -12
    1 1 12
    -1 -1 -12
    -1 -1 -12
    1 1 12
    -1 -1 -12
    -1 -1 -13
    1 1 13
    -1 -1 -13
    -1 -1 -13
    1 1 13
    -1 -1 -14
    1 1 14
    -1 -1 -14
    -1 -1 -14
    1 1 14
    -1 -1 -15
    1 1 15
    -1 -1 -15
    -1 -1 -15
    1 1 15
    -1 -1 -16
    1 1 16
    -1 -1 -16
    -1 -1 -16
    1 1 16
    -1 -1 -17
    1 1 17
    -1 -1 -17
    -1 -1 -17
    -1 -1 -17
    1 1 17
    -1 -1 -18
    1 1 18
    -1 -1 -18
    -1 -1 -18
    1 1 18
    -1 -1 -18
    -1 -1 -19
    1 1 19
    -1 -1 -19
    -1 -1 -19
    -1 -1 -19
    1 1 19
    1 1 20
    -1 -1 -20
    -1 -1 -20
    1 1 20
    -1 -1 -20
    1 1 21
    -1 -1 -21
    -1 -1 -21
    -1 -1 -21
    1 1 21
    1 1 22
    -1 -1 -22
    -1 -1 -22
    1 1 22
    -1 -1 -22
    1 1 23
    -1 -1 -23
    -1 -1 -23
    1 1 23
    -1 -1 -23
    1 1 24
    -1 -1 -24
    -1 -1 -24
    -1 -1 -24
    1 1 24
    1 1 25
    1 1 25
    -1 -1 -25
    -1 -1 -25
    1 1 25
    1 1 26
    -1 -1 -26
    1 1 26
    -1 -1 -26
    1 1 26
    1 1 27
    -1 -1 -27
    1 1 28
    1 2 -27
    1 2 -27
    -1 -2 26
    1 2 -26
    1 2 -26
    -1 -2 26
    1 2 -26
    1 2 -25
    -1 -2 25
    1 2 -25
    1 2 -25
    1 2 -25
    -1 -2 25
    1 2 -24
    -1 -2 24
    1 2 -24
    1 2 -24
    -1 -2 24
    1 2 -24
    -1 -2 23
    1 2 -23
    1 2 -23
    1 2 -23
    -1 -2 23
    1 2 -23
    1 2 -22
    -1 -2 22
    1 2 -22
    1 2 -22
    1 2 -22
    -1 -2 22
    -1 -2 21
    1 2 -21
    1 2 -21
    1 2 -21
    -1 -2 21
    1 2 -21
    1 2 -20
    -1 -2 20
    1 2 -20
    1 2 -20
    1 2 -20
    -1 -2 20
    1 2 -19
    -1 -2 19
    1 2 -19
    1 2 -19
    -1 -2 19
    1 2 -19
    -1 -2 18
    1 2 -18
    1 2 -18
    1 2 -18
    -1 -2 18
    1 2 -18
    -1 -2 17
    1 2 -17
    1 2 -17
    1 2 -17
    1 2 -17
    -1 -2 17
    1 2 -16
    -1 -2 16
    1 2 -16
    1 2 -16
    -1 -2 16
    1 2 -16
    1 2 -15
    -1 -2 15
    1 2 -15
    1 2 -15
    -1 -2 15
    1 2 -15
    -1 -2 14
    1 2 -14
    1 2 -14
    1 2 -14
    1 2 -14
    -1 -2 14
    1 2 -13
    -1 -2 13
    1 2 -13
    1 2 -13
    -1 -2 13
    1 2 -13
    1 2 -12
    -1 -2 12
    1 2 -12
    1 2 -12
    1 2 -12
    -1 -2 12
    -1 -2 11
    1 2 -11
    -1 -2 11
    1 2 -11
    1 2 -11
    -1 -2 11
    -1 -2 11
    1 2 -11
    1 2 -10
    -1 -2 10
    -1 -2 10
    1 2 -10
    1 2 -10
    1 2 -10
    -1 -2 10
    -1 -2 10
    1 2 -9
    -1 -2 9
    -1 -2 9
    1 2 -9
    1 2 -9
    -1 -2 9
    1 2 -9
    -1 -2 9
    1 2 -9
    -1 -2 8
    1 2 -8
    -1 -2 8
    1 2 -8
    -1 -2 8
    1 2 -8
    1 2 -8
    1 2 -8
    1 2 -8
    -1 -2 8
    -1 -2 8
    -1 -2 8
    -1 -2 7
    1 2 -7
    -1 -2 7
    1 2 -7
    -1 -2 7
    1 2 -7
    -1 -2 7
    1 2 -7
    1 2 -7
    -1 -2 7
    -1 -2 7
    1 2 -7
    1 2 -7
    -1 -2 7
    1 2 -6
    -1 -2 6
    1 2 -6
    -1 -2 6
    1 2 -6
    -1 -2 6
    -1 -2 6
    1 2 -6
    1 2 -6
    -1 -2 6
    1 2 -6
    -1 -2 6
    -1 -2 6
    1 2 -6
    1 2 -5
    -1 -2 5
    1 2 -5
    1 2 -5
    -1 -2 5
    1 2 -5
    -1 -2 5
    1 2 -5
    -1 -2 5
    1 2 -5
    -1 -2 5
    -1 -2 5
    1 2 -5
    -1 -2 4
    1 2 -4
    1 2 -4
    -1 -2 4
    1 2 -4
    1 2 -4
    -1 -2 4
    -1 -2 4
    1 2 -4
    -1 -2 4
    1 2 -4
    -1 -2 4
    -1 -2 4
    1 2 -4
    -1 -2 3
    1 2 -3
    -1 -2 3
    -1 -2 3
    1 2 -3
    -1 -2 3
    1 2 -3
    -1 -2 3
    -1 -2 3
    -1 -2 3
    1 2 -3
    -1 -2 3
    1 2 -3
    1 2 -3
    -1 -2 2
    1 2 -2
    -1 -2 2
    -1 -2 2
    -1 -2 2
    1 2 -2
    1 2 -2
    -1 -2 2
    -1 -2 2
    1 2 -2
    -1 -2 2
    1 2 -2
    1 2 -2
    -1 -2 1
    1 2 -1
    -1 -2 1
    -1 -2 1
    -1 -2 1
    1 2 -1
    -1 -2 1
    1 2 -1
    -1 -2 1
    1 2 -1
    1 2 -1
    -1 -2 1
    -1 -2 1
    1 2 -1
    -1 -2 0
    -1 -2 0
    1 2 0
    -1 -2 0
    -1 -2 0
    1 2 0
    -1 -2 0
    -1 -2 0
    -1 -2 0
    1 2 0
    -1 -2 0
    1 2 0
    1 2 0
    -1 -2 0
    1 2 0
    -1 -2 -1
    -1 -2 -1
    1 2 1
    1 2 1
    -1 -2 -1
    -1 -2 -1
    1 2 1
    -1 -2 -1
    1 2 1
    1 2 1
    -1 -2 -1
    -1 -2 -1
    1 2 1
    -1 -2 -2
    1 2 2
    -1 -2 -2
    -1 -2 -2
    1 2 2
    1 2 2
    1 2 2
    -1 -2 -2
    -1 -2 -2
    1 2 2
    -1 -2 -3
    1 2 3
    1 2 3
    -1 -2 -3
    1 2 3
    -1 -2 -3
    -1 -2 -3
    1 2 3
    1 2 3
    -1 -2 -3
    1 2 4
    1 2 4
    -1 -2 -4
    1 2 4
    -1 -2 -4
    -1 -2 -4
    1 2 4
    -1 -2 -4
    -1 -2 -4
    1 2 4
    -1 -2 -5
    1 2 5
    -1 -2 -5
    1 2 5
    1 2 5
    -1 -2 -5
    -1 -2 -5
    1 2 5
    1 2 6
    -1 -2 -6
    -1 -2 -6
    1 2 6
    1 2 6
    -1 -2 -6
    1 2 6
    -1 -2 -6
    -1 -2 -6
    1 2 6
    1 2 7
    -1 -2 -7
    1 2 7
    1 2 7
    -1 -2 -7
    -1 -2 -7
    -1 -2 -7
    1 2 7
    1 2 7
    -1 -2 -7
    1 2 8
    -1 -2 -8
    -1 -2 -8
    1 2 8
    -1 -2 -8
    1 2 8
    -1 -2 -8
    1 2 8
    -1 -2 -8
    -1 -2 -9
    1 2 9
    -1 -2 -9
    -1 -2 -9
    -1 -2 -9
    1 2 9
    1 2 9
    -1 -2 -9
    -1 -2 -10
    -1 -2 -10
    1 2 10
    -1 -2 -10
    1 2 10
    -1 -2 -10
    1 2 10
    -1 -2 -11
    1 2 11
    -1 -2 -11
    1 2 11
    -1 -2 -11
    -1 -2 -12
    1 2 12
    -1 -2 -12
    1 2 12
    -1 -2 -12
    -1 -2 -13
    1 2 13
    -1 -2 -13
    1 2 13
    -1 -2 -14
    1 2 14
    -1 -2 -14
    -1 -2 -14
    1 2 14
    -1 -2 -15
    1 2 15
    -1 -2 -15
    -1 -2 -15
    1 2 15
    -1 -2 -16
    1 2 16
    -1 -2 -16
    -1 -2 -16
    1 2 16
    -1 -2 -17
    1 2 17
    -1 -2 -17
    -1 -2 -17
    1 2 17
    -1 -2 -18
    1 2 18
    -1 -2 -18
    -1 -2 -18
    1 2 18
    -1 -2 -19
    1 2 19
    -1 -2 -19
    -1 -2 -19
    1 2 19
    1 2 20
    -1 -2 -20
    -1 -2 -20
    1 2 20
    1 2 21
    -1 -2 -21
    -1 -2 -21
    1 2 21
    -1 -2 -21
    1 2 22
    -1 -2 -22
    -1 -2 -22
    1 2 22
    -1 -2 -22
    1 2 23
    -1 -2 -23
    -1 -2 -23
    -1 -2 -23
    1 2 23
    1 2 24
    -1 -2 -24
    -1 -2 -24
    -1 -2 -24
    1 2 24
    1 2 25
    1 2 25
    -1 -2 -25
    -1 -2 -25
    -1 -2 -25
    1 2 25
    1 2 26
    1 2 26
    -1 -2 -26
    1 2 26
    1 2 27
    -1 -2 -27
    1 2 28
    1 3 -27
    1 3 -26
    -1 -3 26
    1 3 -26
    -1 -3 26
    -1 -3 25
    1 3 -25
    1 3 -25
    1 3 -25
    1 3 -25
    -1 -3 25
    -1 -3 24
    1 3 -24
    1 3 -24
    1 3 -24
    -1 -3 24
    1 3 -24
    -1 -3 23
    1 3 -23
    1 3 -23
    1 3 -23
    -1 -3 23
    1 3 -23
    1 3 -22
    -1 -3 22
    1 3 -22
    1 3 -22
    1 3 -22
    -1 -3 22
    1 3 -21
    -1 -3 21
    1 3 -21
    1 3 -21
    -1 -3 21
    1 3 -21
    1 3 -20
    -1 -3 20
    1 3 -20
    1 3 -20
    1 3 -20
    -1 -3 20
    1 3 -19
    -1 -3 19
    1 3 -19
    1 3 -19
    1 3 -19
    -1 -3 19
    1 3 -18
    -1 -3 18
    1 3 -18
    1 3 -18
    1 3 -18
    -1 -3 18
    1 3 -17
    -1 -3 17
    1 3 -17
    1 3 -17
    -1 -3 17
    1 3 -17
    1 3 -16
    -1 -3 16
    1 3 -16
    1 3 -16
    1 3 -16
    -1 -3 16
    -1 -3 15
    -1 -3 15
    1 3 -15
    1 3 -15
    1 3 -15
    -1 -3 15
    1 3 -15
    -1 -3 14
    1 3 -14
    -1 -3 14
    1 3 -14
    1 3 -14
    1 3 -14
    -1 -3 14
    1 3 -13
    -1 -3 13
    -1 -3 13
    1 3 -13
    1 3 -13
    -1 -3 13
    1 3 -13
    -1 -3 12
    1 3 -12
    -1 -3 12
    1 3 -12
    1 3 -12
    -1 -3 12
    1 3 -12
    1 3 -12
    1 3 -11
    -1 -3 11
    -1 -3 11
    1 3 -11
    1 3 -11
    1 3 -11
    -1 -3 11
    -1 -3 11
    1 3 -11
    1 3 -10
    -1 -3 10
    -1 -3 10
    1 3 -10
    1 3 -10
    1 3 -10
    1 3 -10
    -1 -3 10
    -1 -3 10
    -1 -3 9
    1 3 -9
    -1 -3 9
    1 3 -9
    1 3 -9
    1 3 -9
    -1 -3 9
    -1 -3 9
    1 3 -9
    1 3 -8
    -1 -3 8
    -1 -3 8
    1 3 -8
    1 3 -8
    -1 -3 8
    1 3 -8
    1 3 -8
    1 3 -8
    -1 -3 8
    -1 -3 7
    1 3 -7
    -1 -3 7
    1 3 -7
    1 3 -7
    -1 -3 7
    -1 -3 7
    1 3 -7
    1 3 -7
    -1 -3 7
    1 3 -7
    -1 -3 7
    1 3 -6
    -1 -3 6
    -1 -3 6
    1 3 -6
    1 3 -6
    -1 -3 6
    -1 -3 6
    -1 -3 6
    1 3 -6
    1 3 -6
    1 3 -6
    -1 -3 6
    -1 -3 6
    1 3 -5
    -1 -3 5
    -1 -3 5
    1 3 -5
    1 3 -5
    -1 -3 5
    -1 -3 5
    -1 -3 5
    1 3 -5
    1 3 -5
    1 3 -5
    -1 -3 5
    -1 -3 5
    1 3 -4
    -1 -3 4
    -1 -3 4
    1 3 -4
    -1 -3 4
    -1 -3 4
    1 3 -4
    1 3 -4
    -1 -3 4
    1 3 -4
    -1 -3 4
    -1 -3 4
    1 3 -4
    1 3 -3
    -1 -3 3
    -1 -3 3
    -1 -3 3
    1 3 -3
    -1 -3 3
    1 3 -3
    -1 -3 3
    1 3 -3
    1 3 -3
    -1 -3 3
    1 3 -3
    -1 -3 3
    -1 -3 2
    1 3 -2
    -1 -3 2
    1 3 -2
    -1 -3 2
    -1 -3 2
    1 3 -2
    -1 -3 2
    -1 -3 2
    -1 -3 2
    1 3 -2
    -1 -3 2
    -1 -3 2
    -1 -3 1
    1 3 -1
    1 3 -1
    -1 -3 1
    -1 -3 1
    1 3 -1
    -1 -3 1
    -1 -3 1
    -1 -3 1
    1 3 -1
    -1 -3 1
    -1 -3 1
    1 3 -1
    -1 -3 1
    -1 -3 1
    1 3 0
    -1 -3 0
    -1 -3 0
    1 3 0
    -1 -3 0
    -1 -3 0
    -1 -3 0
    -1 -3 0
    -1 -3 0
    -1 -3 0
    1 3 0
    1 3 0
    1 3 0
    -1 -3 0
    -1 -3 -1
    1 3 1
    -1 -3 -1
    1 3 1
    1 3 1
    -1 -3 -1
    -1 -3 -1
    1 3 1
    1 3 1
    -1 -3 -1
    1 3 1
    -1 -3 -1
    1 3 1
    1 3 2
    -1 -3 -2
    -1 -3 -2
    1 3 2
    -1 -3 -2
    1 3 2
    -1 -3 -2
    1 3 2
    -1 -3 -2
    -1 -3 -2
    1 3 2
    1 3 3
    1 3 3
    -1 -3 -3
    -1 -3 -3
    1 3 3
    -1 -3 -3
    1 3 3
    1 3 3
    -1 -3 -3
    -1 -3 -3
    1 3 4
    -1 -3 -4
    1 3 4
    -1 -3 -4
    1 3 4
    -1 -3 -4
    -1 -3 -4
    1 3 4
    -1 -3 -4
    -1 -3 -4
    1 3 4
    1 3 5
    1 3 5
    -1 -3 -5
    -1 -3 -5
    1 3 5
    1 3 5
    1 3 5
    -1 -3 -5
    -1 -3 -5
    -1 -3 -6
    1 3 6
    1 3 6
    1 3 6
    -1 -3 -6
    1 3 6
    1 3 6
    -1 -3 -6
    -1 -3 -6
    1 3 6
    1 3 7
    -1 -3 -7
    1 3 7
    -1 -3 -7
    1 3 7
    1 3 7
    -1 -3 -7
    1 3 7
    -1 -3 -7
    -1 -3 -8
    1 3 8
    1 3 8
    -1 -3 -8
    1 3 8
    1 3 8
    -1 -3 -8
    -1 -3 -8
    1 3 8
    -1 -3 -9
    -1 -3 -9
    1 3 9
    1 3 9
    -1 -3 -9
    1 3 9
    -1 -3 -9
    1 3 9
    1 3 10
    -1 -3 -10
    -1 -3 -10
    1 3 10
    -1 -3 -10
    1 3 10
    1 3 11
    -1 -3 -11
    -1 -3 -11
    1 3 11
    -1 -3 -11
    1 3 11
    -1 -3 -12
    -1 -3 -12
    1 3 12
    -1 -3 -12
    1 3 12
    1 3 12
    -1 -3 -12
    -1 -3 -13
    1 3 13
    -1 -3 -13
    1 3 13
    1 3 13
    -1 -3 -14
    1 3 14
    -1 -3 -14
    1 3 14
    -1 -3 -15
    1 3 15
    -1 -3 -15
    1 3 15
    -1 -3 -16
    1 3 16
    -1 -3 -16
    1 3 16
    -1 -3 -17
    1 3 17
    -1 -3 -17
    -1 -3 -17
    1 3 17
    -1 -3 -18
    1 3 18
    -1 -3 -18
    -1 -3 -18
    1 3 18
    -1 -3 -19
    1 3 19
    -1 -3 -19
    -1 -3 -19
    1 3 19
    1 3 20
    -1 -3 -20
    -1 -3 -20
    1 3 20
    1 3 21
    -1 -3 -21
    -1 -3 -21
    1 3 21
    1 3 22
    -1 -3 -22
    -1 -3 -22
    1 3 22
    1 3 23
    -1 -3 -23
    -1 -3 -23
    1 3 23
    -1 -3 -23
    1 3 24
    -1 -3 -24
    -1 -3 -24
    -1 -3 -24
    1 3 24
    1 3 25
    1 3 25
    1 3 25
    -1 -3 -25
    -1 -3 -25
    -1 -3 -25
    1 3 25
    1 3 26
    1 3 26
    -1 -3 -26
    1 3 26
    -1 -3 -27
    1 3 27
    1 3 28
    1 4 -27
    1 4 -26
    1 4 -26
    1 4 -25
    -1 -4 25
    1 4 -25
    1 4 -25
    -1 -4 25
    1 4 -25
    1 4 -24
    -1 -4 24
    1 4 -24
    1 4 -24
    1 4 -24
    -1 -4 24
    1 4 -23
    1 4 -23
    1 4 -23
    1 4 -23
    -1 -4 23
    1 4 -22
    -1 -4 22
    1 4 -22
    1 4 -22
    -1 -4 22
    1 4 -22
    1 4 -21
    -1 -4 21
    1 4 -21
    1 4 -21
    -1 -4 21
    1 4 -21
    1 4 -20
    -1 -4 20
    1 4 -20
    1 4 -20
    -1 -4 20
    1 4 -20
    1 4 -19
    -1 -4 19
    1 4 -19
    1 4 -19
    -1 -4 19
    1 4 -19
    1 4 -18
    -1 -4 18
    1 4 -18
    1 4 -18
    1 4 -18
    -1 -4 18
    1 4 -17
    -1 -4 17
    1 4 -17
    1 4 -17
    -1 -4 17
    1 4 -17
    1 4 -16
    -1 -4 16
    1 4 -16
    1 4 -16
    1 4 -16
    -1 -4 16
    1 4 -15
    -1 -4 15
    -1 -4 15
    1 4 -15
    1 4 -15
    -1 -4 15
    1 4 -15
    1 4 -14
    -1 -4 14
    -1 -4 14
    1 4 -14
    1 4 -14
    -1 -4 14
    1 4 -14
    1 4 -14
    -1 -4 13
    1 4 -13
    -1 -4 13
    1 4 -13
    1 4 -13
    -1 -4 13
    1 4 -13
    1 4 -13
    1 4 -12
    -1 -4 12
    -1 -4 12
    1 4 -12
    1 4 -12
    -1 -4 12
    1 4 -12
    1 4 -12
    -1 -4 11
    1 4 -11
    -1 -4 11
    1 4 -11
    1 4 -11
    1 4 -11
    -1 -4 11
    1 4 -11
    -1 -4 11
    -1 -4 10
    1 4 -10
    -1 -4 10
    1 4 -10
    1 4 -10
    1 4 -10
    -1 -4 10
    -1 -4 10
    1 4 -10
    -1 -4 9
    1 4 -9
    -1 -4 9
    1 4 -9
    1 4 -9
    1 4 -9
    -1 -4 9
    1 4 -9
    -1 -4 9
    1 4 -8
    -1 -4 8
    -1 -4 8
    1 4 -8
    1 4 -8
    1 4 -8
    1 4 -8
    -1 -4 8
    -1 -4 8
    1 4 -8
    -1 -4 7
    1 4 -7
    -1 -4 7
    1 4 -7
    1 4 -7
    1 4 -7
    -1 -4 7
    1 4 -7
    -1 -4 7
    1 4 -7
    1 4 -6
    -1 -4 6
    -1 -4 6
    1 4 -6
    1 4 -6
    -1 -4 6
    1 4 -6
    1 4 -6
    1 4 -6
    -1 -4 6
    -1 -4 6
    1 4 -5
    -1 -4 5
    -1 -4 5
    -1 -4 5
    -1 -4 5
    -1 -4 5
    1 4 -5
    1 4 -5
    1 4 -5
    1 4 -5
    -1 -4 5
    1 4 -5
    -1 -4 5
    -1 -4 5
    1 4 -4
    -1 -4 4
    -1 -4 4
    -1 -4 4
    -1 -4 4
    1 4 -4
    1 4 -4
    -1 -4 4
    1 4 -4
    -1 -4 4
    -1 -4 4
    1 4 -4
    -1 -4 3
    1 4 -3
    -1 -4 3
    -1 -4 3
    -1 -4 3
    1 4 -3
    -1 -4 3
    1 4 -3
    -1 -4 3
    -1 -4 3
    -1 -4 3
    1 4 -3
    1 4 -3
    -1 -4 2
    1 4 -2
    1 4 -2
    -1 -4 2
    -1 -4 2
    1 4 -2
    1 4 -2
    -1 -4 2
    -1 -4 2
    -1 -4 2
    -1 -4 2
    -1 -4 2
    -1 -4 2
    1 4 -2
    -1 -4 2
    1 4 -1
    -1 -4 1
    -1 -4 1
    -1 -4 1
    1 4 -1
    -1 -4 1
    -1 -4 1
    -1 -4 1
    -1 -4 1
    -1 -4 1
    -1 -4 1
    1 4 -1
    -1 -4 1
    1 4 0
    -1 -4 0
    -1 -4 0
    1 4 0
    -1 -4 0
    -1 -4 0
    -1 -4 0
    1 4 0
    -1 -4 0
    -1 -4 0
    -1 -4 0
    -1 -4 0
    1 4 0
    1 4 0
    -1 -4 -1
    -1 -4 -1
    1 4 1
    1 4 1
    -1 -4 -1
    1 4 1
    1 4 1
    -1 -4 -1
    -1 -4 -1
    1 4 1
    1 4 1
    1 4 1
    -1 -4 -1
    1 4 2
    -1 -4 -2
    -1 -4 -2
    1 4 2
    -1 -4 -2
    1 4 2
    1 4 2
    -1 -4 -2
    1 4 2
    -1 -4 -2
    1 4 3
    -1 -4 -3
    1 4 3
    -1 -4 -3
    1 4 3
    -1 -4 -3
    1 4 3
    -1 -4 -3
    -1 -4 -3
    1 4 3
    1 4 4
    -1 -4 -4
    1 4 4
    1 4 4
    -1 -4 -4
    1 4 4
    -1 -4 -4
    -1 -4 -4
    1 4 4
    -1 -4 -4
    1 4 5
    1 4 5
    1 4 5
    -1 -4 -5
    -1 -4 -5
    1 4 5
    -1 -4 -5
    1 4 5
    -1 -4 -5
    1 4 6
    -1 -4 -6
    1 4 6
    -1 -4 -6
    1 4 6
    1 4 6
    -1 -4 -6
    -1 -4 -6
    1 4 7
    -1 -4 -7
    -1 -4 -7
    1 4 7
    1 4 7
    1 4 7
    -1 -4 -7
    1 4 7
    -1 -4 -7
    1 4 8
    1 4 8
    -1 -4 -8
    1 4 8
    1 4 8
    1 4 8
    -1 -4 -8
    -1 -4 -8
    1 4 9
    1 4 9
    -1 -4 -9
    1 4 9
    1 4 9
    -1 -4 -9
    -1 -4 -10
    1 4 10
    1 4 10
    1 4 10
    -1 -4 -10
    1 4 10
    1 4 11
    -1 -4 -11
    1 4 11
    1 4 11
    1 4 11
    -1 -4 -11
    -1 -4 -12
    1 4 12
    1 4 12
    -1 -4 -12
    1 4 12
    -1 -4 -12
    1 4 12
    1 4 13
    -1 -4 -13
    -1 -4 -13
    1 4 13
    1 4 13
    -1 -4 -14
    -1 -4 -14
    1 4 14
    -1 -4 -14
    1 4 14
    1 4 14
    -1 -4 -15
    1 4 15
    -1 -4 -15
    1 4 15
    1 4 15
    -1 -4 -16
    1 4 16
    -1 -4 -16
    1 4 16
    1 4 16
    -1 -4 -17
    1 4 17
    -1 -4 -17
    1 4 17
    -1 -4 -18
    1 4 18
    -1 -4 -18
    1 4 18
    -1 -4 -19
    1 4 19
    -1 -4 -19
    -1 -4 -19
    1 4 19
    -1 -4 -20
    1 4 20
    -1 -4 -20
    -1 -4 -20
    1 4 20
    1 4 21
    1 4 21
    -1 -4 -21
    -1 -4 -21
    1 4 21
    1 4 22
    1 4 22
    -1 -4 -22
    -1 -4 -22
    1 4 22
    1 4 23
    1 4 23
    -1 -4 -23
    -1 -4 -23
    1 4 23
    1 4 24
    -1 -4 -24
    -1 -4 -24
    1 4 24
    1 4 25
    1 4 25
    1 4 25
    -1 -4 -25
    -1 -4 -25
    -1 -4 -25
    1 4 25
    1 4 26
    1 4 26
    1 4 26
    -1 -4 -26
    -1 -4 -26
    1 4 27
    1 4 27
    1 5 -26
    1 5 -26
    1 5 -25
    -1 -5 25
    1 5 -25
    -1 -5 25
    1 5 -24
    -1 -5 24
    1 5 -24
    1 5 -24
    1 5 -24
    -1 -5 24
    1 5 -23
    -1 -5 23
    1 5 -23
    1 5 -23
    -1 -5 23
    1 5 -23
    1 5 -22
    -1 -5 22
    1 5 -22
    1 5 -22
    -1 -5 22
    1 5 -22
    1 5 -21
    -1 -5 21
    1 5 -21
    1 5 -21
    -1 -5 21
    1 5 -21
    1 5 -20
    -1 -5 20
    1 5 -20
    1 5 -20
    -1 -5 20
    1 5 -20
    1 5 -19
    -1 -5 19
    1 5 -19
    1 5 -19
    -1 -5 19
    1 5 -19
    1 5 -18
    -1 -5 18
    1 5 -18
    1 5 -18
    -1 -5 18
    1 5 -18
    1 5 -17
    -1 -5 17
    1 5 -17
    1 5 -17
    1 5 -17
    -1 -5 17
    1 5 -16
    -1 -5 16
    1 5 -16
    1 5 -16
    1 5 -16
    1 5 -16
    -1 -5 16
    1 5 -15
    -1 -5 15
    1 5 -15
    1 5 -15
    -1 -5 15
    1 5 -15
    1 5 -15
    1 5 -14
    -1 -5 14
    -1 -5 14
    1 5 -14
    1 5 -14
    1 5 -14
    1 5 -14
    -1 -5 14
    -1 -5 13
    1 5 -13
    -1 -5 13
    1 5 -13
    1 5 -13
    1 5 -13
    1 5 -13
    -1 -5 13
    1 5 -12
    -1 -5 12
    -1 -5 12
    1 5 -12
    1 5 -12
    1 5 -12
    -1 -5 12
    1 5 -12
    1 5 -11
    -1 -5 11
    -1 -5 11
    1 5 -11
    1 5 -11
    -1 -5 11
    1 5 -11
    1 5 -11
    -1 -5 11
    1 5 -10
    -1 -5 10
    -1 -5 10
    1 5 -10
    1 5 -10
    1 5 -10
    1 5 -10
    -1 -5 10
    -1 -5 10
    1 5 -9
    -1 -5 9
    -1 -5 9
    1 5 -9
    1 5 -9
    -1 -5 9
    1 5 -9
    -1 -5 9
    1 5 -9
    -1 -5 8
    1 5 -8
    -1 -5 8
    1 5 -8
    1 5 -8
    1 5 -8
    1 5 -8
    1 5 -8
    -1 -5 8
    -1 -5 8
    1 5 -7
    -1 -5 7
    -1 -5 7
    1 5 -7
    1 5 -7
    1 5 -7
    -1 -5 7
    1 5 -7
    -1 -5 7
    1 5 -7
    1 5 -6
    -1 -5 6
    -1 -5 6
    -1 -5 6
    1 5 -6
    1 5 -6
    1 5 -6
    -1 -5 6
    1 5 -6
    -1 -5 6
    -1 -5 5
    1 5 -5
    -1 -5 5
    1 5 -5
    1 5 -5
    1 5 -5
    -1 -5 5
    1 5 -5
    -1 -5 5
    -1 -5 4
    1 5 -4
    -1 -5 4
    1 5 -4
    1 5 -4
    -1 -5 4
    -1 -5 4
    -1 -5 4
    1 5 -4
    1 5 -4
    -1 -5 3
    1 5 -3
    -1 -5 3
    -1 -5 3
    1 5 -3
    1 5 -3
    -1 -5 3
    -1 -5 3
    -1 -5 3
    -1 -5 3
    1 5 -3
    -1 -5 3
    -1 -5 3
    -1 -5 2
    1 5 -2
    1 5 -2
    -1 -5 2
    -1 -5 2
    -1 -5 2
    -1 -5 2
    1 5 -2
    -1 -5 2
    1 5 -2
    -1 -5 2
    -1 -5 2
    -1 -5 2
    -1 -5 1
    1 5 -1
    -1 -5 1
    1 5 -1
    -1 -5 1
    -1 -5 1
    -1 -5 1
    1 5 -1
    -1 -5 1
    -1 -5 1
    -1 -5 1
    -1 -5 1
    1 5 -1
    -1 -5 1
    1 5 0
    -1 -5 0
    -1 -5 0
    1 5 0
    -1 -5 0
    -1 -5 0
    -1 -5 0
    1 5 0
    -1 -5 0
    -1 -5 0
    -1 -5 0
    1 5 0
    1 5 0
    -1 -5 -1
    1 5 1
    1 5 1
    1 5 1
    -1 -5 -1
    -1 -5 -1
    1 5 1
    -1 -5 -1
    1 5 1
    1 5 1
    -1 -5 -1
    -1 -5 -2
    1 5 2
    1 5 2
    -1 -5 -2
    1 5 2
    -1 -5 -2
    1 5 2
    -1 -5 -2
    1 5 2
    -1 -5 -2
    1 5 2
    -1 -5 -2
    -1 -5 -3
    1 5 3
    -1 -5 -3
    1 5 3
    -1 -5 -3
    1 5 3
    1 5 3
    -1 -5 -3
    1 5 3
    -1 -5 -3
    -1 -5 -3
    -1 -5 -4
    1 5 4
    -1 -5 -4
    1 5 4
    1 5 4
    -1 -5 -4
    1 5 4
    1 5 4
    -1 -5 -4
    -1 -5 -4
    1 5 5
    1 5 5
    -1 -5 -5
    -1 -5 -5
    1 5 5
    -1 -5 -5
    1 5 5
    -1 -5 -5
    1 5 5
    -1 -5 -5
    1 5 6
    -1 -5 -6
    1 5 6
    1 5 6
    -1 -5 -6
    1 5 6
    -1 -5 -6
    -1 -5 -7
    1 5 7
    -1 -5 -7
    1 5 7
    -1 -5 -7
    -1 -5 -8
    1 5 8
    -1 -5 -8
    1 5 8
    -1 -5 -8
    1 5 8
    -1 -5 -9
    1 5 9
    1 5 9
    1 5 9
    -1 -5 -9
    1 5 9
    1 5 10
    -1 -5 -10
    1 5 10
    1 5 10
    1 5 10
    -1 -5 -10
    1 5 11
    -1 -5 -11
    1 5 11
    1 5 11
    1 5 11
    1 5 11
    -1 -5 -11
    -1 -5 -12
    1 5 12
    1 5 12
    1 5 12
    1 5 12
    1 5 12
    -1 -5 -12
    -1 -5 -13
    1 5 13
    -1 -5 -13
    1 5 13
    1 5 13
    1 5 14
    -1 -5 -14
    -1 -5 -14
    1 5 14
    1 5 14
    -1 -5 -15
    1 5 15
    -1 -5 -15
    1 5 15
    1 5 15
    -1 -5 -16
    -1 -5 -16
    1 5 16
    -1 -5 -16
    1 5 16
    1 5 16
    -1 -5 -17
    1 5 17
    -1 -5 -17
    1 5 17
    1 5 17
    -1 -5 -18
    1 5 18
    -1 -5 -18
    1 5 18
    -1 -5 -19
    1 5 19
    -1 -5 -19
    1 5 19
    -1 -5 -20
    1 5 20
    1 5 20
    -1 -5 -20
    1 5 20
    1 5 21
    -1 -5 -21
    -1 -5 -21
    1 5 21
    1 5 22
    -1 -5 -22
    -1 -5 -22
    1 5 22
    1 5 23
    1 5 23
    -1 -5 -23
    -1 -5 -23
    1 5 23
    1 5 24
    1 5 24
    1 5 24
    -1 -5 -24
    -1 -5 -24
    1 5 24
    1 5 25
    1 5 25
    1 5 25
    -1 -5 -25
    -1 -5 -25
    1 5 25
    1 5 26
    -1 -5 -26
    1 5 27
    1 5 27
    1 5 28
    1 6 -26
    1 6 -25
    1 6 -25
    -1 -6 25
    1 6 -24
    -1 -6 24
    1 6 -24
    1 6 -24
    -1 -6 24
    1 6 -23
    -1 -6 23
    1 6 -23
    1 6 -23
    1 6 -23
    -1 -6 23
    1 6 -22
    -1 -6 22
    1 6 -22
    1 6 -22
    1 6 -22
    -1 -6 22
    1 6 -21
    -1 -6 21
    1 6 -21
    1 6 -21
    1 6 -21
    -1 -6 21
    1 6 -20
    -1 -6 20
    1 6 -20
    1 6 -20
    1 6 -20
    -1 -6 20
    1 6 -19
    -1 -6 19
    1 6 -19
    1 6 -19
    -1 -6 19
    1 6 -19
    1 6 -18
    -1 -6 18
    1 6 -18
    1 6 -18
    1 6 -18
    -1 -6 18
    1 6 -17
    -1 -6 17
    1 6 -17
    1 6 -17
    1 6 -17
    -1 -6 17
    1 6 -16
    -1 -6 16
    1 6 -16
    1 6 -16
    1 6 -16
    -1 -6 16
    1 6 -16
    1 6 -15
    -1 -6 15
    1 6 -15
    1 6 -15
    1 6 -15
    -1 -6 15
    1 6 -15
    -1 -6 14
    1 6 -14
    -1 -6 14
    1 6 -14
    1 6 -14
    1 6 -14
    1 6 -14
    -1 -6 14
    1 6 -13
    -1 -6 13
    -1 -6 13
    1 6 -13
    1 6 -13
    1 6 -13
    1 6 -13
    -1 -6 13
    1 6 -12
    -1 -6 12
    -1 -6 12
    1 6 -12
    1 6 -12
    1 6 -12
    -1 -6 12
    1 6 -12
    -1 -6 11
    1 6 -11
    -1 -6 11
    1 6 -11
    1 6 -11
    1 6 -11
    -1 -6 11
    1 6 -11
    -1 -6 10
    1 6 -10
    -1 -6 10
    1 6 -10
    1 6 -10
    1 6 -10
    -1 -6 10
    1 6 -10
    1 6 -9
    -1 -6 9
    -1 -6 9
    1 6 -9
    1 6 -9
    1 6 -9
    -1 -6 9
    -1 -6 8
    1 6 -8
    -1 -6 8
    1 6 -8
    1 6 -8
    1 6 -8
    -1 -6 8
    1 6 -8
    1 6 -7
    -1 -6 7
    -1 -6 7
    1 6 -7
    1 6 -7
    -1 -6 7
    1 6 -7
    1 6 -7
    1 6 -6
    -1 -6 6
    -1 -6 6
    1 6 -6
    1 6 -6
    1 6 -6
    -1 -6 6
    1 6 -6
    1 6 -5
    -1 -6 5
    1 6 -5
    1 6 -5
    -1 -6 5
    1 6 -5
    1 6 -5
    -1 -6 5
    1 6 -4
    -1 -6 4
    1 6 -4
    -1 -6 4
    1 6 -4
    -1 -6 4
    -1 -6 4
    1 6 -4
    1 6 -4
    1 6 -3
    -1 -6 3
    1 6 -3
    1 6 -3
    -1 -6 3
    -1 -6 3
    1 6 -3
    -1 -6 3
    -1 -6 2
    -1 -6 2
    1 6 -2
    1 6 -2
    -1 -6 2
    -1 -6 2
    -1 -6 2
    -1 -6 2
    1 6 -2
    -1 -6 2
    1 6 -1
    -1 -6 1
    -1 -6 1
    1 6 -1
    -1 -6 1
    -1 -6 1
    -1 -6 1
    1 6 -1
    -1 -6 0
    1 6 0
    1 6 0
    -1 -6 0
    1 6 0
    -1 -6 0
    1 6 0
    1 6 0
    1 6 1
    1 6 1
    -1 -6 -1
    1 6 1
    -1 -6 -1
    1 6 1
    -1 -6 -1
    -1 -6 -1
    1 6 1
    1 6 2
    1 6 2
    -1 -6 -2
    1 6 2
    -1 -6 -2
    1 6 2
    -1 -6 -2
    1 6 2
    1 6 3
    1 6 3
    -1 -6 -3
    -1 -6 -3
    -1 -6 -3
    1 6 3
    1 6 4
    1 6 4
    -1 -6 -4
    -1 -6 -4
    1 6 4
    -1 -6 -4
    1 6 4
    1 6 5
    -1 -6 -5
    1 6 5
    -1 -6 -5
    1 6 5
    -1 -6 -5
    1 6 5
    1 6 6
    -1 -6 -6
    1 6 6
    -1 -6 -6
    1 6 6
    1 6 7
    -1 -6 -7
    1 6 7
    1 6 7
    -1 -6 -7
    1 6 7
    -1 -6 -8
    1 6 8
    1 6 8
    1 6 8
    -1 -6 -8
    1 6 9
    -1 -6 -9
    1 6 9
    1 6 9
    1 6 9
    -1 -6 -10
    1 6 10
    1 6 10
    1 6 10
    -1 -6 -11
    1 6 11
    1 6 11
    1 6 11
    -1 -6 -12
    1 6 12
    1 6 12
    1 6 12
    -1 -6 -13
    1 6 13
    1 6 13
    1 6 13
    1 6 14
    -1 -6 -14
    1 6 14
    1 6 14
    1 6 14
    -1 -6 -15
    1 6 15
    -1 -6 -15
    1 6 15
    1 6 15
    1 6 15
    1 6 15
    -1 -6 -16
    1 6 16
    -1 -6 -16
    1 6 16
    1 6 16
    1 6 16
    -1 -6 -17
    1 6 17
    -1 -6 -17
    1 6 17
    -1 -6 -17
    1 6 17
    1 6 17
    1 6 17
    -1 -6 -18
    1 6 18
    1 6 18
    -1 -6 -18
    1 6 18
    1 6 18
    -1 -6 -19
    1 6 19
    1 6 19
    -1 -6 -19
    1 6 19
    -1 -6 -20
    1 6 20
    1 6 20
    -1 -6 -20
    1 6 20
    1 6 21
    -1 -6 -21
    1 6 21
    1 6 22
    1 6 22
    -1 -6 -22
    1 6 22
    1 6 23
    1 6 23
    -1 -6 -23
    -1 -6 -23
    1 6 23
    1 6 24
    -1 -6 -24
    -1 -6 -24
    1 6 24
    1 6 24
    1 6 25
    1 6 25
    1 6 25
    -1 -6 -25
    -1 -6 -25
    1 6 26
    1 6 26
    1 6 27
    1 7 -25
    1 7 -25
    -1 -7 25
    1 7 -24
    -1 -7 24
    1 7 -24
    -1 -7 24
    1 7 -23
    -1 -7 23
    1 7 -23
    1 7 -23
    -1 -7 23
    1 7 -22
    -1 -7 22
    1 7 -22
    1 7 -22
    1 7 -22
    -1 -7 22
    1 7 -21
    -1 -7 21
    1 7 -21
    1 7 -21
    -1 -7 21
    1 7 -21
    1 7 -20
    -1 -7 20
    1 7 -20
    1 7 -20
    -1 -7 20
    1 7 -20
    1 7 -19
    -1 -7 19
    1 7 -19
    1 7 -19
    -1 -7 19
    1 7 -19
    1 7 -18
    -1 -7 18
    1 7 -18
    1 7 -18
    -1 -7 18
    1 7 -18
    1 7 -17
    -1 -7 17
    1 7 -17
    1 7 -17
    -1 -7 17
    1 7 -17
    1 7 -16
    -1 -7 16
    1 7 -16
    1 7 -16
    1 7 -16
    1 7 -16
    -1 -7 16
    1 7 -15
    -1 -7 15
    1 7 -15
    1 7 -15
    1 7 -15
    1 7 -15
    -1 -7 15
    1 7 -14
    -1 -7 14
    1 7 -14
    1 7 -14
    1 7 -14
    1 7 -14
    -1 -7 14
    1 7 -13
    -1 -7 13
    1 7 -13
    1 7 -13
    1 7 -13
    1 7 -13
    -1 -7 13
    1 7 -12
    -1 -7 12
    1 7 -12
    1 7 -12
    1 7 -12
    -1 -7 12
    1 7 -11
    -1 -7 11
    1 7 -11
    1 7 -11
    1 7 -11
    -1 -7 11
    1 7 -10
    -1 -7 10
    1 7 -10
    1 7 -10
    1 7 -10
    -1 -7 10
    1 7 -9
    -1 -7 9
    -1 -7 9
    1 7 -9
    1 7 -9
    1 7 -9
    -1 -7 9
    1 7 -8
    -1 -7 8
    1 7 -8
    1 7 -8
    -1 -7 8
    1 7 -8
    -1 -7 8
    1 7 -8
    1 7 -7
    1 7 -7
    1 7 -7
    -1 -7 7
    1 7 -7
    -1 -7 7
    1 7 -7
    1 7 -6
    1 7 -6
    1 7 -6
    -1 -7 6
    -1 -7 6
    1 7 -6
    1 7 -6
    1 7 -5
    1 7 -5
    -1 -7 5
    1 7 -5
    -1 -7 5
    1 7 -5
    -1 -7 5
    1 7 -4
    1 7 -4
    -1 -7 4
    -1 -7 4
    1 7 -4
    -1 -7 4
    1 7 -3
    1 7 -3
    -1 -7 3
    -1 -7 3
    -1 -7 3
    1 7 -3
    1 7 -2
    1 7 -2
    -1 -7 2
    -1 -7 2
    1 7 -2
    1 7 -1
    1 7 -1
    -1 -7 1
    -1 -7 1
    1 7 -1
    1 7 0
    1 7 0
    -1 -7 0
    -1 -7 0
    1 7 0
    1 7 1
    -1 -7 -1
    1 7 1
    -1 -7 -1
    1 7 1
    1 7 1
    1 7 2
    1 7 2
    -1 -7 -2
    1 7 2
    -1 -7 -2
    -1 -7 -2
    1 7 2
    1 7 3
    1 7 3
    -1 -7 -3
    -1 -7 -3
    -1 -7 -3
    1 7 3
    1 7 4
    1 7 4
    -1 -7 -4
    -1 -7 -4
    1 7 4
    -1 -7 -4
    1 7 5
    -1 -7 -5
    1 7 5
    -1 -7 -5
    1 7 5
    -1 -7 -5
    1 7 6
    -1 -7 -6
    1 7 6
    1 7 6
    -1 -7 -6
    1 7 6
    -1 -7 -6
    1 7 7
    1 7 7
    -1 -7 -7
    1 7 7
    1 7 7
    -1 -7 -7
    1 7 8
    -1 -7 -8
    1 7 8
    -1 -7 -8
    1 7 8
    1 7 9
    -1 -7 -9
    1 7 9
    1 7 9
    -1 -7 -10
    1 7 10
    -1 -7 -11
    1 7 11
    1 7 11
    1 7 11
    -1 -7 -12
    1 7 12
    1 7 12
    1 7 12
    1 7 12
    -1 -7 -13
    1 7 13
    1 7 13
    1 7 13
    1 7 14
    -1 -7 -14
    1 7 14
    1 7 14
    1 7 14
    1 7 15
    -1 -7 -15
    1 7 15
    1 7 15
    -1 -7 -16
    1 7 16
    -1 -7 -16
    1 7 16
    1 7 16
    -1 -7 -17
    -1 -7 -17
    1 7 17
    1 7 17
    1 7 18
    -1 -7 -18
    -1 -7 -18
    1 7 18
    1 7 18
    -1 -7 -19
    -1 -7 -19
    1 7 19
    -1 -7 -19
    1 7 19
    -1 -7 -20
    1 7 20
    1 7 20
    -1 -7 -20
    1 7 20
    1 7 21
    1 7 21
    1 7 21
    -1 -7 -21
    1 7 21
    1 7 22
    -1 -7 -22
    1 7 22
    1 7 22
    1 7 23
    -1 -7 -23
    1 7 23
    1 7 23
    1 7 24
    -1 -7 -24
    -1 -7 -24
    1 7 24
    1 7 24
    1 7 25
    1 7 25
    -1 -7 -25
    -1 -7 -25
    1 7 26
    1 7 26
    1 8 -25
    -1 -8 25
    1 8 -24
    1 8 -24
    -1 -8 24
    1 8 -23
    -1 -8 23
    1 8 -23
    -1 -8 23
    1 8 -22
    -1 -8 22
    1 8 -22
    1 8 -22
    -1 -8 22
    1 8 -21
    -1 -8 21
    1 8 -21
    1 8 -21
    -1 -8 21
    1 8 -20
    -1 -8 20
    1 8 -20
    1 8 -20
    -1 -8 20
    1 8 -19
    -1 -8 19
    1 8 -19
    1 8 -19
    -1 -8 19
    1 8 -18
    -1 -8 18
    1 8 -18
    1 8 -18
    -1 -8 18
    1 8 -17
    -1 -8 17
    1 8 -17
    1 8 -17
    -1 -8 17
    -1 -8 16
    1 8 -16
    1 8 -16
    -1 -8 16
    1 8 -15
    -1 -8 15
    1 8 -15
    1 8 -15
    1 8 -15
    -1 -8 15
    1 8 -14
    -1 -8 14
    1 8 -14
    1 8 -14
    1 8 -14
    -1 -8 14
    1 8 -13
    -1 -8 13
    1 8 -13
    1 8 -13
    1 8 -13
    -1 -8 13
    1 8 -12
    -1 -8 12
    1 8 -12
    1 8 -12
    -1 -8 12
    -1 -8 12
    1 8 -12
    1 8 -11
    -1 -8 11
    -1 -8 11
    1 8 -11
    1 8 -11
    1 8 -11
    -1 -8 11
    1 8 -10
    -1 -8 10
    1 8 -10
    1 8 -10
    -1 -8 10
    1 8 -10
    -1 -8 10
    1 8 -9
    -1 -8 9
    1 8 -9
    -1 -8 9
    1 8 -9
    1 8 -9
    -1 -8 9
    1 8 -9
    1 8 -8
    -1 -8 8
    1 8 -8
    1 8 -8
    -1 -8 8
    1 8 -8
    -1 -8 8
    1 8 -8
    1 8 -7
    1 8 -7
    -1 -8 7
    1 8 -7
    1 8 -7
    -1 -8 7
    1 8 -6
    1 8 -6
    -1 -8 6
    1 8 -6
    -1 -8 6
    -1 -8 6
    1 8 -6
    1 8 -5
    -1 -8 5
    1 8 -5
    -1 -8 5
    -1 -8 5
    1 8 -4
    1 8 -4
    -1 -8 4
    -1 -8 4
    -1 -8 4
    1 8 -4
    1 8 -3
    1 8 -3
    -1 -8 3
    -1 -8 3
    1 8 -3
    1 8 -2
    -1 -8 2
    1 8 -2
    1 8 -2
    1 8 -1
    -1 -8 1
    1 8 -1
    1 8 -1
    1 8 0
    1 8 0
    -1 -8 0
    -1 -8 0
    1 8 0
    1 8 1
    1 8 1
    1 8 1
    -1 -8 -1
    -1 -8 -1
    1 8 1
    1 8 2
    1 8 2
    -1 -8 -2
    1 8 2
    -1 -8 -2
    1 8 2
    1 8 3
    1 8 3
    -1 -8 -3
    -1 -8 -3
    -1 -8 -3
    1 8 3
    1 8 4
    -1 -8 -4
    1 8 4
    -1 -8 -4
    1 8 4
    -1 -8 -4
    1 8 5
    -1 -8 -5
    1 8 5
    -1 -8 -5
    -1 -8 -5
    1 8 5
    1 8 6
    -1 -8 -6
    1 8 6
    -1 -8 -6
    -1 -8 -6
    1 8 6
    -1 -8 -7
    1 8 7
    1 8 7
    1 8 7
    -1 -8 -7
    1 8 8
    -1 -8 -8
    1 8 8
    -1 -8 -8
    1 8 8
    1 8 9
    -1 -8 -9
    1 8 9
    1 8 9
    1 8 10
    -1 -8 -10
    1 8 10
    1 8 10
    1 8 10
    1 8 11
    1 8 11
    -1 -8 -11
    1 8 11
    1 8 11
    1 8 12
    -1 -8 -12
    1 8 12
    1 8 12
    1 8 13
    -1 -8 -13
    1 8 13
    1 8 13
    -1 -8 -14
    1 8 14
    -1 -8 -15
    1 8 15
    1 8 15
    -1 -8 -16
    1 8 16
    1 8 16
    1 8 17
    -1 -8 -17
    -1 -8 -17
    1 8 17
    -1 -8 -18
    1 8 18
    -1 -8 -18
    -1 -8 -19
    1 8 19
    1 8 19
    -1 -8 -19
    -1 -8 -20
    1 8 20
    -1 -8 -20
    -1 -8 -20
    1 8 21
    -1 -8 -21
    1 8 21
    1 8 22
    -1 -8 -22
    1 8 22
    1 8 23
    -1 -8 -23
    1 8 24
    -1 -8 -24
    1 8 24
    -1 -8 -25
    1 9 -24
    1 9 -23
    1 9 -23
    1 9 -22
    -1 -9 22
    1 9 -22
    -1 -9 22
    1 9 -21
    -1 -9 21
    1 9 -21
    1 9 -21
    -1 -9 21
    1 9 -20
    -1 -9 20
    1 9 -20
    1 9 -20
    -1 -9 20
    1 9 -19
    -1 -9 19
    1 9 -19
    1 9 -19
    -1 -9 19
    1 9 -18
    -1 -9 18
    1 9 -18
    1 9 -18
    -1 -9 18
    1 9 -17
    -1 -9 17
    -1 -9 17
    1 9 -17
    1 9 -17
    -1 -9 17
    1 9 -16
    -1 -9 16
    1 9 -16
    1 9 -16
    -1 -9 16
    -1 -9 16
    1 9 -15
    -1 -9 15
    -1 -9 15
    1 9 -15
    1 9 -15
    1 9 -15
    -1 -9 15
    1 9 -14
    -1 -9 14
    -1 -9 14
    1 9 -14
    1 9 -14
    1 9 -14
    -1 -9 14
    1 9 -13
    -1 -9 13
    1 9 -13
    1 9 -13
    -1 -9 13
    1 9 -13
    -1 -9 13
    1 9 -12
    -1 -9 12
    1 9 -12
    1 9 -12
    -1 -9 12
    1 9 -12
    -1 -9 12
    1 9 -11
    -1 -9 11
    1 9 -11
    -1 -9 11
    1 9 -11
    -1 -9 11
    1 9 -11
    1 9 -10
    -1 -9 10
    1 9 -10
    -1 -9 10
    1 9 -10
    -1 -9 10
    1 9 -9
    -1 -9 9
    1 9 -9
    -1 -9 9
    1 9 -9
    -1 -9 9
    1 9 -8
    1 9 -8
    -1 -9 8
    -1 -9 8
    -1 -9 8
    1 9 -8
    -1 -9 7
    -1 -9 7
    1 9 -7
    1 9 -7
    -1 -9 7
    1 9 -7
    1 9 -7
    -1 -9 7
    -1 -9 6
    1 9 -6
    -1 -9 6
    -1 -9 6
    1 9 -6
    -1 -9 6
    1 9 -5
    -1 -9 5
    -1 -9 5
    1 9 -5
    1 9 -4
    -1 -9 4
    1 9 -4
    -1 -9 4
    1 9 -4
    1 9 -3
    -1 -9 3
    1 9 -3
    1 9 -3
    1 9 -2
    -1 -9 2
    1 9 -2
    1 9 -2
    1 9 -1
    -1 -9 1
    1 9 -1
    1 9 -1
    1 9 0
    -1 -9 0
    1 9 0
    1 9 0
    1 9 1
    -1 -9 -1
    1 9 1
    1 9 1
    1 9 2
    -1 -9 -2
    1 9 2
    -1 -9 -2
    1 9 2
    1 9 2
    1 9 3
    -1 -9 -3
    1 9 3
    -1 -9 -3
    1 9 3
    1 9 4
    1 9 4
    -1 -9 -4
    -1 -9 -4
    -1 -9 -4
    1 9 4
    1 9 5
    1 9 5
    -1 -9 -5
    -1 -9 -5
    -1 -9 -5
    1 9 5
    1 9 6
    -1 -9 -6
    1 9 6
    -1 -9 -6
    1 9 6
    -1 -9 -6
    -1 -9 -7
    1 9 7
    1 9 7
    -1 -9 -7
    1 9 7
    1 9 8
    -1 -9 -8
    1 9 8
    1 9 8
    -1 -9 -8
    1 9 9
    -1 -9 -9
    1 9 9
    1 9 9
    1 9 10
    -1 -9 -10
    1 9 10
    1 9 10
    1 9 11
    -1 -9 -11
    1 9 11
    1 9 11
    -1 -9 -12
    1 9 12
    1 9 12
    -1 -9 -13
    1 9 13
    1 9 13
    1 9 14
    -1 -9 -14
    1 9 14
    1 9 14
    -1 -9 -15
    1 9 15
    1 9 15
    -1 -9 -16
    1 9 16
    1 9 16
    -1 -9 -17
    1 9 17
    1 9 17
    -1 -9 -18
    1 9 18
    -1 -9 -18
    1 9 19
    -1 -9 -19
    1 9 19
    -1 -9 -19
    1 9 20
    -1 -9 -20
    1 9 20
    -1 -9 -20
    1 9 21
    -1 -9 -21
    1 9 21
    -1 -9 -21
    1 9 22
    -1 -9 -22
    1 9 22
    1 9 23
    -1 -9 -23
    1 9 23
    1 9 24
    1 10 -23
    1 10 -22
    1 10 -22
    1 10 -21
    1 10 -21
    1 10 -20
    1 10 -20
    1 10 -20
    -1 -10 20
    -1 -10 20
    1 10 -19
    -1 -10 19
    1 10 -19
    1 10 -19
    -1 -10 19
    1 10 -18
    1 10 -18
    1 10 -18
    -1 -10 18
    -1 -10 18
    1 10 -17
    1 10 -17
    1 10 -17
    -1 -10 17
    -1 -10 17
    1 10 -16
    -1 -10 16
    1 10 -16
    1 10 -16
    -1 -10 16
    1 10 -15
    -1 -10 15
    1 10 -15
    1 10 -15
    -1 -10 15
    -1 -10 15
    1 10 -15
    1 10 -14
    -1 -10 14
    1 10 -14
    1 10 -14
    -1 -10 14
    -1 -10 14
    1 10 -14
    1 10 -13
    -1 -10 13
    1 10 -13
    -1 -10 13
    1 10 -13
    -1 -10 13
    1 10 -12
    -1 -10 12
    1 10 -12
    -1 -10 12
    1 10 -12
    -1 -10 12
    1 10 -11
    -1 -10 11
    -1 -10 11
    1 10 -11
    -1 -10 11
    1 10 -11
    1 10 -10
    -1 -10 10
    1 10 -10
    -1 -10 10
    -1 -10 10
    1 10 -10
    1 10 -9
    -1 -10 9
    1 10 -9
    -1 -10 9
    1 10 -9
    1 10 -8
    -1 -10 8
    1 10 -8
    1 10 -8
    1 10 -7
    -1 -10 7
    1 10 -7
    1 10 -6
    -1 -10 6
    -1 -10 6
    1 10 -6
    1 10 -5
    -1 -10 5
    -1 -10 5
    1 10 -5
    1 10 -4
    -1 -10 4
    1 10 -4
    1 10 -4
    1 10 -3
    -1 -10 3
    1 10 -3
    1 10 -3
    1 10 -2
    -1 -10 2
    1 10 -2
    1 10 -2
    1 10 -1
    -1 -10 1
    1 10 -1
    1 10 -1
    1 10 0
    -1 -10 0
    1 10 0
    1 10 0
    1 10 1
    -1 -10 -1
    1 10 1
    1 10 1
    1 10 2
    -1 -10 -2
    1 10 2
    1 10 2
    1 10 3
    1 10 3
    -1 -10 -3
    -1 -10 -3
    1 10 3
    1 10 4
    1 10 4
    -1 -10 -4
    -1 -10 -4
    -1 -10 -4
    1 10 4
    1 10 5
    -1 -10 -5
    1 10 5
    -1 -10 -5
    -1 -10 -5
    1 10 5
    1 10 6
    -1 -10 -6
    1 10 6
    -1 -10 -6
    -1 -10 -6
    1 10 6
    -1 -10 -7
    1 10 7
    1 10 7
    -1 -10 -7
    1 10 7
    -1 -10 -7
    -1 -10 -8
    1 10 8
    1 10 8
    1 10 8
    -1 -10 -9
    1 10 9
    1 10 9
    1 10 9
    1 10 10
    -1 -10 -10
    1 10 10
    1 10 10
    1 10 11
    -1 -10 -11
    1 10 11
    1 10 11
    1 10 12
    -1 -10 -12
    1 10 12
    1 10 12
    1 10 13
    -1 -10 -13
    1 10 13
    1 10 13
    -1 -10 -14
    1 10 14
    1 10 14
    -1 -10 -15
    1 10 15
    1 10 15
    1 10 15
    -1 -10 -16
    1 10 16
    1 10 16
    1 10 17
    -1 -10 -17
    1 10 17
    1 10 17
    1 10 18
    1 10 18
    -1 -10 -18
    -1 -10 -19
    1 10 19
    1 10 19
    -1 -10 -19
    -1 -10 -20
    1 10 20
    -1 -10 -20
    1 10 20
    1 10 21
    -1 -10 -21
    1 10 22
    -1 -10 -22
    -1 -10 -22
    1 10 22
    1 10 23
    1 11 -21
    1 11 -20
    1 11 -19
    1 11 -19
    -1 -11 19
    -1 -11 19
    1 11 -18
    -1 -11 18
    1 11 -18
    -1 -11 18
    1 11 -17
    1 11 -17
    -1 -11 17
    -1 -11 17
    1 11 -16
    -1 -11 16
    1 11 -16
    -1 -11 16
    1 11 -15
    -1 -11 15
    1 11 -15
    -1 -11 15
    1 11 -15
    1 11 -14
    -1 -11 14
    1 11 -14
    -1 -11 14
    1 11 -14
    1 11 -13
    -1 -11 13
    1 11 -13
    -1 -11 13
    1 11 -13
    1 11 -12
    -1 -11 12
    1 11 -12
    -1 -11 12
    1 11 -12
    1 11 -11
    -1 -11 11
    -1 -11 11
    1 11 -11
    1 11 -11
    1 11 -10
    -1 -11 10
    1 11 -10
    -1 -11 10
    1 11 -10
    1 11 -9
    -1 -11 9
    1 11 -9
    1 11 -8
    -1 -11 8
    -1 -11 8
    1 11 -8
    1 11 -7
    -1 -11 7
    -1 -11 7
    1 11 -7
    1 11 -6
    -1 -11 6
    -1 -11 6
    1 11 -6
    -1 -11 5
    1 11 -5
    1 11 -5
    -1 -11 4
    1 11 -4
    1 11 -4
    1 11 -4
    1 11 -3
    -1 -11 3
    1 11 -3
    1 11 -3
    1 11 -2
    -1 -11 2
    1 11 -2
    1 11 -2
    1 11 -1
    -1 -11 1
    1 11 -1
    1 11 -1
    1 11 0
    -1 -11 0
    1 11 0
    1 11 0
    1 11 1
    -1 -11 -1
    1 11 1
    1 11 1
    1 11 2
    -1 -11 -2
    1 11 2
    1 11 2
    1 11 3
    -1 -11 -3
    1 11 3
    1 11 4
    -1 -11 -4
    1 11 4
    1 11 5
    -1 -11 -5
    1 11 5
    1 11 6
    -1 -11 -6
    1 11 6
    1 11 6
    -1 -11 -7
    1 11 7
    1 11 7
    1 11 7
    1 11 8
    -1 -11 -8
    1 11 8
    1 11 8
    1 11 9
    -1 -11 -9
    1 11 9
    1 11 9
    1 11 10
    -1 -11 -10
    1 11 10
    1 11 10
    1 11 11
    -1 -11 -11
    1 11 11
    1 11 11
    1 11 12
    -1 -11 -12
    1 11 12
    1 11 12
    -1 -11 -13
    1 11 13
    1 11 13
    1 11 13
    -1 -11 -14
    1 11 14
    1 11 14
    1 11 14
    -1 -11 -15
    1 11 15
    1 11 15
    1 11 15
    -1 -11 -16
    1 11 16
    1 11 16
    1 11 16
    -1 -11 -17
    1 11 17
    1 11 17
    1 11 17
    1 11 18
    -1 -11 -18
    1 11 19
    1 11 19
    -1 -11 -19
    1 11 20
    -1 -11 -20
    1 11 20
    -1 -11 -20
    1 11 21
    1 11 22
    1 11 23
    1 12 -19
    1 12 -18
    1 12 -17
    1 12 -17
    -1 -12 17
    -1 -12 17
    1 12 -16
    -1 -12 16
    1 12 -16
    -1 -12 16
    1 12 -15
    -1 -12 15
    1 12 -15
    -1 -12 15
    1 12 -15
    1 12 -14
    -1 -12 14
    -1 -12 14
    1 12 -14
    1 12 -14
    1 12 -13
    -1 -12 13
    1 12 -13
    -1 -12 13
    1 12 -13
    1 12 -12
    -1 -12 12
    1 12 -12
    -1 -12 12
    1 12 -12
    1 12 -11
    -1 -12 11
    -1 -12 11
    1 12 -11
    1 12 -10
    -1 -12 10
    -1 -12 10
    -1 -12 10
    1 12 -10
    1 12 -9
    -1 -12 9
    -1 -12 9
    1 12 -9
    1 12 -8
    -1 -12 8
    -1 -12 8
    1 12 -8
    -1 -12 7
    1 12 -7
    1 12 -7
    -1 -12 6
    1 12 -6
    1 12 -6
    -1 -12 5
    1 12 -5
    1 12 -5
    1 12 -4
    -1 -12 4
    1 12 -4
    1 12 -4
    1 12 -3
    -1 -12 3
    1 12 -3
    1 12 -3
    -1 -12 2
    1 12 -2
    1 12 -2
    1 12 -2
    1 12 -1
    -1 -12 1
    1 12 -1
    1 12 -1
    1 12 0
    -1 -12 0
    1 12 0
    1 12 0
    -1 -12 -1
    1 12 1
    1 12 1
    1 12 1
    1 12 2
    -1 -12 -2
    1 12 2
    1 12 3
    -1 -12 -3
    1 12 3
    -1 -12 -4
    1 12 4
    1 12 4
    1 12 5
    -1 -12 -5
    1 12 5
    1 12 6
    -1 -12 -6
    1 12 6
    1 12 7
    -1 -12 -7
    1 12 7
    1 12 8
    -1 -12 -8
    1 12 8
    1 12 9
    -1 -12 -9
    1 12 9
    1 12 10
    -1 -12 -10
    1 12 10
    -1 -12 -11
    1 12 11
    1 12 11
    1 12 12
    -1 -12 -12
    1 12 12
    -1 -12 -13
    1 12 13
    1 12 13
    -1 -12 -14
    1 12 14
    1 12 14
    -1 -12 -15
    1 12 15
    1 12 15
    1 12 16
    -1 -12 -16
    1 12 16
    -1 -12 -17
    1 12 17
    1 12 17
    1 12 18
    -1 -12 -18
    -1 -12 -19
    -1 -12 -20
    1 13 -18
    1 13 -17
    1 13 -16
    1 13 -15
    -1 -13 15
    -1 -13 15
    1 13 -15
    1 13 -14
    -1 -13 14
    -1 -13 14
    1 13 -14
    1 13 -13
    -1 -13 13
    -1 -13 13
    1 13 -13
    1 13 -12
    -1 -13 12
    -1 -13 12
    -1 -13 12
    1 13 -12
    1 13 -11
    -1 -13 11
    -1 -13 11
    -1 -13 11
    1 13 -11
    1 13 -10
    -1 -13 10
    -1 -13 10
    -1 -13 10
    1 13 -10
    -1 -13 9
    1 13 -9
    -1 -13 8
    1 13 -8
    1 13 -8
    -1 -13 7
    1 13 -7
    1 13 -7
    -1 -13 6
    1 13 -6
    1 13 -6
    -1 -13 5
    1 13 -5
    1 13 -5
    1 13 -4
    -1 -13 4
    1 13 -4
    1 13 -4
    -1 -13 3
    1 13 -3
    1 13 -3
    1 13 -3
    1 13 -2
    -1 -13 2
    1 13 -2
    1 13 -2
    -1 -13 1
    1 13 -1
    1 13 -1
    1 13 -1
    -1 -13 0
    1 13 0
    1 13 0
    1 13 0
    1 13 1
    -1 -13 -1
    1 13 1
    1 13 1
    1 13 2
    -1 -13 -2
    1 13 2
    1 13 3
    -1 -13 -3
    1 13 3
    1 13 4
    -1 -13 -4
    1 13 4
    -1 -13 -5
    1 13 5
    1 13 5
    -1 -13 -6
    1 13 6
    -1 -13 -7
    1 13 7
    1 13 7
    -1 -13 -8
    1 13 8
    1 13 9
    -1 -13 -9
    1 13 9
    1 13 10
    -1 -13 -10
    1 13 10
    1 13 11
    -1 -13 -11
    1 13 11
    1 13 12
    -1 -13 -12
    1 13 12
    -1 -13 -13
    1 13 13
    -1 -13 -14
    1 13 14
    1 13 15
    -1 -13 -15
    1 13 15
    1 13 16
    -1 -13 -16
    1 13 16
    -1 -13 -17
    1 13 17
    1 14 -16
    1 14 -15
    1 14 -14
    1 14 -14
    1 14 -13
    -1 -14 13
    -1 -14 13
    -1 -14 13
    1 14 -13
    1 14 -12
    -1 -14 12
    -1 -14 12
    -1 -14 12
    1 14 -12
    -1 -14 11
    -1 -14 11
    1 14 -11
    1 14 -11
    -1 -14 10
    -1 -14 10
    1 14 -10
    1 14 -10
    -1 -14 9
    1 14 -9
    1 14 -9
    -1 -14 8
    1 14 -8
    1 14 -8
    -1 -14 7
    1 14 -7
    1 14 -7
    -1 -14 6
    1 14 -6
    1 14 -6
    -1 -14 5
    1 14 -5
    1 14 -5
    -1 -14 4
    1 14 -4
    1 14 -4
    -1 -14 3
    1 14 -3
    1 14 -3
    1 14 -3
    1 14 -2
    -1 -14 2
    1 14 -2
    1 14 -2
    1 14 -1
    -1 -14 1
    1 14 -1
    1 14 -1
    -1 -14 0
    1 14 0
    1 14 0
    1 14 0
    1 14 1
    -1 -14 -1
    1 14 1
    1 14 2
    -1 -14 -2
    1 14 2
    1 14 3
    -1 -14 -3
    1 14 3
    1 14 4
    -1 -14 -4
    1 14 4
    1 14 5
    -1 -14 -5
    1 14 5
    -1 -14 -6
    1 14 6
    1 14 6
    -1 -14 -7
    1 14 7
    1 14 7
    1 14 8
    -1 -14 -8
    1 14 8
    -1 -14 -9
    1 14 9
    1 14 10
    -1 -14 -10
    1 14 10
    1 14 11
    -1 -14 -11
    1 14 11
    1 14 12
    -1 -14 -12
    1 14 12
    -1 -14 -13
    1 14 13
    1 14 13
    1 14 14
    -1 -14 -14
    1 14 14
    -1 -14 -15
    1 14 15
    1 14 16
    1 15 -13
    1 15 -13
    1 15 -12
    1 15 -12
    1 15 -11
    1 15 -11
    -1 -15 10
    -1 -15 10
    1 15 -10
    1 15 -10
    -1 -15 9
    1 15 -9
    1 15 -9
    -1 -15 8
    1 15 -8
    1 15 -8
    -1 -15 7
    1 15 -7
    1 15 -7
    -1 -15 6
    1 15 -6
    1 15 -6
    -1 -15 5
    1 15 -5
    1 15 -5
    -1 -15 4
    1 15 -4
    1 15 -4
    1 15 -3
    -1 -15 3
    1 15 -3
    1 15 -2
    1 15 -2
    1 15 -2
    -1 -15 1
    1 15 -1
    1 15 -1
    1 15 -1
    -1 -15 0
    1 15 0
    1 15 0
    1 15 0
    -1 -15 -1
    1 15 1
    1 15 1
    -1 -15 -2
    1 15 2
    1 15 2
    -1 -15 -3
    1 15 3
    1 15 3
    1 15 4
    -1 -15 -4
    1 15 4
    1 15 5
    -1 -15 -5
    1 15 5
    1 15 6
    -1 -15 -6
    1 15 6
    1 15 7
    -1 -15 -7
    1 15 7
    1 15 8
    -1 -15 -8
    1 15 8
    -1 -15 -9
    1 15 9
    1 15 9
    -1 -15 -10
    1 15 10
    1 15 10
    -1 -15 -11
    1 15 11
    1 15 12
    -1 -15 -12
    1 15 12
    1 15 13
    1 15 14
    1 15 15
    1 15 16
    1 16 -10
    1 16 -9
    1 16 -9
    1 16 -8
    1 16 -8
    1 16 -7
    1 16 -7
    -1 -16 6
    1 16 -6
    1 16 -6
    -1 -16 5
    1 16 -5
    1 16 -5
    -1 -16 4
    1 16 -4
    1 16 -4
    -1 -16 3
    1 16 -3
    1 16 -3
    1 16 -3
    1 16 -2
    -1 -16 2
    1 16 -2
    1 16 -2
    1 16 -1
    -1 -16 1
    1 16 -1
    1 16 -1
    1 16 0
    -1 -16 0
    1 16 0
    1 16 1
    -1 -16 -1
    1 16 1
    1 16 2
    -1 -16 -2
    1 16 2
    1 16 3
    -1 -16 -3
    1 16 3
    -1 -16 -4
    1 16 4
    1 16 5
    -1 -16 -5
    1 16 5
    1 16 6
    -1 -16 -6
    1 16 6
    1 16 7
    -1 -16 -7
    1 16 7
    1 16 8
    -1 -16 -8
    1 16 8
    1 16 9
    1 16 9
    1 16 10
    1 16 11
    1 17 -4
    1 17 -3
    1 17 -2
    1 17 -2
    1 17 -1
    1 17 0
    1 17 1
    1 17 2
    1 17 3
    1 17 4
    1 17 5
    1 17 6
    1 18 1
    -2 17 6
    -2 17 5
    -2 17 4
    -2 16 9
    -2 16 8
    -2 16 7
    -2 16 6
    -2 16 6
    -2 16 5
    -2 16 5
    -2 16 4
    2 -16 -4
    -2 16 4
    -2 16 3
    2 -16 -3
    -2 16 3
    -2 16 2
    2 -16 -2
    -2 16 2
    2 -16 -1
    -2 16 1
    -2 16 1
    -2 16 1
    2 -16 0
    -2 16 0
    -2 16 0
    2 -16 1
    -2 16 -1
    -2 16 -1
    2 -16 2
    -2 16 -2
    -2 16 -2
    2 -16 3
    -2 16 -3
    -2 16 -3
    2 -16 4
    -2 16 -4
    -2 16 -4
    -2 16 -5
    -2 16 -5
    -2 16 -6
    -2 15 15
    -2 15 14
    -2 15 13
    -2 15 12
    -2 15 11
    -2 15 11
    -2 15 10
    -2 15 10
    -2 15 9
    -2 15 9
    -2 15 8
    2 -15 -8
    -2 15 8
    2 -15 -7
    -2 15 7
    -2 15 7
    2 -15 -6
    -2 15 6
    -2 15 6
    -2 15 5
    2 -15 -5
    -2 15 5
    -2 15 4
    2 -15 -4
    -2 15 4
    -2 15 3
    2 -15 -3
    -2 15 3
    2 -15 -2
    -2 15 2
    -2 15 2
    -2 15 1
    2 -15 -1
    -2 15 1
    -2 15 1
    -2 15 0
    2 -15 0
    -2 15 0
    -2 15 0
    -2 15 -1
    2 -15 1
    -2 15 -1
    -2 15 -1
    2 -15 2
    -2 15 -2
    -2 15 -2
    2 -15 3
    -2 15 -3
    -2 15 -3
    2 -15 4
    -2 15 -4
    -2 15 -4
    2 -15 5
    -2 15 -5
    -2 15 -5
    2 -15 6
    -2 15 -6
    -2 15 -6
    2 -15 7
    -2 15 -7
    -2 15 -7
    2 -15 8
    -2 15 -8
    -2 15 -8
    2 -15 9
    -2 15 -9
    -2 15 -9
    2 -15 10
    -2 15 -10
    -2 15 -10
    -2 15 -11
    2 -15 12
    -2 15 -12
    -2 15 -13
    -2 15 -14
    -2 14 15
    -2 14 14
    -2 14 13
    -2 14 13
    2 -14 -12
    -2 14 12
    -2 14 12
    2 -14 -11
    -2 14 11
    2 -14 -10
    -2 14 10
    2 -14 -9
    -2 14 9
    -2 14 8
    2 -14 -8
    -2 14 8
    2 -14 -7
    -2 14 7
    -2 14 7
    2 -14 -6
    -2 14 6
    -2 14 6
    2 -14 -5
    -2 14 5
    -2 14 5
    -2 14 4
    2 -14 -4
    -2 14 4
    -2 14 3
    2 -14 -3
    -2 14 3
    -2 14 2
    2 -14 -2
    -2 14 2
    -2 14 2
    2 -14 -1
    -2 14 1
    -2 14 1
    -2 14 1
    -2 14 0
    2 -14 0
    -2 14 0
    -2 14 0
    2 -14 1
    -2 14 -1
    -2 14 -1
    -2 14 -1
    -2 14 -2
    2 -14 2
    -2 14 -2
    -2 14 -2
    2 -14 3
    -2 14 -3
    -2 14 -3
    -2 14 -3
    2 -14 4
    -2 14 -4
    -2 14 -4
    2 -14 5
    -2 14 -5
    -2 14 -5
    2 -14 6
    -2 14 -6
    -2 14 -6
    2 -14 7
    -2 14 -7
    -2 14 -7
    2 -14 8
    -2 14 -8
    -2 14 -8
    2 -14 9
    -2 14 -9
    -2 14 -9
    2 -14 10
    -2 14 -10
    -2 14 -10
    2 -14 11
    -2 14 -11
    -2 14 -11
    2 -14 12
    2 -14 12
    -2 14 -12
    -2 14 -12
    2 -14 13
    2 -14 13
    -2 14 -13
    -2 14 -13
    2 -14 14
    -2 14 -14
    2 -14 15
    -2 14 -15
    2 -13 -15
    -2 13 15
    -2 13 14
    2 -13 -14
    -2 13 14
    2 -13 -13
    -2 13 13
    2 -13 -12
    -2 13 12
    -2 13 11
    2 -13 -11
    -2 13 11
    2 -13 -10
    -2 13 10
    2 -13 -9
    -2 13 9
    -2 13 9
    -2 13 8
    2 -13 -8
    -2 13 8
    2 -13 -7
    -2 13 7
    2 -13 -6
    -2 13 6
    -2 13 6
    -2 13 5
    2 -13 -5
    -2 13 5
    2 -13 -4
    -2 13 4
    -2 13 4
    2 -13 -3
    -2 13 3
    -2 13 3
    -2 13 2
    2 -13 -2
    -2 13 2
    -2 13 2
    -2 13 1
    2 -13 -1
    -2 13 1
    -2 13 1
    -2 13 0
    2 -13 0
    -2 13 0
    -2 13 0
    -2 13 -1
    2 -13 1
    -2 13 -1
    -2 13 -1
    -2 13 -2
    2 -13 2
    -2 13 -2
    -2 13 -2
    -2 13 -3
    2 -13 3
    -2 13 -3
    -2 13 -3
    2 -13 4
    -2 13 -4
    -2 13 -4
    -2 13 -4
    2 -13 5
    -2 13 -5
    -2 13 -5
    2 -13 6
    -2 13 -6
    -2 13 -6
    2 -13 7
    -2 13 -7
    -2 13 -7
    2 -13 8
    -2 13 -8
    -2 13 -8
    2 -13 9
    -2 13 -9
    -2 13 -9
    2 -13 10
    -2 13 -10
    -2 13 -10
    2 -13 11
    -2 13 -11
    -2 13 -11
    2 -13 12
    2 -13 12
    -2 13 -12
    -2 13 -12
    2 -13 13
    2 -13 13
    -2 13 -13
    -2 13 -13
    2 -13 14
    2 -13 14
    -2 13 -14
    -2 13 -14
    2 -13 15
    2 -13 15
    -2 13 -15
    -2 13 -15
    2 -13 16
    -2 13 -16
    2 -13 17
    2 -13 18
    -2 12 17
    2 -12 -17
    2 -12 -16
    -2 12 16
    -2 12 15
    2 -12 -15
    -2 12 15
    2 -12 -14
    -2 12 14
    2 -12 -13
    -2 12 13
    -2 12 12
    2 -12 -12
    -2 12 12
    -2 12 11
    2 -12 -11
    -2 12 11
    2 -12 -10
    -2 12 10
    2 -12 -9
    -2 12 9
    2 -12 -8
    -2 12 8
    2 -12 -7
    -2 12 7
    2 -12 -6
    -2 12 6
    -2 12 6
    -2 12 5
    2 -12 -5
    -2 12 5
    2 -12 -4
    -2 12 4
    -2 12 4
    -2 12 3
    2 -12 -3
    -2 12 3
    -2 12 3
    2 -12 -2
    -2 12 2
    -2 12 2
    -2 12 2
    -2 12 1
    2 -12 -1
    -2 12 1
    -2 12 1
    -2 12 0
    2 -12 0
    -2 12 0
    -2 12 0
    2 -12 1
    -2 12 -1
    -2 12 -1
    -2 12 -1
    -2 12 -2
    2 -12 2
    -2 12 -2
    -2 12 -2
    -2 12 -3
    2 -12 3
    -2 12 -3
    -2 12 -3
    -2 12 -4
    2 -12 4
    -2 12 -4
    -2 12 -4
    2 -12 5
    -2 12 -5
    -2 12 -5
    -2 12 -5
    -2 12 -6
    2 -12 6
    -2 12 -6
    -2 12 -6
    2 -12 7
    -2 12 -7
    -2 12 -7
    2 -12 8
    -2 12 -8
    -2 12 -8
    2 -12 9
    -2 12 -9
    -2 12 -9
    2 -12 10
    -2 12 -10
    -2 12 -10
    2 -12 11
    -2 12 -11
    -2 12 -11
    2 -12 12
    2 -12 12
    -2 12 -12
    -2 12 -12
    2 -12 13
    -2 12 -13
    -2 12 -13
    -2 12 -14
    2 -12 14
    2 -12 14
    -2 12 -14
    -2 12 -15
    2 -12 15
    2 -12 15
    -2 12 -15
    -2 12 -16
    2 -12 16
    2 -12 16
    -2 12 -17
    2 -12 17
    -2 12 -17
    2 -12 17
    -2 12 -18
    2 -12 18
    -2 12 -18
    2 -12 18
    2 -12 19
    2 -12 20
    -2 11 18
    2 -11 -18
    -2 11 17
    2 -11 -17
    2 -11 -16
    -2 11 16
    2 -11 -15
    -2 11 15
    2 -11 -14
    -2 11 14
    2 -11 -13
    -2 11 13
    2 -11 -12
    -2 11 12
    2 -11 -11
    -2 11 11
    2 -11 -10
    -2 11 10
    2 -11 -9
    -2 11 9
    -2 11 8
    2 -11 -8
    -2 11 8
    2 -11 -7
    -2 11 7
    -2 11 7
    -2 11 6
    2 -11 -6
    -2 11 6
    -2 11 5
    2 -11 -5
    -2 11 5
    -2 11 4
    2 -11 -4
    -2 11 4
    -2 11 3
    2 -11 -3
    -2 11 3
    -2 11 3
    2 -11 -2
    -2 11 2
    -2 11 2
    -2 11 2
    -2 11 1
    2 -11 -1
    -2 11 1
    -2 11 1
    2 -11 0
    -2 11 0
    -2 11 0
    -2 11 0
    -2 11 -1
    2 -11 1
    -2 11 -1
    -2 11 -1
    -2 11 -2
    2 -11 2
    -2 11 -2
    -2 11 -2
    -2 11 -3
    2 -11 3
    -2 11 -3
    -2 11 -3
    -2 11 -4
    2 -11 4
    -2 11 -4
    -2 11 -4
    -2 11 -5
    2 -11 5
    -2 11 -5
    -2 11 -5
    -2 11 -6
    2 -11 6
    -2 11 -6
    -2 11 -6
    -2 11 -7
    2 -11 7
    -2 11 -7
    -2 11 -7
    2 -11 8
    -2 11 -8
    -2 11 -8
    2 -11 9
    -2 11 -9
    -2 11 -9
    2 -11 10
    -2 11 -10
    -2 11 -10
    -2 11 -11
    -2 11 -11
    -2 11 -12
    2 -11 12
    2 -11 12
    -2 11 -12
    -2 11 -13
    2 -11 13
    2 -11 13
    -2 11 -13
    -2 11 -14
    2 -11 14
    2 -11 14
    -2 11 -14
    -2 11 -14
    -2 11 -15
    2 -11 15
    -2 11 -15
    2 -11 15
    -2 11 -15
    -2 11 -16
    2 -11 16
    -2 11 -16
    2 -11 16
    -2 11 -16
    -2 11 -17
    -2 11 -17
    2 -11 17
    2 -11 17
    -2 11 -18
    2 -11 18
    -2 11 -18
    2 -11 18
    -2 11 -19
    2 -11 19
    2 -11 19
    -2 11 -19
    2 -11 20
    2 -11 20
    2 -11 21
    2 -11 22
    -2 10 22
    -2 10 21
    2 -10 -20
    -2 10 20
    2 -10 -19
    -2 10 19
    2 -10 -18
    -2 10 18
    2 -10 -17
    -2 10 17
    2 -10 -16
    -2 10 16
    -2 10 16
    2 -10 -15
    -2 10 15
    -2 10 15
    2 -10 -14
    -2 10 14
    -2 10 14
    2 -10 -13
    -2 10 13
    -2 10 13
    -2 10 12
    -2 10 12
    2 -10 -11
    -2 10 11
    -2 10 11
    2 -10 -10
    -2 10 10
    -2 10 10
    2 -10 -9
    -2 10 9
    -2 10 9
    -2 10 9
    2 -10 -8
    -2 10 8
    -2 10 8
    -2 10 8
    2 -10 -7
    -2 10 7
    -2 10 7
    -2 10 7
    -2 10 6
    2 -10 -6
    -2 10 6
    -2 10 6
    -2 10 5
    2 -10 -5
    -2 10 5
    -2 10 5
    2 -10 -4
    -2 10 4
    2 -10 -4
    2 -10 -4
    -2 10 4
    -2 10 4
    2 -10 -3
    -2 10 3
    -2 10 3
    -2 10 3
    2 -10 -2
    -2 10 2
    -2 10 2
    -2 10 2
    -2 10 2
    -2 10 1
    2 -10 -1
    -2 10 1
    -2 10 1
    -2 10 1
    -2 10 0
    2 -10 0
    -2 10 0
    -2 10 0
    -2 10 0
    -2 10 -1
    2 -10 1
    -2 10 -1
    -2 10 -1
    -2 10 -1
    2 -10 2
    -2 10 -2
    -2 10 -2
    -2 10 -2
    -2 10 -2
    -2 10 -3
    2 -10 3
    -2 10 -3
    -2 10 -3
    -2 10 -3
    -2 10 -4
    2 -10 4
    -2 10 -4
    -2 10 -4
    -2 10 -5
    2 -10 5
    -2 10 -5
    -2 10 -5
    -2 10 -6
    2 -10 6
    -2 10 -6
    -2 10 -6
    -2 10 -7
    2 -10 7
    -2 10 -7
    -2 10 -7
    2 -10 7
    2 -10 8
    -2 10 -8
    2 -10 8
    -2 10 -8
    2 -10 9
    -2 10 -9
    2 -10 9
    -2 10 -9
    -2 10 -10
    -2 10 -10
    2 -10 10
    -2 10 -11
    2 -10 11
    -2 10 -11
    -2 10 -12
    2 -10 12
    -2 10 -12
    2 -10 12
    -2 10 -12
    -2 10 -13
    2 -10 13
    -2 10 -13
    2 -10 13
    -2 10 -13
    -2 10 -14
    2 -10 14
    -2 10 -14
    2 -10 14
    -2 10 -14
    -2 10 -15
    2 -10 15
    -2 10 -15
    2 -10 15
    -2 10 -15
    -2 10 -16
    2 -10 16
    -2 10 -16
    2 -10 16
    -2 10 -16
    -2 10 -17
    2 -10 17
    -2 10 -17
    2 -10 17
    -2 10 -18
    -2 10 -18
    2 -10 18
    2 -10 18
    -2 10 -19
    -2 10 -19
    2 -10 19
    2 -10 19
    -2 10 -20
    -2 10 -20
    2 -10 20
    2 -10 20
    -2 10 -21
    2 -10 21
    2 -10 21
    -2 10 -21
    2 -10 22
    2 -10 23
    -2 9 23
    -2 9 22
    2 -9 -21
    -2 9 21
    2 -9 -20
    -2 9 20
    2 -9 -19
    -2 9 19
    2 -9 -18
    -2 9 18
    2 -9 -17
    -2 9 17
    2 -9 -16
    -2 9 16
    -2 9 16
    2 -9 -15
    -2 9 15
    -2 9 15
    2 -9 -14
    -2 9 14
    -2 9 14
    2 -9 -13
    -2 9 13
    -2 9 13
    2 -9 -12
    -2 9 12
    -2 9 12
    2 -9 -11
    -2 9 11
    -2 9 11
    2 -9 -10
    -2 9 10
    -2 9 10
    2 -9 -9
    -2 9 9
    -2 9 9
    2 -9 -8
    -2 9 8
    -2 9 8
    2 -9 -7
    -2 9 7
    -2 9 7
    2 -9 -6
    -2 9 6
    -2 9 6
    2 -9 -5
    -2 9 5
    -2 9 5
    2 -9 -4
    2 -9 -4
    -2 9 4
    -2 9 4
    -2 9 4
    2 -9 -3
    -2 9 3
    -2 9 3
    -2 9 3
    -2 9 3
    2 -9 -2
    -2 9 2
    -2 9 2
    -2 9 2
    2 -9 -1
    -2 9 1
    -2 9 1
    -2 9 1
    -2 9 1
    -2 9 0
    2 -9 0
    -2 9 0
    -2 9 0
    -2 9 0
    -2 9 0
    -2 9 -1
    2 -9 1
    -2 9 -1
    -2 9 -1
    -2 9 -1
    -2 9 -1
    -2 9 -2
    2 -9 2
    -2 9 -2
    -2 9 -2
    -2 9 -2
    -2 9 -2
    -2 9 -3
    2 -9 3
    -2 9 -3
    -2 9 -3
    -2 9 -3
    -2 9 -3
    2 -9 4
    -2 9 -4
    -2 9 -4
    -2 9 -4
    -2 9 -4
    -2 9 -5
    2 -9 5
    -2 9 -5
    2 -9 5
    -2 9 -5
    -2 9 -5
    2 -9 6
    -2 9 -6
    -2 9 -6
    2 -9 6
    -2 9 -6
    -2 9 -6
    -2 9 -7
    2 -9 7
    -2 9 -7
    2 -9 7
    -2 9 -7
    -2 9 -7
    -2 9 -8
    -2 9 -8
    2 -9 8
    -2 9 -9
    2 -9 9
    2 -9 9
    -2 9 -9
    -2 9 -10
    2 -9 10
    -2 9 -10
    2 -9 10
    -2 9 -10
    -2 9 -11
    2 -9 11
    2 -9 11
    -2 9 -11
    2 -9 11
    -2 9 -11
    -2 9 -12
    2 -9 12
    2 -9 12
    2 -9 12
    -2 9 -12
    -2 9 -12
    2 -9 13
    -2 9 -13
    2 -9 13
    -2 9 -13
    2 -9 13
    -2 9 -13
    2 -9 14
    -2 9 -14
    2 -9 14
    -2 9 -14
    2 -9 14
    -2 9 -14
    -2 9 -15
    2 -9 15
    2 -9 15
    -2 9 -15
    2 -9 15
    -2 9 -15
    2 -9 16
    -2 9 -16
    2 -9 16
    -2 9 -16
    2 -9 16
    -2 9 -16
    2 -9 17
    -2 9 -17
    -2 9 -17
    2 -9 17
    2 -9 17
    -2 9 -18
    2 -9 18
    -2 9 -18
    2 -9 18
    2 -9 18
    -2 9 -19
    -2 9 -19
    2 -9 19
    2 -9 19
    -2 9 -20
    -2 9 -20
    2 -9 20
    2 -9 20
    -2 9 -21
    -2 9 -21
    2 -9 21
    2 -9 21
    -2 9 -22
    2 -9 22
    -2 9 -22
    2 -9 22
    2 -9 23
    2 -9 24
    2 -8 -23
    -2 8 23
    -2 8 22
    2 -8 -22
    2 -8 -22
    -2 8 22
    -2 8 21
    2 -8 -21
    -2 8 21
    -2 8 20
    2 -8 -20
    -2 8 20
    -2 8 19
    2 -8 -19
    -2 8 19
    -2 8 18
    2 -8 -18
    -2 8 18
    -2 8 17
    -2 8 17
    2 -8 -16
    -2 8 16
    -2 8 16
    2 -8 -15
    -2 8 15
    -2 8 15
    2 -8 -14
    -2 8 14
    -2 8 14
    2 -8 -13
    -2 8 13
    -2 8 13
    2 -8 -12
    -2 8 12
    -2 8 12
    2 -8 -11
    -2 8 11
    -2 8 11
    2 -8 -10
    -2 8 10
    -2 8 10
    2 -8 -9
    -2 8 9
    -2 8 9
    2 -8 -8
    -2 8 8
    -2 8 8
    2 -8 -7
    -2 8 7
    -2 8 7
    2 -8 -6
    -2 8 6
    -2 8 6
    2 -8 -5
    -2 8 5
    -2 8 5
    2 -8 -4
    2 -8 -4
    -2 8 4
    -2 8 4
    -2 8 4
    2 -8 -3
    -2 8 3
    -2 8 3
    -2 8 3
    -2 8 3
    2 -8 -3
    2 -8 -2
    -2 8 2
    -2 8 2
    -2 8 2
    -2 8 2
    -2 8 2
    -2 8 1
    2 -8 -1
    -2 8 1
    -2 8 1
    -2 8 1
    -2 8 1
    2 -8 0
    -2 8 0
    -2 8 0
    -2 8 0
    -2 8 0
    -2 8 0
    2 -8 1
    -2 8 -1
    -2 8 -1
    -2 8 -2
    2 -8 2
    -2 8 -2
    -2 8 -2
    -2 8 -2
    2 -8 3
    -2 8 -3
    -2 8 -3
    -2 8 -3
    -2 8 -3
    -2 8 -4
    2 -8 4
    -2 8 -4
    -2 8 -4
    -2 8 -4
    2 -8 4
    -2 8 -4
    -2 8 -5
    2 -8 5
    -2 8 -5
    2 -8 5
    -2 8 -5
    -2 8 -5
    2 -8 6
    -2 8 -6
    -2 8 -6
    -2 8 -6
    -2 8 -6
    2 -8 6
    -2 8 -7
    -2 8 -7
    -2 8 -7
    2 -8 7
    -2 8 -7
    2 -8 8
    -2 8 -8
    2 -8 8
    -2 8 -8
    -2 8 -8
    -2 8 -9
    2 -8 9
    2 -8 9
    -2 8 -9
    -2 8 -9
    2 -8 10
    -2 8 -10
    -2 8 -10
    2 -8 10
    -2 8 -10
    -2 8 -11
    2 -8 11
    2 -8 11
    -2 8 -11
    2 -8 11
    -2 8 -11
    2 -8 12
    -2 8 -12
    2 -8 12
    -2 8 -12
    2 -8 12
    -2 8 -12
    -2 8 -13
    2 -8 13
    2 -8 13
    -2 8 -13
    2 -8 13
    -2 8 -13
    -2 8 -14
    2 -8 14
    2 -8 14
    2 -8 14
    -2 8 -14
    -2 8 -14
    -2 8 -15
    2 -8 15
    2 -8 15
    -2 8 -15
    2 -8 15
    -2 8 -15
    2 -8 16
    -2 8 -16
    2 -8 16
    2 -8 16
    -2 8 -16
    -2 8 -16
    2 -8 17
    -2 8 -17
    2 -8 17
    -2 8 -17
    2 -8 17
    -2 8 -18
    2 -8 18
    -2 8 -18
    2 -8 18
    2 -8 18
    -2 8 -19
    2 -8 19
    -2 8 -19
    2 -8 19
    2 -8 19
    -2 8 -20
    2 -8 20
    2 -8 20
    -2 8 -20
    2 -8 20
    -2 8 -21
    2 -8 21
    -2 8 -21
    2 -8 21
    2 -8 21
    2 -8 22
    -2 8 -22
    2 -8 22
    -2 8 -22
    2 -8 22
    -2 8 -23
    2 -8 23
    -2 8 -23
    2 -8 23
    2 -8 24
    2 -8 24
    2 -8 25
    2 -7 -24
    -2 7 24
    -2 7 23
    2 -7 -23
    2 -7 -23
    -2 7 23
    -2 7 22
    2 -7 -22
    2 -7 -22
    -2 7 22
    -2 7 21
    2 -7 -21
    2 -7 -21
    -2 7 21
    -2 7 20
    2 -7 -20
    -2 7 20
    -2 7 19
    2 -7 -19
    -2 7 19
    -2 7 18
    2 -7 -18
    -2 7 18
    2 -7 -17
    -2 7 17
    -2 7 17
    -2 7 17
    2 -7 -16
    -2 7 16
    -2 7 16
    -2 7 16
    -2 7 15
    2 -7 -15
    -2 7 15
    -2 7 15
    -2 7 14
    2 -7 -14
    -2 7 14
    -2 7 14
    2 -7 -13
    -2 7 13
    -2 7 13
    -2 7 13
    2 -7 -12
    -2 7 12
    -2 7 12
    -2 7 12
    2 -7 -11
    -2 7 11
    -2 7 11
    2 -7 -10
    -2 7 10
    -2 7 10
    2 -7 -9
    -2 7 9
    -2 7 9
    2 -7 -8
    -2 7 8
    -2 7 8
    2 -7 -7
    -2 7 7
    2 -7 -6
    -2 7 6
    -2 7 6
    2 -7 -5
    -2 7 5
    2 -7 -4
    2 -7 -4
    -2 7 4
    -2 7 3
    2 -7 -3
    2 -7 -3
    -2 7 3
    -2 7 3
    2 -7 -2
    -2 7 2
    -2 7 2
    -2 7 2
    2 -7 -1
    -2 7 1
    -2 7 1
    -2 7 1
    2 -7 0
    -2 7 0
    -2 7 0
    -2 7 0
    -2 7 0
    -2 7 -1
    2 -7 1
    -2 7 -1
    -2 7 -1
    2 -7 2
    -2 7 -2
    -2 7 -2
    -2 7 -2
    2 -7 3
    -2 7 -3
    -2 7 -3
    -2 7 -3
    2 -7 3
    -2 7 -4
    2 -7 4
    -2 7 -4
    -2 7 -4
    2 -7 4
    -2 7 -5
    2 -7 5
    -2 7 -5
    -2 7 -5
    2 -7 5
    -2 7 -5
    -2 7 -6
    -2 7 -6
    2 -7 6
    -2 7 -6
    -2 7 -7
    2 -7 7
    -2 7 -7
    2 -7 7
    -2 7 -7
    2 -7 7
    -2 7 -7
    -2 7 -8
    2 -7 8
    2 -7 8
    -2 7 -8
    2 -7 8
    -2 7 -8
    -2 7 -8
    2 -7 9
    -2 7 -9
    -2 7 -9
    2 -7 9
    -2 7 -9
    -2 7 -10
    2 -7 10
    2 -7 10
    -2 7 -10
    2 -7 10
    -2 7 -10
    2 -7 11
    -2 7 -11
    2 -7 11
    2 -7 11
    -2 7 -11
    -2 7 -11
    -2 7 -12
    2 -7 12
    2 -7 12
    2 -7 12
    -2 7 -12
    -2 7 -12
    2 -7 13
    -2 7 -13
    2 -7 13
    -2 7 -13
    2 -7 13
    -2 7 -13
    -2 7 -14
    2 -7 14
    2 -7 14
    -2 7 -14
    2 -7 14
    -2 7 -14
    2 -7 15
    -2 7 -15
    2 -7 15
    2 -7 15
    -2 7 -15
    -2 7 -15
    -2 7 -16
    2 -7 16
    2 -7 16
    2 -7 16
    -2 7 -16
    -2 7 -16
    -2 7 -17
    2 -7 17
    2 -7 17
    -2 7 -17
    2 -7 17
    -2 7 -18
    2 -7 18
    -2 7 -18
    2 -7 18
    2 -7 18
    -2 7 -19
    2 -7 19
    -2 7 -19
    -2 7 -19
    2 -7 19
    2 -7 19
    -2 7 -20
    2 -7 20
    -2 7 -20
    2 -7 20
    -2 7 -20
    2 -7 20
    -2 7 -21
    2 -7 21
    2 -7 21
    -2 7 -21
    2 -7 21
    2 -7 22
    -2 7 -22
    2 -7 22
    -2 7 -22
    2 -7 22
    2 -7 23
    -2 7 -23
    -2 7 -23
    2 -7 23
    2 -7 23
    -2 7 -24
    2 -7 24
    -2 7 -24
    2 -7 24
    2 -7 24
    2 -7 25
    2 -7 25
    2 -7 25
    2 -7 26
    2 -7 26
    2 -6 -25
    2 -6 -24
    2 -6 -24
    -2 6 24
    -2 6 23
    2 -6 -23
    2 -6 -23
    -2 6 23
    -2 6 22
    2 -6 -22
    2 -6 -22
    -2 6 22
    -2 6 21
    2 -6 -21
    2 -6 -21
    -2 6 21
    -2 6 20
    2 -6 -20
    2 -6 -20
    -2 6 20
    -2 6 19
    2 -6 -19
    -2 6 19
    -2 6 18
    2 -6 -18
    -2 6 18
    2 -6 -17
    -2 6 17
    2 -6 -17
    -2 6 17
    -2 6 17
    2 -6 -16
    -2 6 16
    -2 6 16
    -2 6 16
    2 -6 -15
    -2 6 15
    -2 6 15
    -2 6 15
    -2 6 14
    2 -6 -14
    -2 6 14
    -2 6 14
    2 -6 -13
    -2 6 13
    -2 6 13
    -2 6 13
    2 -6 -12
    -2 6 12
    -2 6 12
    -2 6 12
    2 -6 -11
    -2 6 11
    -2 6 11
    -2 6 11
    -2 6 11
    -2 6 10
    2 -6 -10
    -2 6 10
    -2 6 10
    -2 6 10
    2 -6 -9
    -2 6 9
    -2 6 9
    -2 6 9
    2 -6 -8
    -2 6 8
    2 -6 -7
    -2 6 7
    2 -6 -6
    -2 6 6
    2 -6 -5
    2 -6 -5
    -2 6 5
    2 -6 -4
    2 -6 -4
    -2 6 4
    2 -6 -3
    -2 6 3
    -2 6 3
    2 -6 -3
    -2 6 3
    2 -6 -2
    -2 6 2
    -2 6 2
    -2 6 2
    2 -6 -1
    -2 6 1
    -2 6 1
    -2 6 1
    2 -6 0
    -2 6 0
    -2 6 0
    -2 6 0
    2 -6 1
    -2 6 -1
    -2 6 -1
    -2 6 -2
    2 -6 2
    -2 6 -2
    -2 6 -2
    2 -6 2
    -2 6 -3
    2 -6 3
    -2 6 -3
    -2 6 -3
    2 -6 3
    -2 6 -4
    2 -6 4
    -2 6 -4
    -2 6 -4
    2 -6 4
    -2 6 -5
    -2 6 -5
    -2 6 -5
    2 -6 5
    -2 6 -6
    2 -6 6
    -2 6 -6
    -2 6 -6
    2 -6 6
    -2 6 -6
    2 -6 7
    -2 6 -7
    -2 6 -7
    2 -6 7
    2 -6 7
    -2 6 -7
    -2 6 -8
    2 -6 8
    -2 6 -8
    -2 6 -8
    2 -6 8
    2 -6 8
    -2 6 -8
    2 -6 9
    -2 6 -9
    -2 6 -9
    -2 6 -9
    2 -6 9
    2 -6 9
    -2 6 -10
    2 -6 10
    -2 6 -10
    2 -6 10
    2 -6 10
    -2 6 -10
    -2 6 -10
    2 -6 10
    -2 6 -11
    2 -6 11
    -2 6 -11
    2 -6 11
    2 -6 11
    -2 6 -11
    2 -6 11
    -2 6 -11
    2 -6 12
    -2 6 -12
    -2 6 -12
    2 -6 12
    -2 6 -12
    2 -6 12
    -2 6 -12
    2 -6 12
    -2 6 -13
    2 -6 13
    -2 6 -13
    2 -6 13
    -2 6 -13
    2 -6 13
    2 -6 13
    -2 6 -13
    2 -6 14
    -2 6 -14
    -2 6 -14
    2 -6 14
    -2 6 -14
    2 -6 14
    -2 6 -14
    2 -6 15
    -2 6 -15
    -2 6 -15
    2 -6 15
    2 -6 15
    -2 6 -15
    -2 6 -15
    -2 6 -15
    -2 6 -16
    2 -6 16
    2 -6 16
    -2 6 -16
    2 -6 16
    -2 6 -16
    -2 6 -16
    2 -6 17
    -2 6 -17
    2 -6 17
    2 -6 17
    -2 6 -17
    -2 6 -17
    -2 6 -17
    -2 6 -18
    2 -6 18
    -2 6 -18
    -2 6 -18
    2 -6 18
    -2 6 -19
    2 -6 19
    -2 6 -19
    -2 6 -19
    2 -6 19
    -2 6 -20
    2 -6 20
    -2 6 -20
    -2 6 -20
    2 -6 20
    -2 6 -21
    2 -6 21
    -2 6 -21
    2 -6 21
    2 -6 22
    -2 6 -22
    -2 6 -22
    2 -6 22
    -2 6 -23
    2 -6 23
    -2 6 -23
    2 -6 23
    -2 6 -24
    2 -6 24
    -2 6 -24
    2 -6 24
    2 -6 25
    -2 6 -25
    2 -6 25
    2 -6 26
    2 -6 26
    2 -6 27
    2 -6 27
    2 -5 -25
    2 -5 -25
    -2 5 24
    2 -5 -24
    2 -5 -24
    -2 5 24
    2 -5 -24
    -2 5 23
    2 -5 -23
    2 -5 -23
    2 -5 -23
    -2 5 23
    -2 5 22
    2 -5 -22
    2 -5 -22
    -2 5 22
    -2 5 21
    2 -5 -21
    2 -5 -21
    -2 5 21
    -2 5 20
    2 -5 -20
    2 -5 -20
    -2 5 20
    -2 5 19
    2 -5 -19
    2 -5 -19
    -2 5 19
    -2 5 18
    2 -5 -18
    2 -5 -18
    -2 5 18
    -2 5 17
    2 -5 -17
    -2 5 17
    -2 5 16
    2 -5 -16
    -2 5 16
    -2 5 16
    -2 5 15
    2 -5 -15
    -2 5 15
    -2 5 15
    -2 5 14
    2 -5 -14
    -2 5 14
    -2 5 14
    2 -5 -13
    -2 5 13
    -2 5 13
    -2 5 13
    -2 5 13
    2 -5 -12
    -2 5 12
    -2 5 12
    -2 5 12
    -2 5 12
    2 -5 -11
    -2 5 11
    -2 5 11
    -2 5 11
    -2 5 11
    -2 5 10
    2 -5 -10
    -2 5 10
    -2 5 10
    -2 5 9
    2 -5 -9
    -2 5 9
    -2 5 9
    2 -5 -8
    -2 5 8
    -2 5 8
    -2 5 8
    -2 5 7
    2 -5 -7
    -2 5 7
    -2 5 7
    -2 5 6
    2 -5 -6
    2 -5 -6
    -2 5 6
    2 -5 -5
    2 -5 -5
    2 -5 -5
    -2 5 5
    2 -5 -4
    2 -5 -4
    -2 5 4
    -2 5 3
    2 -5 -3
    2 -5 -3
    -2 5 3
    -2 5 2
    2 -5 -2
    2 -5 -2
    -2 5 2
    -2 5 2
    2 -5 -1
    -2 5 1
    2 -5 -1
    -2 5 1
    -2 5 1
    -2 5 1
    2 -5 0
    -2 5 0
    -2 5 0
    -2 5 0
    2 -5 1
    -2 5 -1
    -2 5 -1
    2 -5 1
    -2 5 -2
    -2 5 -2
    2 -5 2
    2 -5 2
    2 -5 2
    2 -5 3
    -2 5 -3
    -2 5 -3
    -2 5 -3
    -2 5 -3
    2 -5 3
    -2 5 -4
    -2 5 -4
    -2 5 -4
    -2 5 -4
    2 -5 4
    -2 5 -5
    -2 5 -5
    -2 5 -5
    2 -5 5
    -2 5 -5
    -2 5 -5
    2 -5 5
    2 -5 5
    -2 5 -6
    -2 5 -6
    2 -5 6
    -2 5 -6
    -2 5 -6
    2 -5 6
    2 -5 6
    -2 5 -6
    2 -5 7
    -2 5 -7
    -2 5 -7
    -2 5 -7
    2 -5 7
    2 -5 7
    -2 5 -7
    2 -5 7
    -2 5 -8
    -2 5 -8
    2 -5 8
    -2 5 -8
    2 -5 8
    2 -5 8
    2 -5 8
    -2 5 -8
    -2 5 -9
    2 -5 9
    -2 5 -9
    2 -5 9
    -2 5 -9
    2 -5 9
    2 -5 9
    2 -5 9
    2 -5 10
    -2 5 -10
    -2 5 -10
    2 -5 10
    -2 5 -10
    2 -5 10
    2 -5 10
    2 -5 10
    -2 5 -11
    -2 5 -11
    2 -5 11
    2 -5 11
    -2 5 -11
    2 -5 11
    2 -5 11
    2 -5 11
    2 -5 12
    -2 5 -12
    -2 5 -12
    2 -5 12
    -2 5 -12
    2 -5 12
    -2 5 -12
    2 -5 12
    -2 5 -12
    -2 5 -13
    -2 5 -13
    2 -5 13
    2 -5 13
    -2 5 -13
    -2 5 -13
    2 -5 13
    -2 5 -13
    2 -5 13
    2 -5 14
    -2 5 -14
    -2 5 -14
    2 -5 14
    2 -5 14
    2 -5 14
    -2 5 -14
    -2 5 -14
    -2 5 -14
    -2 5 -15
    -2 5 -15
    2 -5 15
    2 -5 15
    -2 5 -15
    -2 5 -15
    -2 5 -15
    -2 5 -16
    -2 5 -16
    2 -5 16
    2 -5 16
    -2 5 -16
    -2 5 -16
    -2 5 -16
    2 -5 17
    -2 5 -17
    -2 5 -17
    2 -5 17
    -2 5 -17
    -2 5 -17
    -2 5 -17
    -2 5 -17
    -2 5 -18
    2 -5 18
    -2 5 -18
    2 -5 18
    -2 5 -18
    -2 5 -18
    -2 5 -18
    -2 5 -19
    2 -5 19
    -2 5 -19
    -2 5 -19
    -2 5 -19
    2 -5 19
    2 -5 20
    -2 5 -20
    -2 5 -20
    -2 5 -20
    2 -5 20
    -2 5 -21
    2 -5 21
    -2 5 -21
    -2 5 -21
    2 -5 21
    2 -5 22
    -2 5 -22
    -2 5 -22
    2 -5 22
    2 -5 23
    -2 5 -23
    -2 5 -23
    2 -5 23
    -2 5 -24
    2 -5 24
    -2 5 -24
    2 -5 24
    2 -5 25
    -2 5 -25
    -2 5 -25
    2 -5 25
    2 -5 26
    -2 5 -26
    2 -5 26
    2 -5 27
    2 -5 27
    2 -4 -26
    2 -4 -26
    -2 4 25
    2 -4 -25
    2 -4 -25
    -2 4 24
    2 -4 -24
    2 -4 -24
    2 -4 -24
    -2 4 24
    -2 4 23
    2 -4 -23
    2 -4 -23
    2 -4 -23
    -2 4 23
    -2 4 22
    2 -4 -22
    2 -4 -22
    2 -4 -22
    -2 4 22
    -2 4 21
    2 -4 -21
    2 -4 -21
    2 -4 -21
    -2 4 21
    -2 4 20
    2 -4 -20
    2 -4 -20
    -2 4 20
    -2 4 19
    2 -4 -19
    2 -4 -19
    -2 4 19
    -2 4 18
    2 -4 -18
    2 -4 -18
    -2 4 18
    -2 4 17
    2 -4 -17
    2 -4 -17
    -2 4 17
    -2 4 16
    2 -4 -16
    2 -4 -16
    -2 4 16
    -2 4 16
    -2 4 15
    2 -4 -15
    -2 4 15
    -2 4 15
    2 -4 -14
    2 -4 -14
    -2 4 14
    2 -4 -14
    -2 4 14
    -2 4 14
    -2 4 14
    2 -4 -13
    -2 4 13
    2 -4 -13
    -2 4 13
    -2 4 13
    -2 4 13
    2 -4 -12
    2 -4 -12
    -2 4 12
    -2 4 12
    -2 4 12
    2 -4 -11
    -2 4 11
    2 -4 -11
    -2 4 11
    -2 4 11
    2 -4 -10
    2 -4 -10
    -2 4 10
    -2 4 10
    -2 4 10
    2 -4 -9
    2 -4 -9
    -2 4 9
    -2 4 9
    -2 4 9
    2 -4 -8
    -2 4 8
    2 -4 -8
    -2 4 8
    -2 4 8
    2 -4 -7
    -2 4 7
    2 -4 -7
    -2 4 7
    -2 4 7
    2 -4 -6
    2 -4 -6
    -2 4 6
    2 -4 -6
    -2 4 6
    -2 4 6
    2 -4 -6
    2 -4 -5
    2 -4 -5
    -2 4 5
    2 -4 -5
    -2 4 5
    -2 4 5
    2 -4 -5
    2 -4 -4
    2 -4 -4
    -2 4 4
    2 -4 -4
    -2 4 4
    2 -4 -4
    -2 4 4
    2 -4 -4
    -2 4 3
    2 -4 -3
    2 -4 -3
    2 -4 -3
    -2 4 3
    2 -4 -3
    2 -4 -3
    -2 4 3
    -2 4 2
    2 -4 -2
    2 -4 -2
    2 -4 -2
    2 -4 -2
    -2 4 2
    2 -4 -2
    -2 4 2
    -2 4 2
    -2 4 1
    2 -4 -1
    2 -4 -1
    2 -4 -1
    2 -4 -1
    -2 4 1
    2 -4 -1
    -2 4 1
    -2 4 1
    -2 4 0
    2 -4 0
    -2 4 0
    2 -4 0
    2 -4 0
    -2 4 0
    -2 4 0
    2 -4 1
    2 -4 1
    2 -4 1
    -2 4 -1
    -2 4 -1
    -2 4 -1
    2 -4 1
    -2 4 -2
    2 -4 2
    -2 4 -2
    -2 4 -2
    2 -4 2
    2 -4 2
    2 -4 2
    -2 4 -2
    2 -4 2
    2 -4 3
    2 -4 3
    -2 4 -3
    -2 4 -3
    2 -4 3
    -2 4 -3
    2 -4 3
    -2 4 -3
    2 -4 3
    2 -4 4
    2 -4 4
    -2 4 -4
    -2 4 -4
    -2 4 -4
    2 -4 4
    2 -4 4
    -2 4 -4
    -2 4 -4
    2 -4 5
    -2 4 -5
    2 -4 5
    -2 4 -5
    -2 4 -5
    2 -4 5
    2 -4 5
    2 -4 5
    -2 4 -5
    -2 4 -5
    -2 4 -6
    -2 4 -6
    -2 4 -6
    2 -4 6
    -2 4 -6
    2 -4 6
    2 -4 6
    2 -4 6
    2 -4 6
    2 -4 7
    -2 4 -7
    -2 4 -7
    2 -4 7
    2 -4 7
    -2 4 -7
    2 -4 7
    -2 4 -7
    2 -4 8
    -2 4 -8
    -2 4 -8
    2 -4 8
    -2 4 -8
    2 -4 8
    2 -4 8
    -2 4 -8
    2 -4 8
    -2 4 -9
    -2 4 -9
    2 -4 9
    2 -4 9
    2 -4 9
    2 -4 9
    -2 4 -9
    2 -4 9
    -2 4 -10
    2 -4 10
    -2 4 -10
    2 -4 10
    -2 4 -10
    -2 4 -10
    2 -4 10
    2 -4 10
    2 -4 10
    -2 4 -11
    2 -4 11
    -2 4 -11
    2 -4 11
    -2 4 -11
    -2 4 -11
    2 -4 11
    2 -4 11
    -2 4 -12
    2 -4 12
    -2 4 -12
    2 -4 12
    2 -4 12
    2 -4 12
    -2 4 -12
    -2 4 -12
    -2 4 -13
    2 -4 13
    -2 4 -13
    2 -4 13
    2 -4 13
    -2 4 -13
    -2 4 -13
    -2 4 -13
    -2 4 -14
    2 -4 14
    -2 4 -14
    2 -4 14
    -2 4 -14
    -2 4 -14
    -2 4 -14
    -2 4 -14
    2 -4 15
    -2 4 -15
    -2 4 -15
    2 -4 15
    -2 4 -15
    -2 4 -15
    -2 4 -15
    -2 4 -15
    -2 4 -16
    2 -4 16
    -2 4 -16
    2 -4 16
    -2 4 -16
    -2 4 -16
    -2 4 -16
    -2 4 -16
    -2 4 -17
    2 -4 17
    -2 4 -17
    2 -4 17
    -2 4 -17
    -2 4 -17
    -2 4 -17
    -2 4 -17
    -2 4 -18
    2 -4 18
    -2 4 -18
    2 -4 18
    -2 4 -18
    -2 4 -18
    -2 4 -18
    -2 4 -19
    2 -4 19
    -2 4 -19
    -2 4 -19
    -2 4 -19
    2 -4 19
    2 -4 20
    -2 4 -20
    -2 4 -20
    -2 4 -20
    2 -4 20
    -2 4 -21
    2 -4 21
    -2 4 -21
    -2 4 -21
    2 -4 21
    -2 4 -22
    2 -4 22
    -2 4 -22
    2 -4 22
    -2 4 -23
    2 -4 23
    -2 4 -23
    2 -4 23
    -2 4 -24
    2 -4 24
    -2 4 -24
    2 -4 24
    2 -4 25
    -2 4 -25
    -2 4 -25
    2 -4 25
    2 -4 26
    -2 4 -26
    2 -4 26
    2 -4 27
    2 -4 27
    2 -3 -26
    2 -3 -26
    -2 3 25
    2 -3 -25
    2 -3 -25
    2 -3 -25
    -2 3 25
    -2 3 24
    2 -3 -24
    2 -3 -24
    2 -3 -24
    -2 3 24
    -2 3 23
    2 -3 -23
    2 -3 -23
    2 -3 -23
    -2 3 23
    -2 3 22
    2 -3 -22
    2 -3 -22
    2 -3 -22
    -2 3 22
    -2 3 21
    2 -3 -21
    2 -3 -21
    2 -3 -21
    -2 3 21
    -2 3 20
    2 -3 -20
    2 -3 -20
    2 -3 -20
    -2 3 20
    -2 3 19
    2 -3 -19
    2 -3 -19
    -2 3 19
    2 -3 -19
    -2 3 18
    2 -3 -18
    2 -3 -18
    -2 3 18
    2 -3 -18
    -2 3 17
    2 -3 -17
    2 -3 -17
    -2 3 17
    -2 3 16
    2 -3 -16
    2 -3 -16
    -2 3 16
    -2 3 16
    2 -3 -15
    -2 3 15
    2 -3 -15
    2 -3 -15
    -2 3 15
    -2 3 15
    2 -3 -14
    -2 3 14
    2 -3 -14
    2 -3 -14
    -2 3 14
    -2 3 14
    2 -3 -13
    -2 3 13
    2 -3 -13
    2 -3 -13
    -2 3 13
    2 -3 -12
    -2 3 12
    2 -3 -12
    -2 3 12
    -2 3 12
    2 -3 -11
    -2 3 11
    2 -3 -11
    -2 3 11
    -2 3 11
    2 -3 -10
    2 -3 -10
    -2 3 10
    -2 3 10
    -2 3 10
    2 -3 -9
    2 -3 -9
    -2 3 9
    -2 3 9
    -2 3 9
    2 -3 -8
    2 -3 -8
    -2 3 8
    -2 3 8
    -2 3 8
    2 -3 -7
    -2 3 7
    2 -3 -7
    -2 3 7
    -2 3 7
    2 -3 -6
    -2 3 6
    -2 3 6
    2 -3 -6
    2 -3 -6
    -2 3 6
    -2 3 6
    2 -3 -6
    2 -3 -5
    2 -3 -5
    -2 3 5
    -2 3 5
    2 -3 -5
    2 -3 -5
    -2 3 5
    2 -3 -5
    -2 3 5
    2 -3 -5
    2 -3 -4
    2 -3 -4
    -2 3 4
    2 -3 -4
    -2 3 4
    2 -3 -4
    2 -3 -4
    -2 3 4
    -2 3 4
    2 -3 -4
    2 -3 -3
    2 -3 -3
    -2 3 3
    2 -3 -3
    2 -3 -3
    -2 3 3
    2 -3 -3
    -2 3 3
    -2 3 3
    -2 3 2
    -2 3 2
    2 -3 -2
    2 -3 -2
    2 -3 -2
    -2 3 2
    -2 3 2
    2 -3 -2
    2 -3 -2
    -2 3 2
    -2 3 2
    2 -3 -1
    2 -3 -1
    -2 3 1
    -2 3 1
    2 -3 -1
    -2 3 1
    2 -3 -1
    -2 3 1
    2 -3 -1
    -2 3 0
    2 -3 0
    2 -3 0
    -2 3 0
    2 -3 0
    2 -3 0
    -2 3 0
    2 -3 0
    2 -3 0
    -2 3 0
    2 -3 1
    2 -3 1
    2 -3 1
    2 -3 1
    -2 3 -1
    -2 3 -1
    -2 3 -1
    2 -3 2
    -2 3 -2
    2 -3 2
    -2 3 -2
    -2 3 -2
    2 -3 2
    2 -3 2
    -2 3 -2
    2 -3 2
    2 -3 3
    2 -3 3
    2 -3 3
    -2 3 -3
    -2 3 -3
    -2 3 -3
    2 -3 3
    -2 3 -3
    2 -3 4
    -2 3 -4
    2 -3 4
    2 -3 4
    -2 3 -4
    -2 3 -4
    2 -3 4
    -2 3 -4
    2 -3 4
    -2 3 -4
    2 -3 5
    -2 3 -5
    -2 3 -5
    2 -3 5
    -2 3 -5
    2 -3 5
    -2 3 -5
    2 -3 5
    2 -3 5
    2 -3 5
    2 -3 6
    -2 3 -6
    -2 3 -6
    -2 3 -6
    2 -3 6
    2 -3 6
    2 -3 6
    -2 3 -6
    2 -3 6
    2 -3 6
    2 -3 6
    2 -3 7
    2 -3 7
    -2 3 -7
    -2 3 -7
    -2 3 -7
    2 -3 7
    2 -3 7
    2 -3 7
    -2 3 -7
    2 -3 7
    2 -3 7
    -2 3 -7
    2 -3 8
    -2 3 -8
    -2 3 -8
    2 -3 8
    2 -3 8
    2 -3 8
    2 -3 8
    -2 3 -8
    2 -3 8
    -2 3 -8
    2 -3 8
    2 -3 9
    -2 3 -9
    -2 3 -9
    2 -3 9
    -2 3 -9
    2 -3 9
    -2 3 -9
    2 -3 9
    -2 3 -10
    -2 3 -10
    2 -3 10
    2 -3 10
    2 -3 10
    2 -3 10
    -2 3 -10
    -2 3 -10
    -2 3 -10
    2 -3 11
    -2 3 -11
    -2 3 -11
    2 -3 11
    2 -3 11
    -2 3 -11
    2 -3 11
    -2 3 -11
    -2 3 -11
    2 -3 12
    -2 3 -12
    -2 3 -12
    2 -3 12
    2 -3 12
    -2 3 -12
    -2 3 -12
    2 -3 12
    -2 3 -12
    2 -3 13
    -2 3 -13
    -2 3 -13
    2 -3 13
    -2 3 -13
    2 -3 13
    -2 3 -13
    -2 3 -13
    2 -3 14
    -2 3 -14
    -2 3 -14
    2 -3 14
    -2 3 -14
    -2 3 -14
    2 -3 14
    -2 3 -14
    2 -3 15
    -2 3 -15
    -2 3 -15
    2 -3 15
    -2 3 -15
    -2 3 -15
    -2 3 -15
    -2 3 -15
    -2 3 -16
    2 -3 16
    2 -3 16
    -2 3 -16
    -2 3 -16
    -2 3 -16
    -2 3 -16
    -2 3 -16
    2 -3 17
    -2 3 -17
    -2 3 -17
    2 -3 17
    -2 3 -17
    -2 3 -17
    -2 3 -17
    -2 3 -17
    2 -3 18
    -2 3 -18
    -2 3 -18
    2 -3 18
    -2 3 -18
    -2 3 -18
    -2 3 -18
    -2 3 -19
    2 -3 19
    2 -3 19
    -2 3 -19
    -2 3 -19
    -2 3 -19
    -2 3 -19
    2 -3 20
    -2 3 -20
    -2 3 -20
    -2 3 -20
    2 -3 20
    -2 3 -20
    2 -3 21
    -2 3 -21
    -2 3 -21
    -2 3 -21
    2 -3 21
    2 -3 22
    -2 3 -22
    2 -3 22
    -2 3 -22
    2 -3 23
    -2 3 -23
    -2 3 -23
    2 -3 23
    2 -3 24
    -2 3 -24
    2 -3 24
    -2 3 -24
    2 -3 25
    -2 3 -25
    -2 3 -25
    2 -3 25
    2 -3 26
    -2 3 -26
    -2 3 -26
    2 -3 26
    2 -3 27
    2 -3 27
    -2 3 -27
    2 -2 -27
    2 -2 -26
    2 -2 -26
    -2 2 25
    2 -2 -25
    2 -2 -25
    2 -2 -25
    -2 2 25
    -2 2 24
    2 -2 -24
    2 -2 -24
    2 -2 -24
    -2 2 24
    -2 2 23
    2 -2 -23
    2 -2 -23
    2 -2 -23
    -2 2 23
    -2 2 22
    2 -2 -22
    2 -2 -22
    2 -2 -22
    -2 2 22
    -2 2 21
    2 -2 -21
    2 -2 -21
    -2 2 21
    2 -2 -21
    -2 2 20
    2 -2 -20
    2 -2 -20
    -2 2 20
    2 -2 -20
    -2 2 19
    2 -2 -19
    2 -2 -19
    -2 2 19
    2 -2 -19
    -2 2 18
    2 -2 -18
    2 -2 -18
    -2 2 18
    2 -2 -18
    -2 2 17
    2 -2 -17
    2 -2 -17
    2 -2 -17
    -2 2 17
    -2 2 16
    2 -2 -16
    2 -2 -16
    2 -2 -16
    -2 2 16
    -2 2 16
    2 -2 -15
    -2 2 15
    2 -2 -15
    2 -2 -15
    2 -2 -15
    -2 2 15
    -2 2 15
    2 -2 -14
    2 -2 -14
    -2 2 14
    2 -2 -14
    2 -2 -14
    -2 2 14
    2 -2 -13
    2 -2 -13
    -2 2 13
    2 -2 -13
    2 -2 -13
    -2 2 13
    2 -2 -12
    -2 2 12
    2 -2 -12
    2 -2 -12
    -2 2 12
    2 -2 -11
    -2 2 11
    2 -2 -11
    2 -2 -11
    -2 2 11
    -2 2 11
    2 -2 -10
    -2 2 10
    2 -2 -10
    -2 2 10
    2 -2 -10
    -2 2 10
    2 -2 -9
    2 -2 -9
    -2 2 9
    -2 2 9
    2 -2 -9
    -2 2 9
    2 -2 -8
    2 -2 -8
    -2 2 8
    -2 2 8
    -2 2 8
    2 -2 -7
    2 -2 -7
    -2 2 7
    -2 2 7
    -2 2 7
    -2 2 7
    2 -2 -6
    2 -2 -6
    -2 2 6
    2 -2 -6
    -2 2 6
    -2 2 6
    2 -2 -6
    2 -2 -6
    -2 2 6
    2 -2 -5
    -2 2 5
    2 -2 -5
    -2 2 5
    2 -2 -5
    2 -2 -5
    -2 2 5
    -2 2 5
    2 -2 -5
    2 -2 -4
    2 -2 -4
    2 -2 -4
    -2 2 4
    2 -2 -4
    -2 2 4
    -2 2 4
    2 -2 -4
    -2 2 4
    2 -2 -4
    -2 2 3
    2 -2 -3
    2 -2 -3
    -2 2 3
    2 -2 -3
    -2 2 3
    2 -2 -3
    2 -2 -3
    -2 2 3
    -2 2 3
    2 -2 -2
    2 -2 -2
    -2 2 2
    -2 2 2
    -2 2 2
    2 -2 -2
    -2 2 2
    2 -2 -2
    2 -2 -2
    -2 2 2
    -2 2 2
    -2 2 2
    -2 2 1
    2 -2 -1
    2 -2 -1
    -2 2 1
    2 -2 -1
    -2 2 1
    -2 2 1
    2 -2 -1
    -2 2 1
    2 -2 -1
    -2 2 1
    2 -2 0
    -2 2 0
    -2 2 0
    2 -2 0
    2 -2 0
    2 -2 0
    -2 2 0
    2 -2 0
    2 -2 0
    -2 2 0
    2 -2 1
    2 -2 1
    -2 2 -1
    2 -2 1
    2 -2 1
    -2 2 -1
    -2 2 -1
    2 -2 1
    2 -2 2
    -2 2 -2
    2 -2 2
    -2 2 -2
    -2 2 -2
    2 -2 2
    2 -2 2
    2 -2 2
    2 -2 3
    -2 2 -3
    2 -2 3
    2 -2 3
    -2 2 -3
    -2 2 -3
    2 -2 3
    -2 2 -3
    -2 2 -3
    -2 2 -4
    2 -2 4
    2 -2 4
    -2 2 -4
    -2 2 -4
    2 -2 4
    -2 2 -4
    2 -2 4
    2 -2 4
    -2 2 -4
    2 -2 5
    -2 2 -5
    2 -2 5
    2 -2 5
    -2 2 -5
    -2 2 -5
    -2 2 -5
    2 -2 5
    2 -2 5
    2 -2 5
    2 -2 6
    -2 2 -6
    -2 2 -6
    2 -2 6
    2 -2 6
    -2 2 -6
    2 -2 6
    -2 2 -6
    2 -2 6
    2 -2 6
    2 -2 6
    2 -2 7
    -2 2 -7
    2 -2 7
    -2 2 -7
    -2 2 -7
    2 -2 7
    2 -2 7
    -2 2 -7
    -2 2 -7
    2 -2 7
    2 -2 7
    2 -2 8
    -2 2 -8
    2 -2 8
    -2 2 -8
    2 -2 8
    2 -2 8
    -2 2 -8
    2 -2 8
    -2 2 -8
    2 -2 8
    -2 2 -8
    -2 2 -8
    2 -2 9
    2 -2 9
    -2 2 -9
    -2 2 -9
    2 -2 9
    2 -2 9
    -2 2 -9
    -2 2 -9
    2 -2 9
    2 -2 9
    -2 2 -9
    -2 2 -10
    2 -2 10
    2 -2 10
    -2 2 -10
    -2 2 -10
    2 -2 10
    2 -2 10
    -2 2 -10
    -2 2 -10
    2 -2 10
    -2 2 -10
    -2 2 -11
    2 -2 11
    -2 2 -11
    -2 2 -11
    2 -2 11
    2 -2 11
    -2 2 -11
    -2 2 -11
    -2 2 -11
    -2 2 -12
    -2 2 -12
    2 -2 12
    2 -2 12
    2 -2 12
    -2 2 -12
    -2 2 -12
    -2 2 -12
    2 -2 13
    -2 2 -13
    -2 2 -13
    2 -2 13
    2 -2 13
    -2 2 -13
    -2 2 -13
    -2 2 -13
    -2 2 -14
    2 -2 14
    -2 2 -14
    2 -2 14
    -2 2 -14
    -2 2 -14
    -2 2 -14
    2 -2 15
    -2 2 -15
    -2 2 -15
    2 -2 15
    -2 2 -15
    -2 2 -15
    -2 2 -15
    2 -2 16
    -2 2 -16
    -2 2 -16
    2 -2 16
    -2 2 -16
    -2 2 -16
    -2 2 -16
    -2 2 -16
    2 -2 17
    -2 2 -17
    -2 2 -17
    2 -2 17
    -2 2 -17
    -2 2 -17
    -2 2 -17
    -2 2 -18
    -2 2 -18
    2 -2 18
    2 -2 18
    -2 2 -18
    -2 2 -18
    -2 2 -18
    -2 2 -19
    2 -2 19
    2 -2 19
    -2 2 -19
    -2 2 -19
    -2 2 -19
    -2 2 -19
    -2 2 -20
    2 -2 20
    2 -2 20
    -2 2 -20
    -2 2 -20
    -2 2 -20
    -2 2 -20
    2 -2 21
    -2 2 -21
    -2 2 -21
    -2 2 -21
    2 -2 21
    2 -2 22
    -2 2 -22
    -2 2 -22
    2 -2 22
    -2 2 -22
    2 -2 23
    -2 2 -23
    2 -2 23
    -2 2 -23
    2 -2 24
    -2 2 -24
    2 -2 24
    -2 2 -24
    2 -2 25
    -2 2 -25
    -2 2 -25
    2 -2 25
    2 -2 26
    -2 2 -26
    2 -2 26
    -2 2 -26
    2 -2 27
    2 -2 27
    -2 2 -27
    2 -2 28
    2 -1 -27
    2 -1 -27
    2 -1 -26
    2 -1 -26
    -2 1 25
    2 -1 -25
    2 -1 -25
    -2 1 25
    2 -1 -25
    -2 1 24
    2 -1 -24
    2 -1 -24
    2 -1 -24
    -2 1 24
    -2 1 23
    2 -1 -23
    2 -1 -23
    2 -1 -23
    -2 1 23
    -2 1 22
    2 -1 -22
    2 -1 -22
    2 -1 -22
    -2 1 22
    -2 1 21
    2 -1 -21
    2 -1 -21
    -2 1 21
    2 -1 -21
    -2 1 20
    2 -1 -20
    2 -1 -20
    -2 1 20
    2 -1 -20
    -2 1 19
    2 -1 -19
    2 -1 -19
    -2 1 19
    2 -1 -19
    -2 1 18
    2 -1 -18
    2 -1 -18
    -2 1 18
    2 -1 -18
    -2 1 17
    2 -1 -17
    2 -1 -17
    2 -1 -17
    -2 1 17
    -2 1 16
    2 -1 -16
    2 -1 -16
    2 -1 -16
    -2 1 16
    -2 1 15
    2 -1 -15
    2 -1 -15
    -2 1 15
    2 -1 -15
    -2 1 15
    -2 1 14
    2 -1 -14
    2 -1 -14
    2 -1 -14
    -2 1 14
    -2 1 14
    -2 1 13
    2 -1 -13
    2 -1 -13
    -2 1 13
    2 -1 -13
    -2 1 12
    2 -1 -12
    2 -1 -12
    -2 1 12
    2 -1 -12
    -2 1 11
    2 -1 -11
    2 -1 -11
    2 -1 -11
    -2 1 11
    2 -1 -10
    -2 1 10
    2 -1 -10
    2 -1 -10
    -2 1 10
    -2 1 10
    2 -1 -10
    2 -1 -9
    -2 1 9
    2 -1 -9
    2 -1 -9
    -2 1 9
    -2 1 9
    2 -1 -9
    2 -1 -8
    -2 1 8
    2 -1 -8
    -2 1 8
    2 -1 -8
    -2 1 8
    2 -1 -7
    -2 1 7
    -2 1 7
    -2 1 7
    2 -1 -7
    2 -1 -7
    -2 1 7
    2 -1 -6
    -2 1 6
    2 -1 -6
    -2 1 6
    -2 1 6
    2 -1 -6
    2 -1 -6
    -2 1 6
    2 -1 -6
    -2 1 5
    2 -1 -5
    2 -1 -5
    -2 1 5
    -2 1 5
    2 -1 -5
    2 -1 -5
    -2 1 5
    2 -1 -5
    -2 1 5
    2 -1 -5
    2 -1 -4
    -2 1 4
    2 -1 -4
    -2 1 4
    -2 1 4
    2 -1 -4
    2 -1 -4
    -2 1 4
    2 -1 -4
    -2 1 4
    -2 1 3
    2 -1 -3
    2 -1 -3
    -2 1 3
    2 -1 -3
    -2 1 3
    2 -1 -3
    -2 1 3
    2 -1 -3
    -2 1 3
    -2 1 2
    2 -1 -2
    2 -1 -2
    2 -1 -2
    2 -1 -2
    -2 1 2
    -2 1 2
    -2 1 2
    2 -1 -2
    -2 1 2
    -2 1 2
    2 -1 -1
    -2 1 1
    -2 1 1
    2 -1 -1
    2 -1 -1
    2 -1 -1
    -2 1 1
    -2 1 1
    2 -1 -1
    -2 1 1
    2 -1 -1
    -2 1 1
    -2 1 0
    2 -1 0
    2 -1 0
    -2 1 0
    2 -1 0
    2 -1 0
    -2 1 0
    -2 1 0
    -2 1 0
    2 -1 0
    2 -1 0
    -2 1 0
    2 -1 1
    2 -1 1
    2 -1 1
    2 -1 1
    2 -1 1
    -2 1 -1
    -2 1 -1
    -2 1 -1
    2 -1 1
    2 -1 1
    2 -1 2
    -2 1 -2
    2 -1 2
    2 -1 2
    -2 1 -2
    -2 1 -2
    2 -1 2
    2 -1 2
    2 -1 2
    2 -1 2
    2 -1 3
    2 -1 3
    -2 1 -3
    2 -1 3
    -2 1 -3
    -2 1 -3
    2 -1 3
    -2 1 -3
    -2 1 -3
    2 -1 4
    2 -1 4
    2 -1 4
    -2 1 -4
    -2 1 -4
    -2 1 -4
    -2 1 -4
    2 -1 4
    2 -1 4
    -2 1 -4
    2 -1 4
    2 -1 5
    -2 1 -5
    -2 1 -5
    2 -1 5
    -2 1 -5
    2 -1 5
    -2 1 -5
    2 -1 5
    -2 1 -5
    2 -1 5
    2 -1 5
    2 -1 6
    2 -1 6
    -2 1 -6
    -2 1 -6
    -2 1 -6
    2 -1 6
    2 -1 6
    2 -1 6
    -2 1 -6
    2 -1 7
    -2 1 -7
    -2 1 -7
    -2 1 -7
    2 -1 7
    2 -1 7
    -2 1 -7
    2 -1 7
    -2 1 -7
    -2 1 -7
    2 -1 7
    -2 1 -7
    -2 1 -7
    2 -1 8
    -2 1 -8
    -2 1 -8
    2 -1 8
    2 -1 8
    -2 1 -8
    2 -1 8
    2 -1 8
    -2 1 -8
    -2 1 -8
    -2 1 -8
    -2 1 -8
    -2 1 -9
    2 -1 9
    2 -1 9
    -2 1 -9
    2 -1 9
    2 -1 9
    -2 1 -9
    -2 1 -9
    -2 1 -9
    2 -1 9
    -2 1 -9
    -2 1 -10
    2 -1 10
    2 -1 10
    -2 1 -10
    2 -1 10
    2 -1 10
    -2 1 -10
    -2 1 -10
    -2 1 -10
    -2 1 -10
    -2 1 -11
    2 -1 11
    2 -1 11
    2 -1 11
    -2 1 -11
    -2 1 -11
    -2 1 -11
    -2 1 -11
    -2 1 -11
    2 -1 12
    -2 1 -12
    -2 1 -12
    2 -1 12
    2 -1 12
    -2 1 -12
    -2 1 -12
    -2 1 -12
    -2 1 -13
    -2 1 -13
    2 -1 13
    2 -1 13
    2 -1 13
    -2 1 -13
    -2 1 -13
    -2 1 -13
    2 -1 14
    -2 1 -14
    -2 1 -14
    2 -1 14
    2 -1 14
    -2 1 -14
    -2 1 -14
    -2 1 -14
    -2 1 -14
    -2 1 -15
    -2 1 -15
    2 -1 15
    2 -1 15
    2 -1 15
    -2 1 -15
    -2 1 -15
    -2 1 -15
    -2 1 -15
    -2 1 -16
    2 -1 16
    2 -1 16
    -2 1 -16
    -2 1 -16
    -2 1 -16
    -2 1 -16
    -2 1 -16
    -2 1 -17
    2 -1 17
    2 -1 17
    -2 1 -17
    -2 1 -17
    -2 1 -17
    -2 1 -17
    -2 1 -18
    2 -1 18
    2 -1 18
    -2 1 -18
    2 -1 18
    -2 1 -18
    -2 1 -18
    -2 1 -18
    -2 1 -19
    2 -1 19
    2 -1 19
    -2 1 -19
    2 -1 19
    -2 1 -19
    -2 1 -19
    -2 1 -19
    2 -1 20
    -2 1 -20
    -2 1 -20
    2 -1 20
    2 -1 20
    -2 1 -20
    -2 1 -20
    -2 1 -20
    2 -1 21
    2 -1 21
    -2 1 -21
    -2 1 -21
    -2 1 -21
    -2 1 -21
    2 -1 22
    -2 1 -22
    -2 1 -22
    -2 1 -22
    2 -1 22
    -2 1 -23
    -2 1 -23
    2 -1 23
    2 -1 24
    -2 1 -24
    -2 1 -24
    2 -1 24
    2 -1 25
    -2 1 -25
    -2 1 -25
    2 -1 25
    2 -1 26
    -2 1 -26
    -2 1 -26
    2 -1 26
    2 -1 27
    2 -1 27
    -2 1 -27
    2 -1 28
    2 0 -27
    2 0 -27
    2 0 -26
    2 0 -26
    2 0 -26
    2 0 -25
    -2 0 25
    2 0 -25
    2 0 -25
    2 0 -25
    -2 0 25
    2 0 -24
    -2 0 24
    2 0 -24
    2 0 -24
    2 0 -24
    -2 0 24
    -2 0 23
    2 0 -23
    2 0 -23
    2 0 -23
    2 0 -23
    -2 0 23
    -2 0 22
    2 0 -22
    2 0 -22
    2 0 -22
    -2 0 22
    -2 0 21
    2 0 -21
    2 0 -21
    2 0 -21
    -2 0 21
    -2 0 20
    2 0 -20
    2 0 -20
    -2 0 20
    2 0 -20
    -2 0 19
    2 0 -19
    2 0 -19
    -2 0 19
    2 0 -19
    -2 0 18
    2 0 -18
    2 0 -18
    -2 0 18
    2 0 -18
    -2 0 17
    2 0 -17
    2 0 -17
    2 0 -17
    -2 0 17
    -2 0 16
    2 0 -16
    2 0 -16
    2 0 -16
    -2 0 16
    -2 0 15
    2 0 -15
    2 0 -15
    2 0 -15
    -2 0 15
    -2 0 15
    -2 0 14
    2 0 -14
    2 0 -14
    -2 0 14
    -2 0 14
    2 0 -14
    -2 0 13
    2 0 -13
    2 0 -13
    -2 0 13
    -2 0 13
    2 0 -13
    -2 0 12
    2 0 -12
    2 0 -12
    -2 0 12
    -2 0 12
    2 0 -12
    -2 0 11
    2 0 -11
    2 0 -11
    -2 0 11
    -2 0 11
    2 0 -11
    -2 0 10
    2 0 -10
    2 0 -10
    2 0 -10
    -2 0 10
    -2 0 10
    -2 0 9
    2 0 -9
    2 0 -9
    2 0 -9
    -2 0 9
    -2 0 8
    -2 0 8
    2 0 -8
    2 0 -8
    -2 0 8
    2 0 -8
    -2 0 7
    -2 0 7
    -2 0 7
    2 0 -7
    2 0 -7
    -2 0 7
    2 0 -7
    2 0 -6
    -2 0 6
    -2 0 6
    -2 0 6
    2 0 -6
    -2 0 6
    2 0 -6
    2 0 -6
    -2 0 6
    2 0 -6
    2 0 -6
    -2 0 5
    2 0 -5
    -2 0 5
    -2 0 5
    2 0 -5
    2 0 -5
    -2 0 5
    2 0 -5
    2 0 -5
    2 0 -5
    -2 0 5
    2 0 -5
    2 0 -4
    -2 0 4
    -2 0 4
    -2 0 4
    2 0 -4
    2 0 -4
    -2 0 4
    2 0 -4
    -2 0 4
    -2 0 4
    2 0 -4
    2 0 -4
    2 0 -3
    -2 0 3
    -2 0 3
    -2 0 3
    2 0 -3
    2 0 -3
    -2 0 3
    2 0 -3
    -2 0 3
    2 0 -3
    -2 0 3
    2 0 -3
    2 0 -2
    -2 0 2
    2 0 -2
    -2 0 2
    -2 0 2
    2 0 -2
    2 0 -2
    -2 0 2
    -2 0 2
    2 0 -2
    2 0 -2
    -2 0 2
    -2 0 2
    2 0 -2
    -2 0 2
    2 0 -1
    -2 0 1
    -2 0 1
    -2 0 1
    2 0 -1
    2 0 -1
    2 0 -1
    2 0 -1
    -2 0 1
    -2 0 1
    2 0 -1
    -2 0 1
    2 0 -1
    -2 0 1
    2 0 0
    -2 0 0
    -2 0 0
    2 0 0
    2 0 0
    -2 0 0
    2 0 0
    -2 0 0
    2 0 0
    -2 0 0
    2 0 0
    -2 0 0
    -2 0 -1
    2 0 1
    -2 0 -1
    2 0 1
    -2 0 -1
    2 0 1
    -2 0 -1
    2 0 1
    -2 0 -1
    -2 0 -1
    2 0 1
    2 0 1
    -2 0 -2
    -2 0 -2
    2 0 2
    2 0 2
    -2 0 -2
    -2 0 -2
    2 0 2
    2 0 2
    -2 0 -2
    2 0 2
    -2 0 -2
    2 0 3
    -2 0 -3
    2 0 3
    -2 0 -3
    -2 0 -3
    -2 0 -3
    2 0 3
    -2 0 -3
    2 0 3
    -2 0 -3
    2 0 4
    2 0 4
    -2 0 -4
    -2 0 -4
    -2 0 -4
    -2 0 -4
    2 0 4
    2 0 4
    2 0 4
    -2 0 -4
    -2 0 -4
    -2 0 -5
    2 0 5
    -2 0 -5
    2 0 5
    -2 0 -5
    2 0 5
    -2 0 -5
    2 0 5
    2 0 5
    -2 0 -5
    -2 0 -6
    2 0 6
    -2 0 -6
    2 0 6
    -2 0 -6
    2 0 6
    -2 0 -6
    2 0 6
    -2 0 -6
    2 0 6
    2 0 7
    2 0 7
    -2 0 -7
    -2 0 -7
    2 0 7
    -2 0 -7
    2 0 7
    -2 0 -7
    -2 0 -7
    2 0 7
    -2 0 -7
    -2 0 -8
    2 0 8
    2 0 8
    2 0 8
    -2 0 -8
    2 0 8
    -2 0 -8
    -2 0 -8
    2 0 8
    -2 0 -8
    -2 0 -9
    2 0 9
    2 0 9
    2 0 9
    -2 0 -9
    -2 0 -9
    2 0 9
    2 0 9
    -2 0 -9
    -2 0 -10
    2 0 10
    2 0 10
    2 0 10
    2 0 10
    -2 0 -10
    -2 0 -10
    2 0 10
    -2 0 -10
    2 0 11
    -2 0 -11
    2 0 11
    2 0 11
    2 0 11
    -2 0 -11
    -2 0 -11
    -2 0 -11
    -2 0 -11
    2 0 12
    -2 0 -12
    2 0 12
    2 0 12
    -2 0 -12
    -2 0 -12
    -2 0 -12
    -2 0 -13
    2 0 13
    2 0 13
    2 0 13
    -2 0 -13
    -2 0 -13
    -2 0 -13
    2 0 14
    -2 0 -14
    2 0 14
    2 0 14
    -2 0 -14
    -2 0 -14
    -2 0 -14
    -2 0 -14
    -2 0 -15
    2 0 15
    2 0 15
    -2 0 -15
    -2 0 -15
    -2 0 -15
    -2 0 -15
    2 0 16
    -2 0 -16
    2 0 16
    2 0 16
    -2 0 -16
    -2 0 -16
    -2 0 -16
    -2 0 -16
    2 0 17
    -2 0 -17
    2 0 17
    2 0 17
    -2 0 -17
    -2 0 -17
    -2 0 -17
    -2 0 -18
    2 0 18
    2 0 18
    -2 0 -18
    -2 0 -18
    -2 0 -18
    2 0 19
    -2 0 -19
    2 0 19
    2 0 19
    -2 0 -19
    -2 0 -19
    -2 0 -19
    2 0 20
    -2 0 -20
    -2 0 -20
    2 0 20
    2 0 20
    -2 0 -20
    -2 0 -20
    -2 0 -20
    -2 0 -21
    2 0 21
    2 0 21
    2 0 21
    -2 0 -21
    -2 0 -21
    -2 0 -21
    2 0 22
    -2 0 -22
    -2 0 -22
    -2 0 -22
    2 0 22
    2 0 23
    -2 0 -23
    -2 0 -23
    2 0 23
    2 0 24
    -2 0 -24
    -2 0 -24
    2 0 24
    2 0 25
    -2 0 -25
    2 0 25
    -2 0 -25
    2 0 26
    2 0 26
    -2 0 -26
    -2 0 -26
    2 0 27
    -2 0 -27
    2 0 28
    2 1 -27
    2 1 -27
    2 1 -27
    2 1 -26
    2 1 -26
    2 1 -26
    2 1 -25
    -2 -1 25
    2 1 -25
    2 1 -25
    2 1 -25
    -2 -1 25
    2 1 -24
    -2 -1 24
    2 1 -24
    2 1 -24
    2 1 -24
    -2 -1 24
    -2 -1 23
    2 1 -23
    2 1 -23
    2 1 -23
    2 1 -23
    -2 -1 23
    2 1 -22
    2 1 -22
    2 1 -22
    2 1 -22
    -2 -1 22
    2 1 -21
    -2 -1 21
    2 1 -21
    2 1 -21
    2 1 -21
    -2 -1 21
    -2 -1 20
    2 1 -20
    2 1 -20
    2 1 -20
    -2 -1 20
    2 1 -20
    -2 -1 19
    2 1 -19
    2 1 -19
    2 1 -19
    2 1 -19
    -2 -1 19
    -2 -1 18
    2 1 -18
    2 1 -18
    2 1 -18
    -2 -1 18
    -2 -1 17
    2 1 -17
    2 1 -17
    2 1 -17
    -2 -1 17
    -2 -1 16
    2 1 -16
    2 1 -16
    -2 -1 16
    2 1 -16
    -2 -1 15
    2 1 -15
    2 1 -15
    2 1 -15
    -2 -1 15
    -2 -1 15
    -2 -1 14
    2 1 -14
    2 1 -14
    2 1 -14
    -2 -1 14
    -2 -1 14
    -2 -1 13
    2 1 -13
    2 1 -13
    -2 -1 13
    -2 -1 13
    2 1 -13
    -2 -1 12
    2 1 -12
    2 1 -12
    2 1 -12
    -2 -1 12
    -2 -1 12
    -2 -1 11
    2 1 -11
    2 1 -11
    -2 -1 11
    2 1 -11
    -2 -1 11
    -2 -1 10
    2 1 -10
    2 1 -10
    -2 -1 10
    -2 -1 10
    2 1 -10
    -2 -1 9
    2 1 -9
    2 1 -9
    -2 -1 9
    -2 -1 9
    2 1 -9
    -2 -1 8
    2 1 -8
    2 1 -8
    -2 -1 8
    2 1 -8
    -2 -1 7
    2 1 -7
    -2 -1 7
    -2 -1 7
    2 1 -7
    2 1 -7
    -2 -1 7
    -2 -1 7
    -2 -1 6
    2 1 -6
    -2 -1 6
    -2 -1 6
    2 1 -6
    -2 -1 6
    -2 -1 6
    2 1 -6
    2 1 -6
    -2 -1 6
    -2 -1 6
    2 1 -6
    -2 -1 6
    -2 -1 5
    2 1 -5
    -2 -1 5
    2 1 -5
    2 1 -5
    -2 -1 5
    -2 -1 5
    -2 -1 5
    2 1 -5
    -2 -1 5
    -2 -1 5
    2 1 -5
    -2 -1 5
    2 1 -5
    -2 -1 4
    2 1 -4
    -2 -1 4
    2 1 -4
    -2 -1 4
    2 1 -4
    2 1 -4
    -2 -1 4
    -2 -1 4
    2 1 -4
    -2 -1 4
    -2 -1 4
    -2 -1 4
    2 1 -4
    -2 -1 3
    2 1 -3
    2 1 -3
    -2 -1 3
    2 1 -3
    -2 -1 3
    -2 -1 3
    2 1 -3
    2 1 -3
    -2 -1 3
    -2 -1 3
    -2 -1 3
    -2 -1 3
    2 1 -3
    2 1 -2
    -2 -1 2
    2 1 -2
    -2 -1 2
    2 1 -2
    -2 -1 2
    -2 -1 2
    2 1 -2
    2 1 -2
    -2 -1 2
    -2 -1 2
    -2 -1 2
    2 1 -2
    -2 -1 2
    -2 -1 1
    2 1 -1
    -2 -1 1
    2 1 -1
    -2 -1 1
    2 1 -1
    2 1 -1
    2 1 -1
    -2 -1 1
    -2 -1 1
    2 1 -1
    2 1 -1
    -2 -1 1
    -2 -1 1
    -2 -1 0
    2 1 0
    -2 -1 0
    2 1 0
    -2 -1 0
    -2 -1 0
    2 1 0
    2 1 0
    2 1 0
    -2 -1 0
    -2 -1 0
    -2 -1 0
    2 1 0
    -2 -1 -1
    -2 -1 -1
    2 1 1
    -2 -1 -1
    -2 -1 -1
    2 1 1
    -2 -1 -1
    2 1 1
    -2 -1 -1
    -2 -1 -1
    2 1 1
    2 1 1
    -2 -1 -2
    -2 -1 -2
    2 1 2
    2 1 2
    -2 -1 -2
    -2 -1 -2
    -2 -1 -2
    2 1 2
    2 1 2
    -2 -1 -2
    2 1 3
    2 1 3
    -2 -1 -3
    -2 -1 -3
    -2 -1 -3
    2 1 3
    -2 -1 -3
    2 1 3
    -2 -1 -3
    2 1 3
    -2 -1 -3
    -2 -1 -3
    -2 -1 -4
    -2 -1 -4
    2 1 4
    2 1 4
    -2 -1 -4
    2 1 4
    2 1 4
    -2 -1 -4
    -2 -1 -4
    2 1 4
    -2 -1 -4
    -2 -1 -4
    -2 -1 -4
    -2 -1 -5
    2 1 5
    -2 -1 -5
    2 1 5
    2 1 5
    2 1 5
    2 1 5
    -2 -1 -5
    -2 -1 -5
    -2 -1 -5
    -2 -1 -5
    2 1 6
    -2 -1 -6
    2 1 6
    -2 -1 -6
    -2 -1 -6
    2 1 6
    2 1 6
    2 1 6
    -2 -1 -6
    -2 -1 -6
    -2 -1 -6
    2 1 7
    -2 -1 -7
    2 1 7
    -2 -1 -7
    2 1 7
    2 1 7
    2 1 7
    -2 -1 -7
    -2 -1 -7
    -2 -1 -7
    2 1 8
    2 1 8
    -2 -1 -8
    2 1 8
    -2 -1 -8
    2 1 8
    2 1 8
    -2 -1 -8
    -2 -1 -8
    -2 -1 -8
    -2 -1 -9
    2 1 9
    2 1 9
    -2 -1 -9
    2 1 9
    2 1 9
    2 1 9
    -2 -1 -9
    -2 -1 -9
    -2 -1 -10
    2 1 10
    2 1 10
    2 1 10
    2 1 10
    -2 -1 -10
    -2 -1 -10
    -2 -1 -10
    -2 -1 -11
    2 1 11
    2 1 11
    2 1 11
    2 1 11
    -2 -1 -11
    -2 -1 -11
    -2 -1 -11
    -2 -1 -11
    2 1 12
    -2 -1 -12
    2 1 12
    2 1 12
    -2 -1 -12
    -2 -1 -12
    -2 -1 -12
    -2 -1 -13
    2 1 13
    2 1 13
    2 1 13
    -2 -1 -13
    -2 -1 -13
    -2 -1 -13
    2 1 14
    -2 -1 -14
    2 1 14
    2 1 14
    -2 -1 -14
    -2 -1 -14
    -2 -1 -14
    -2 -1 -15
    2 1 15
    2 1 15
    -2 -1 -15
    -2 -1 -15
    -2 -1 -15
    2 1 16
    -2 -1 -16
    2 1 16
    -2 -1 -16
    -2 -1 -16
    -2 -1 -16
    -2 -1 -17
    2 1 17
    2 1 17
    -2 -1 -17
    -2 -1 -17
    2 1 18
    -2 -1 -18
    2 1 18
    2 1 18
    -2 -1 -18
    -2 -1 -18
    -2 -1 -18
    -2 -1 -19
    2 1 19
    2 1 19
    2 1 19
    -2 -1 -19
    -2 -1 -19
    -2 -1 -19
    2 1 20
    -2 -1 -20
    2 1 20
    2 1 20
    -2 -1 -20
    -2 -1 -20
    -2 -1 -20
    2 1 21
    2 1 21
    -2 -1 -21
    -2 -1 -21
    -2 -1 -21
    2 1 22
    2 1 22
    2 1 22
    -2 -1 -22
    -2 -1 -22
    -2 -1 -22
    2 1 23
    -2 -1 -23
    -2 -1 -23
    2 1 23
    2 1 24
    -2 -1 -24
    2 1 24
    -2 -1 -24
    2 1 25
    -2 -1 -25
    2 1 25
    -2 -1 -25
    2 1 26
    -2 -1 -26
    2 1 26
    -2 -1 -26
    2 1 27
    -2 -1 -27
    2 1 28
    2 2 -27
    2 2 -27
    2 2 -26
    2 2 -26
    2 2 -26
    2 2 -25
    -2 -2 25
    2 2 -25
    2 2 -25
    2 2 -25
    -2 -2 25
    2 2 -24
    -2 -2 24
    2 2 -24
    2 2 -24
    2 2 -24
    -2 -2 24
    2 2 -23
    -2 -2 23
    2 2 -23
    2 2 -23
    2 2 -23
    -2 -2 23
    -2 -2 22
    2 2 -22
    2 2 -22
    2 2 -22
    2 2 -22
    -2 -2 22
    -2 -2 21
    2 2 -21
    2 2 -21
    2 2 -21
    2 2 -21
    -2 -2 21
    2 2 -20
    -2 -2 20
    2 2 -20
    2 2 -20
    2 2 -20
    -2 -2 20
    -2 -2 19
    2 2 -19
    2 2 -19
    2 2 -19
    -2 -2 19
    2 2 -19
    2 2 -18
    -2 -2 18
    2 2 -18
    2 2 -18
    2 2 -18
    -2 -2 18
    2 2 -17
    -2 -2 17
    2 2 -17
    2 2 -17
    -2 -2 17
    2 2 -17
    2 2 -16
    -2 -2 16
    2 2 -16
    2 2 -16
    -2 -2 16
    2 2 -16
    2 2 -15
    -2 -2 15
    2 2 -15
    2 2 -15
    -2 -2 15
    2 2 -15
    -2 -2 15
    2 2 -14
    -2 -2 14
    2 2 -14
    2 2 -14
    -2 -2 14
    -2 -2 14
    2 2 -14
    2 2 -13
    -2 -2 13
    2 2 -13
    2 2 -13
    -2 -2 13
    -2 -2 13
    2 2 -13
    2 2 -12
    -2 -2 12
    2 2 -12
    2 2 -12
    -2 -2 12
    -2 -2 12
    2 2 -12
    2 2 -11
    -2 -2 11
    2 2 -11
    2 2 -11
    -2 -2 11
    -2 -2 11
    2 2 -11
    2 2 -10
    -2 -2 10
    2 2 -10
    2 2 -10
    2 2 -10
    -2 -2 10
    -2 -2 10
    2 2 -9
    -2 -2 9
    2 2 -9
    2 2 -9
    2 2 -9
    -2 -2 9
    -2 -2 9
    2 2 -8
    -2 -2 8
    -2 -2 8
    2 2 -8
    2 2 -8
    -2 -2 8
    -2 -2 8
    2 2 -8
    -2 -2 7
    2 2 -7
    -2 -2 7
    2 2 -7
    -2 -2 7
    2 2 -7
    -2 -2 7
    -2 -2 7
    2 2 -7
    -2 -2 6
    2 2 -6
    -2 -2 6
    2 2 -6
    -2 -2 6
    -2 -2 6
    -2 -2 6
    2 2 -6
    2 2 -6
    -2 -2 6
    2 2 -6
    -2 -2 6
    2 2 -6
    -2 -2 6
    -2 -2 5
    2 2 -5
    2 2 -5
    -2 -2 5
    2 2 -5
    -2 -2 5
    -2 -2 5
    2 2 -5
    -2 -2 5
    -2 -2 5
    -2 -2 5
    2 2 -5
    -2 -2 5
    2 2 -5
    -2 -2 4
    2 2 -4
    2 2 -4
    -2 -2 4
    -2 -2 4
    -2 -2 4
    2 2 -4
    2 2 -4
    -2 -2 4
    2 2 -4
    -2 -2 4
    -2 -2 4
    2 2 -4
    -2 -2 4
    2 2 -4
    2 2 -3
    -2 -2 3
    2 2 -3
    -2 -2 3
    2 2 -3
    2 2 -3
    -2 -2 3
    -2 -2 3
    -2 -2 3
    2 2 -3
    -2 -2 3
    -2 -2 3
    -2 -2 3
    2 2 -3
    2 2 -3
    -2 -2 3
    -2 -2 2
    2 2 -2
    -2 -2 2
    -2 -2 2
    -2 -2 2
    2 2 -2
    2 2 -2
    -2 -2 2
    -2 -2 2
    2 2 -2
    -2 -2 2
    2 2 -2
    -2 -2 2
    2 2 -2
    -2 -2 2
    -2 -2 2
    -2 -2 1
    -2 -2 1
    2 2 -1
    -2 -2 1
    2 2 -1
    -2 -2 1
    -2 -2 1
    2 2 -1
    2 2 -1
    -2 -2 1
    2 2 -1
    2 2 -1
    2 2 -1
    -2 -2 1
    -2 -2 1
    -2 -2 1
    -2 -2 0
    -2 -2 0
    -2 -2 0
    2 2 0
    -2 -2 0
    2 2 0
    2 2 0
    -2 -2 0
    -2 -2 0
    -2 -2 0
    2 2 0
    -2 -2 0
    -2 -2 0
    2 2 0
    2 2 0
    -2 -2 -1
    -2 -2 -1
    -2 -2 -1
    2 2 1
    -2 -2 -1
    -2 -2 -1
    2 2 1
    2 2 1
    -2 -2 -1
    -2 -2 -1
    -2 -2 -1
    2 2 1
    -2 -2 -1
    2 2 1
    -2 -2 -2
    -2 -2 -2
    2 2 2
    -2 -2 -2
    2 2 2
    2 2 2
    -2 -2 -2
    2 2 2
    2 2 2
    -2 -2 -2
    2 2 2
    -2 -2 -2
    -2 -2 -2
    2 2 3
    -2 -2 -3
    -2 -2 -3
    2 2 3
    -2 -2 -3
    -2 -2 -3
    2 2 3
    -2 -2 -3
    2 2 3
    -2 -2 -3
    -2 -2 -3
    2 2 3
    -2 -2 -4
    2 2 4
    -2 -2 -4
    -2 -2 -4
    -2 -2 -4
    2 2 4
    -2 -2 -4
    2 2 4
    2 2 4
    -2 -2 -4
    -2 -2 -4
    2 2 4
    2 2 5
    -2 -2 -5
    -2 -2 -5
    -2 -2 -5
    2 2 5
    -2 -2 -5
    2 2 5
    -2 -2 -5
    2 2 5
    2 2 5
    -2 -2 -5
    -2 -2 -6
    2 2 6
    -2 -2 -6
    -2 -2 -6
    -2 -2 -6
    2 2 6
    -2 -2 -6
    2 2 6
    2 2 6
    -2 -2 -6
    2 2 7
    -2 -2 -7
    2 2 7
    2 2 7
    -2 -2 -7
    -2 -2 -7
    -2 -2 -7
    2 2 7
    -2 -2 -7
    -2 -2 -7
    -2 -2 -8
    2 2 8
    2 2 8
    -2 -2 -8
    2 2 8
    -2 -2 -8
    2 2 8
    -2 -2 -8
    -2 -2 -8
    2 2 9
    -2 -2 -9
    2 2 9
    2 2 9
    -2 -2 -9
    2 2 9
    -2 -2 -9
    -2 -2 -9
    -2 -2 -10
    2 2 10
    2 2 10
    2 2 10
    -2 -2 -10
    -2 -2 -10
    -2 -2 -10
    -2 -2 -11
    2 2 11
    2 2 11
    2 2 11
    -2 -2 -11
    -2 -2 -11
    -2 -2 -11
    2 2 12
    -2 -2 -12
    2 2 12
    2 2 12
    -2 -2 -12
    -2 -2 -12
    -2 -2 -13
    2 2 13
    2 2 13
    2 2 13
    -2 -2 -13
    -2 -2 -13
    2 2 14
    -2 -2 -14
    2 2 14
    2 2 14
    -2 -2 -14
    -2 -2 -14
    2 2 15
    -2 -2 -15
    2 2 15
    -2 -2 -15
    -2 -2 -15
    -2 -2 -15
    -2 -2 -16
    2 2 16
    2 2 16
    2 2 16
    -2 -2 -16
    -2 -2 -16
    -2 -2 -16
    2 2 17
    -2 -2 -17
    -2 -2 -17
    -2 -2 -17
    2 2 17
    -2 -2 -18
    2 2 18
    -2 -2 -18
    -2 -2 -18
    2 2 18
    -2 -2 -19
    2 2 19
    -2 -2 -19
    -2 -2 -19
    2 2 19
    2 2 19
    -2 -2 -20
    2 2 20
    2 2 20
    2 2 20
    -2 -2 -20
    -2 -2 -20
    -2 -2 -21
    2 2 21
    2 2 21
    2 2 21
    -2 -2 -21
    -2 -2 -21
    -2 -2 -21
    2 2 22
    2 2 22
    2 2 22
    -2 -2 -22
    -2 -2 -22
    -2 -2 -22
    2 2 23
    2 2 23
    2 2 23
    -2 -2 -23
    -2 -2 -23
    -2 -2 -23
    2 2 24
    -2 -2 -24
    2 2 24
    2 2 24
    2 2 25
    -2 -2 -25
    2 2 25
    2 2 26
    2 2 26
    -2 -2 -26
    2 2 27
    -2 -2 -27
    2 2 28
    2 3 -27
    2 3 -27
    2 3 -26
    2 3 -26
    2 3 -26
    -2 -3 25
    2 3 -25
    2 3 -25
    2 3 -25
    -2 -3 25
    -2 -3 24
    2 3 -24
    2 3 -24
    2 3 -24
    -2 -3 24
    2 3 -24
    -2 -3 23
    2 3 -23
    2 3 -23
    2 3 -23
    2 3 -23
    -2 -3 23
    -2 -3 22
    2 3 -22
    2 3 -22
    2 3 -22
    2 3 -22
    -2 -3 22
    -2 -3 21
    2 3 -21
    2 3 -21
    2 3 -21
    2 3 -21
    -2 -3 21
    2 3 -20
    -2 -3 20
    2 3 -20
    2 3 -20
    2 3 -20
    -2 -3 20
    -2 -3 19
    2 3 -19
    2 3 -19
    2 3 -19
    2 3 -19
    -2 -3 19
    2 3 -18
    -2 -3 18
    2 3 -18
    2 3 -18
    -2 -3 18
    2 3 -18
    2 3 -17
    -2 -3 17
    2 3 -17
    2 3 -17
    2 3 -17
    -2 -3 17
    2 3 -16
    -2 -3 16
    2 3 -16
    2 3 -16
    2 3 -16
    -2 -3 16
    -2 -3 15
    2 3 -15
    2 3 -15
    2 3 -15
    -2 -3 15
    2 3 -15
    -2 -3 15
    2 3 -14
    -2 -3 14
    2 3 -14
    2 3 -14
    -2 -3 14
    -2 -3 14
    2 3 -14
    2 3 -13
    -2 -3 13
    2 3 -13
    2 3 -13
    -2 -3 13
    -2 -3 13
    2 3 -13
    2 3 -12
    -2 -3 12
    2 3 -12
    2 3 -12
    2 3 -12
    -2 -3 12
    -2 -3 12
    -2 -3 11
    2 3 -11
    -2 -3 11
    -2 -3 11
    2 3 -11
    2 3 -11
    -2 -3 11
    -2 -3 11
    2 3 -11
    -2 -3 10
    2 3 -10
    -2 -3 10
    2 3 -10
    2 3 -10
    2 3 -10
    -2 -3 10
    -2 -3 10
    2 3 -9
    -2 -3 9
    -2 -3 9
    2 3 -9
    2 3 -9
    2 3 -9
    -2 -3 9
    -2 -3 9
    2 3 -8
    -2 -3 8
    2 3 -8
    2 3 -8
    2 3 -8
    -2 -3 8
    -2 -3 8
    2 3 -8
    2 3 -7
    -2 -3 7
    2 3 -7
    2 3 -7
    2 3 -7
    2 3 -7
    2 3 -7
    -2 -3 7
    -2 -3 7
    2 3 -6
    -2 -3 6
    2 3 -6
    2 3 -6
    -2 -3 6
    -2 -3 6
    2 3 -6
    -2 -3 6
    2 3 -6
    2 3 -6
    2 3 -5
    -2 -3 5
    -2 -3 5
    2 3 -5
    -2 -3 5
    2 3 -5
    -2 -3 5
    2 3 -5
    -2 -3 5
    2 3 -5
    2 3 -5
    2 3 -4
    -2 -3 4
    -2 -3 4
    2 3 -4
    2 3 -4
    -2 -3 4
    -2 -3 4
    -2 -3 4
    2 3 -4
    2 3 -4
    2 3 -4
    -2 -3 4
    -2 -3 4
    -2 -3 4
    2 3 -3
    -2 -3 3
    -2 -3 3
    2 3 -3
    -2 -3 3
    2 3 -3
    -2 -3 3
    2 3 -3
    -2 -3 3
    2 3 -3
    -2 -3 3
    2 3 -3
    -2 -3 3
    -2 -3 3
    -2 -3 3
    2 3 -2
    -2 -3 2
    -2 -3 2
    -2 -3 2
    2 3 -2
    2 3 -2
    -2 -3 2
    -2 -3 2
    -2 -3 2
    2 3 -2
    -2 -3 2
    2 3 -2
    2 3 -2
    -2 -3 2
    -2 -3 2
    -2 -3 2
    -2 -3 1
    2 3 -1
    -2 -3 1
    -2 -3 1
    2 3 -1
    2 3 -1
    -2 -3 1
    2 3 -1
    -2 -3 1
    -2 -3 1
    -2 -3 1
    2 3 -1
    -2 -3 1
    2 3 -1
    -2 -3 0
    2 3 0
    -2 -3 0
    -2 -3 0
    -2 -3 0
    -2 -3 0
    2 3 0
    2 3 0
    -2 -3 0
    -2 -3 0
    -2 -3 0
    -2 -3 0
    -2 -3 0
    2 3 0
    2 3 0
    -2 -3 -1
    -2 -3 -1
    -2 -3 -1
    -2 -3 -1
    2 3 1
    -2 -3 -1
    2 3 1
    2 3 1
    -2 -3 -1
    -2 -3 -1
    -2 -3 -1
    -2 -3 -1
    2 3 1
    -2 -3 -1
    2 3 1
    2 3 2
    -2 -3 -2
    -2 -3 -2
    -2 -3 -2
    2 3 2
    -2 -3 -2
    2 3 2
    2 3 2
    -2 -3 -2
    -2 -3 -2
    2 3 2
    -2 -3 -2
    2 3 2
    2 3 3
    -2 -3 -3
    -2 -3 -3
    2 3 3
    -2 -3 -3
    2 3 3
    -2 -3 -3
    2 3 3
    2 3 3
    -2 -3 -3
    -2 -3 -3
    2 3 3
    2 3 4
    -2 -3 -4
    -2 -3 -4
    -2 -3 -4
    2 3 4
    -2 -3 -4
    2 3 4
    2 3 4
    -2 -3 -4
    2 3 4
    -2 -3 -4
    -2 -3 -5
    -2 -3 -5
    2 3 5
    -2 -3 -5
    -2 -3 -5
    2 3 5
    2 3 5
    -2 -3 -5
    -2 -3 -5
    2 3 5
    -2 -3 -5
    2 3 5
    -2 -3 -6
    2 3 6
    -2 -3 -6
    -2 -3 -6
    2 3 6
    2 3 6
    -2 -3 -6
    2 3 6
    -2 -3 -6
    2 3 6
    -2 -3 -6
    -2 -3 -7
    2 3 7
    2 3 7
    2 3 7
    -2 -3 -7
    -2 -3 -7
    -2 -3 -7
    2 3 7
    -2 -3 -7
    2 3 7
    -2 -3 -7
    -2 -3 -8
    2 3 8
    2 3 8
    -2 -3 -8
    2 3 8
    -2 -3 -8
    2 3 8
    2 3 8
    -2 -3 -8
    -2 -3 -9
    2 3 9
    2 3 9
    -2 -3 -9
    -2 -3 -9
    2 3 9
    2 3 9
    -2 -3 -9
    2 3 9
    2 3 10
    -2 -3 -10
    -2 -3 -10
    2 3 10
    -2 -3 -10
    2 3 10
    -2 -3 -10
    2 3 10
    2 3 11
    -2 -3 -11
    2 3 11
    2 3 11
    -2 -3 -11
    -2 -3 -11
    -2 -3 -11
    2 3 12
    -2 -3 -12
    2 3 12
    -2 -3 -12
    -2 -3 -12
    2 3 13
    -2 -3 -13
    2 3 13
    -2 -3 -13
    -2 -3 -13
    2 3 14
    -2 -3 -14
    2 3 14
    2 3 14
    -2 -3 -14
    -2 -3 -14
    -2 -3 -15
    2 3 15
    2 3 15
    2 3 15
    -2 -3 -15
    -2 -3 -15
    2 3 16
    -2 -3 -16
    -2 -3 -16
    2 3 16
    -2 -3 -17
    2 3 17
    -2 -3 -17
    2 3 17
    2 3 17
    2 3 18
    -2 -3 -18
    -2 -3 -18
    -2 -3 -18
    2 3 18
    2 3 18
    2 3 19
    -2 -3 -19
    -2 -3 -19
    -2 -3 -19
    2 3 19
    2 3 19
    2 3 20
    -2 -3 -20
    -2 -3 -20
    -2 -3 -20
    2 3 20
    2 3 21
    -2 -3 -21
    -2 -3 -21
    -2 -3 -21
    2 3 21
    2 3 21
    2 3 22
    -2 -3 -22
    -2 -3 -22
    2 3 22
    2 3 22
    2 3 23
    -2 -3 -23
    -2 -3 -23
    2 3 23
    2 3 23
    2 3 24
    -2 -3 -24
    2 3 24
    2 3 24
    2 3 25
    -2 -3 -25
    2 3 25
    2 3 25
    2 3 26
    2 3 26
    -2 -3 -26
    2 3 27
    -2 -3 -27
    2 3 28
    2 4 -26
    2 4 -26
    2 4 -25
    2 4 -25
    2 4 -25
    -2 -4 25
    2 4 -24
    -2 -4 24
    2 4 -24
    2 4 -24
    2 4 -24
    -2 -4 24
    2 4 -23
    -2 -4 23
    2 4 -23
    2 4 -23
    2 4 -23
    -2 -4 23
    2 4 -22
    -2 -4 22
    2 4 -22
    2 4 -22
    2 4 -22
    -2 -4 22
    2 4 -21
    -2 -4 21
    2 4 -21
    2 4 -21
    2 4 -21
    -2 -4 21
    2 4 -20
    -2 -4 20
    2 4 -20
    2 4 -20
    2 4 -20
    -2 -4 20
    2 4 -19
    -2 -4 19
    2 4 -19
    2 4 -19
    2 4 -19
    -2 -4 19
    2 4 -18
    -2 -4 18
    2 4 -18
    2 4 -18
    2 4 -18
    -2 -4 18
    2 4 -17
    -2 -4 17
    2 4 -17
    2 4 -17
    -2 -4 17
    2 4 -17
    2 4 -16
    -2 -4 16
    2 4 -16
    2 4 -16
    2 4 -16
    -2 -4 16
    2 4 -15
    -2 -4 15
    2 4 -15
    2 4 -15
    -2 -4 15
    2 4 -15
    2 4 -14
    -2 -4 14
    2 4 -14
    2 4 -14
    -2 -4 14
    2 4 -14
    -2 -4 14
    -2 -4 13
    2 4 -13
    -2 -4 13
    2 4 -13
    2 4 -13
    -2 -4 13
    2 4 -13
    -2 -4 13
    -2 -4 12
    2 4 -12
    -2 -4 12
    2 4 -12
    2 4 -12
    -2 -4 12
    2 4 -12
    -2 -4 12
    2 4 -11
    -2 -4 11
    -2 -4 11
    2 4 -11
    2 4 -11
    2 4 -11
    2 4 -11
    -2 -4 11
    -2 -4 11
    -2 -4 10
    2 4 -10
    -2 -4 10
    2 4 -10
    2 4 -10
    2 4 -10
    2 4 -10
    -2 -4 10
    -2 -4 10
    2 4 -9
    -2 -4 9
    2 4 -9
    2 4 -9
    2 4 -9
    2 4 -9
    -2 -4 9
    -2 -4 9
    2 4 -8
    -2 -4 8
    2 4 -8
    2 4 -8
    2 4 -8
    2 4 -8
    -2 -4 8
    -2 -4 8
    2 4 -7
    -2 -4 7
    -2 -4 7
    2 4 -7
    2 4 -7
    2 4 -7
    2 4 -7
    -2 -4 7
    2 4 -7
    -2 -4 7
    2 4 -6
    -2 -4 6
    -2 -4 6
    2 4 -6
    2 4 -6
    2 4 -6
    -2 -4 6
    2 4 -6
    -2 -4 6
    2 4 -6
    2 4 -5
    -2 -4 5
    -2 -4 5
    2 4 -5
    -2 -4 5
    2 4 -5
    2 4 -5
    2 4 -5
    -2 -4 5
    -2 -4 5
    2 4 -5
    -2 -4 4
    2 4 -4
    -2 -4 4
    -2 -4 4
    2 4 -4
    2 4 -4
    -2 -4 4
    -2 -4 4
    -2 -4 4
    2 4 -4
    -2 -4 4
    2 4 -4
    -2 -4 3
    2 4 -3
    -2 -4 3
    2 4 -3
    -2 -4 3
    2 4 -3
    -2 -4 3
    -2 -4 3
    2 4 -3
    2 4 -3
    -2 -4 3
    -2 -4 3
    -2 -4 3
    -2 -4 2
    -2 -4 2
    2 4 -2
    -2 -4 2
    -2 -4 2
    2 4 -2
    -2 -4 2
    -2 -4 2
    2 4 -2
    2 4 -2
    -2 -4 2
    2 4 -2
    -2 -4 2
    -2 -4 2
    -2 -4 1
    2 4 -1
    -2 -4 1
    2 4 -1
    -2 -4 1
    -2 -4 1
    2 4 -1
    2 4 -1
    -2 -4 1
    -2 -4 1
    -2 -4 1
    2 4 -1
    -2 -4 1
    -2 -4 1
    2 4 -1
    -2 -4 0
    -2 -4 0
    2 4 0
    -2 -4 0
    2 4 0
    -2 -4 0
    -2 -4 0
    2 4 0
    -2 -4 0
    -2 -4 0
    2 4 0
    -2 -4 0
    -2 -4 0
    -2 -4 0
    2 4 0
    2 4 0
    -2 -4 -1
    -2 -4 -1
    -2 -4 -1
    2 4 1
    -2 -4 -1
    -2 -4 -1
    2 4 1
    -2 -4 -1
    -2 -4 -1
    -2 -4 -1
    2 4 1
    2 4 1
    -2 -4 -1
    -2 -4 -2
    -2 -4 -2
    2 4 2
    -2 -4 -2
    2 4 2
    -2 -4 -2
    2 4 2
    2 4 2
    -2 -4 -2
    -2 -4 -2
    2 4 2
    2 4 2
    -2 -4 -2
    2 4 3
    -2 -4 -3
    -2 -4 -3
    -2 -4 -3
    2 4 3
    2 4 3
    -2 -4 -3
    -2 -4 -3
    2 4 3
    -2 -4 -3
    2 4 3
    -2 -4 -3
    2 4 3
    -2 -4 -4
    2 4 4
    -2 -4 -4
    2 4 4
    -2 -4 -4
    2 4 4
    -2 -4 -4
    2 4 4
    2 4 4
    -2 -4 -4
    2 4 5
    -2 -4 -5
    2 4 5
    -2 -4 -5
    2 4 5
    -2 -4 -5
    2 4 5
    2 4 5
    -2 -4 -5
    2 4 6
    2 4 6
    2 4 6
    -2 -4 -6
    -2 -4 -6
    2 4 6
    -2 -4 -6
    2 4 6
    -2 -4 -6
    2 4 7
    -2 -4 -7
    2 4 7
    2 4 7
    -2 -4 -7
    2 4 7
    -2 -4 -7
    2 4 7
    -2 -4 -7
    -2 -4 -8
    -2 -4 -8
    2 4 8
    -2 -4 -8
    2 4 8
    2 4 8
    -2 -4 -8
    2 4 8
    2 4 9
    -2 -4 -9
    2 4 9
    -2 -4 -9
    -2 -4 -9
    2 4 9
    2 4 9
    -2 -4 -9
    -2 -4 -10
    2 4 10
    -2 -4 -10
    2 4 10
    2 4 10
    2 4 10
    -2 -4 -10
    2 4 11
    -2 -4 -11
    2 4 11
    2 4 11
    -2 -4 -11
    2 4 11
    -2 -4 -11
    2 4 11
    2 4 12
    2 4 12
    -2 -4 -12
    -2 -4 -12
    2 4 12
    2 4 12
    -2 -4 -12
    -2 -4 -13
    2 4 13
    2 4 13
    -2 -4 -13
    2 4 13
    -2 -4 -13
    2 4 13
    -2 -4 -13
    -2 -4 -14
    2 4 14
    2 4 14
    2 4 14
    -2 -4 -14
    -2 -4 -14
    -2 -4 -15
    2 4 15
    2 4 15
    -2 -4 -15
    -2 -4 -15
    -2 -4 -16
    2 4 16
    -2 -4 -16
    2 4 16
    -2 -4 -17
    2 4 17
    -2 -4 -17
    2 4 17
    -2 -4 -18
    2 4 18
    -2 -4 -18
    2 4 18
    2 4 18
    2 4 19
    -2 -4 -19
    -2 -4 -19
    2 4 19
    2 4 19
    -2 -4 -20
    2 4 20
    -2 -4 -20
    -2 -4 -20
    2 4 20
    2 4 20
    -2 -4 -21
    2 4 21
    -2 -4 -21
    -2 -4 -21
    2 4 21
    2 4 21
    2 4 22
    -2 -4 -22
    -2 -4 -22
    2 4 22
    2 4 22
    2 4 23
    -2 -4 -23
    -2 -4 -23
    2 4 23
    2 4 23
    2 4 24
    -2 -4 -24
    2 4 24
    2 4 25
    2 4 25
    2 4 25
    2 4 26
    -2 -4 -26
    2 4 26
    2 4 26
    -2 -4 -27
    2 4 27
    2 4 28
    2 5 -26
    2 5 -26
    2 5 -25
    2 5 -25
    2 5 -25
    -2 -5 25
    2 5 -24
    -2 -5 24
    2 5 -24
    2 5 -24
    2 5 -24
    -2 -5 24
    2 5 -23
    -2 -5 23
    2 5 -23
    2 5 -23
    2 5 -23
    -2 -5 23
    2 5 -22
    -2 -5 22
    2 5 -22
    2 5 -22
    2 5 -22
    -2 -5 22
    2 5 -21
    -2 -5 21
    2 5 -21
    2 5 -21
    2 5 -21
    -2 -5 21
    2 5 -20
    -2 -5 20
    2 5 -20
    2 5 -20
    2 5 -20
    -2 -5 20
    2 5 -19
    -2 -5 19
    2 5 -19
    2 5 -19
    2 5 -19
    -2 -5 19
    2 5 -18
    -2 -5 18
    2 5 -18
    2 5 -18
    -2 -5 18
    2 5 -18
    2 5 -17
    -2 -5 17
    2 5 -17
    2 5 -17
    -2 -5 17
    2 5 -17
    2 5 -16
    -2 -5 16
    2 5 -16
    2 5 -16
    2 5 -16
    -2 -5 16
    2 5 -15
    -2 -5 15
    2 5 -15
    2 5 -15
    2 5 -15
    -2 -5 15
    2 5 -14
    -2 -5 14
    2 5 -14
    2 5 -14
    2 5 -14
    -2 -5 14
    2 5 -14
    2 5 -13
    -2 -5 13
    -2 -5 13
    2 5 -13
    2 5 -13
    -2 -5 13
    2 5 -13
    2 5 -13
    2 5 -12
    -2 -5 12
    -2 -5 12
    2 5 -12
    2 5 -12
    2 5 -12
    2 5 -12
    -2 -5 12
    2 5 -11
    -2 -5 11
    -2 -5 11
    2 5 -11
    2 5 -11
    2 5 -11
    -2 -5 11
    2 5 -11
    2 5 -10
    -2 -5 10
    -2 -5 10
    2 5 -10
    2 5 -10
    2 5 -10
    2 5 -10
    -2 -5 10
    2 5 -9
    -2 -5 9
    2 5 -9
    2 5 -9
    2 5 -9
    2 5 -9
    -2 -5 9
    2 5 -8
    -2 -5 8
    2 5 -8
    2 5 -8
    -2 -5 8
    2 5 -8
    2 5 -8
    -2 -5 7
    2 5 -7
    -2 -5 7
    2 5 -7
    2 5 -7
    -2 -5 7
    2 5 -7
    2 5 -7
    2 5 -7
    2 5 -6
    -2 -5 6
    -2 -5 6
    2 5 -6
    2 5 -6
    -2 -5 6
    2 5 -6
    2 5 -6
    2 5 -6
    2 5 -5
    -2 -5 5
    -2 -5 5
    2 5 -5
    2 5 -5
    -2 -5 5
    2 5 -5
    -2 -5 5
    2 5 -5
    2 5 -5
    -2 -5 4
    2 5 -4
    2 5 -4
    2 5 -4
    -2 -5 4
    2 5 -4
    -2 -5 4
    2 5 -3
    -2 -5 3
    2 5 -3
    -2 -5 3
    2 5 -3
    2 5 -3
    -2 -5 3
    -2 -5 3
    -2 -5 2
    -2 -5 2
    2 5 -2
    -2 -5 2
    -2 -5 2
    2 5 -2
    2 5 -2
    -2 -5 2
    -2 -5 2
    2 5 -2
    2 5 -1
    -2 -5 1
    -2 -5 1
    2 5 -1
    -2 -5 1
    -2 -5 1
    2 5 -1
    -2 -5 1
    -2 -5 1
    2 5 -1
    2 5 -1
    2 5 -1
    -2 -5 1
    2 5 0
    -2 -5 0
    -2 -5 0
    2 5 0
    -2 -5 0
    -2 -5 0
    2 5 0
    -2 -5 0
    -2 -5 0
    2 5 0
    2 5 0
    -2 -5 -1
    2 5 1
    -2 -5 -1
    -2 -5 -1
    2 5 1
    -2 -5 -1
    2 5 1
    -2 -5 -1
    -2 -5 -1
    2 5 1
    2 5 1
    2 5 2
    -2 -5 -2
    -2 -5 -2
    2 5 2
    -2 -5 -2
    2 5 2
    -2 -5 -2
    2 5 2
    2 5 2
    -2 -5 -2
    2 5 2
    -2 -5 -3
    2 5 3
    -2 -5 -3
    2 5 3
    -2 -5 -3
    2 5 3
    -2 -5 -3
    2 5 3
    2 5 3
    -2 -5 -3
    2 5 3
    -2 -5 -4
    2 5 4
    -2 -5 -4
    2 5 4
    2 5 4
    -2 -5 -4
    2 5 4
    2 5 4
    -2 -5 -4
    2 5 4
    2 5 5
    2 5 5
    -2 -5 -5
    2 5 5
    -2 -5 -5
    2 5 5
    2 5 5
    -2 -5 -5
    2 5 6
    2 5 6
    -2 -5 -6
    -2 -5 -6
    -2 -5 -6
    2 5 6
    2 5 6
    -2 -5 -6
    2 5 7
    2 5 7
    -2 -5 -7
    2 5 7
    -2 -5 -7
    2 5 7
    2 5 8
    2 5 8
    -2 -5 -8
    2 5 8
    2 5 8
    2 5 9
    2 5 9
    -2 -5 -9
    2 5 9
    2 5 9
    2 5 10
    -2 -5 -10
    2 5 10
    -2 -5 -10
    2 5 10
    2 5 10
    2 5 11
    -2 -5 -11
    2 5 11
    -2 -5 -11
    2 5 11
    2 5 11
    -2 -5 -12
    2 5 12
    2 5 12
    -2 -5 -12
    2 5 12
    2 5 12
    2 5 13
    -2 -5 -13
    2 5 13
    -2 -5 -13
    2 5 13
    2 5 13
    -2 -5 -14
    2 5 14
    -2 -5 -14
    2 5 14
    2 5 14
    2 5 14
    2 5 15
    -2 -5 -15
    -2 -5 -15
    2 5 15
    -2 -5 -15
    2 5 15
    2 5 15
    2 5 16
    -2 -5 -16
    2 5 16
    2 5 16
    -2 -5 -16
    2 5 16
    2 5 16
    -2 -5 -17
    2 5 17
    -2 -5 -17
    2 5 17
    2 5 17
    -2 -5 -18
    2 5 18
    -2 -5 -18
    2 5 18
    2 5 18
    -2 -5 -19
    2 5 19
    -2 -5 -19
    2 5 19
    -2 -5 -20
    2 5 20
    -2 -5 -20
    2 5 20
    -2 -5 -21
    -2 -5 -21
    2 5 21
    2 5 22
    -2 -5 -22
    -2 -5 -22
    2 5 22
    2 5 23
    -2 -5 -23
    -2 -5 -23
    2 5 23
    2 5 23
    2 5 24
    -2 -5 -24
    2 5 24
    2 5 24
    2 5 25
    2 5 25
    -2 -5 -25
    2 5 26
    -2 -5 -26
    2 5 27
    2 6 -25
    2 6 -25
    2 6 -25
    -2 -6 25
    2 6 -24
    2 6 -24
    2 6 -24
    -2 -6 24
    2 6 -23
    -2 -6 23
    2 6 -23
    2 6 -23
    2 6 -23
    -2 -6 23
    2 6 -22
    -2 -6 22
    2 6 -22
    2 6 -22
    2 6 -22
    -2 -6 22
    2 6 -21
    -2 -6 21
    2 6 -21
    2 6 -21
    2 6 -21
    -2 -6 21
    2 6 -20
    -2 -6 20
    2 6 -20
    2 6 -20
    2 6 -20
    -2 -6 20
    2 6 -19
    -2 -6 19
    2 6 -19
    2 6 -19
    2 6 -19
    -2 -6 19
    2 6 -18
    -2 -6 18
    2 6 -18
    2 6 -18
    2 6 -18
    -2 -6 18
    2 6 -17
    -2 -6 17
    2 6 -17
    2 6 -17
    2 6 -17
    -2 -6 17
    2 6 -16
    -2 -6 16
    2 6 -16
    2 6 -16
    -2 -6 16
    2 6 -16
    2 6 -15
    -2 -6 15
    2 6 -15
    2 6 -15
    2 6 -15
    2 6 -15
    -2 -6 15
    2 6 -14
    -2 -6 14
    2 6 -14
    2 6 -14
    -2 -6 14
    2 6 -14
    2 6 -14
    -2 -6 13
    2 6 -13
    -2 -6 13
    2 6 -13
    2 6 -13
    2 6 -13
    -2 -6 13
    2 6 -13
    2 6 -12
    -2 -6 12
    -2 -6 12
    2 6 -12
    2 6 -12
    2 6 -12
    2 6 -12
    -2 -6 12
    2 6 -11
    -2 -6 11
    -2 -6 11
    2 6 -11
    2 6 -11
    -2 -6 11
    2 6 -11
    2 6 -11
    -2 -6 10
    2 6 -10
    -2 -6 10
    2 6 -10
    2 6 -10
    2 6 -10
    2 6 -10
    -2 -6 10
    2 6 -9
    -2 -6 9
    2 6 -9
    2 6 -9
    2 6 -9
    2 6 -9
    -2 -6 9
    2 6 -8
    -2 -6 8
    2 6 -8
    2 6 -8
    2 6 -8
    -2 -6 8
    2 6 -8
    2 6 -7
    -2 -6 7
    2 6 -7
    2 6 -7
    2 6 -7
    2 6 -7
    -2 -6 7
    2 6 -6
    -2 -6 6
    2 6 -6
    2 6 -6
    -2 -6 6
    2 6 -6
    2 6 -6
    -2 -6 6
    -2 -6 5
    2 6 -5
    2 6 -5
    2 6 -5
    -2 -6 5
    2 6 -5
    -2 -6 5
    -2 -6 4
    2 6 -4
    -2 -6 4
    2 6 -4
    2 6 -4
    -2 -6 4
    2 6 -4
    -2 -6 4
    2 6 -3
    -2 -6 3
    2 6 -3
    2 6 -3
    -2 -6 3
    -2 -6 3
    -2 -6 3
    2 6 -3
    -2 -6 2
    -2 -6 2
    2 6 -2
    -2 -6 2
    -2 -6 2
    2 6 -2
    -2 -6 2
    -2 -6 1
    2 6 -1
    -2 -6 1
    2 6 -1
    -2 -6 1
    -2 -6 1
    2 6 -1
    -2 -6 1
    -2 -6 0
    -2 -6 0
    2 6 0
    2 6 0
    -2 -6 0
    2 6 0
    -2 -6 0
    -2 -6 0
    2 6 0
    2 6 0
    -2 -6 -1
    -2 -6 -1
    2 6 1
    2 6 1
    -2 -6 -1
    -2 -6 -1
    2 6 1
    -2 -6 -1
    2 6 1
    2 6 1
    2 6 1
    2 6 2
    -2 -6 -2
    -2 -6 -2
    2 6 2
    -2 -6 -2
    -2 -6 -2
    2 6 2
    2 6 2
    2 6 2
    2 6 3
    -2 -6 -3
    2 6 3
    -2 -6 -3
    -2 -6 -3
    2 6 3
    2 6 3
    2 6 3
    2 6 4
    2 6 4
    -2 -6 -4
    2 6 4
    -2 -6 -4
    2 6 4
    -2 -6 -4
    2 6 4
    2 6 5
    -2 -6 -5
    2 6 5
    2 6 5
    -2 -6 -5
    2 6 5
    -2 -6 -5
    2 6 6
    -2 -6 -6
    2 6 6
    2 6 6
    -2 -6 -6
    -2 -6 -6
    2 6 6
    2 6 7
    2 6 7
    -2 -6 -7
    2 6 7
    2 6 7
    -2 -6 -7
    2 6 8
    2 6 8
    -2 -6 -8
    2 6 8
    2 6 8
    2 6 9
    -2 -6 -9
    2 6 9
    2 6 9
    2 6 9
    2 6 10
    2 6 10
    -2 -6 -10
    2 6 10
    2 6 10
    2 6 11
    -2 -6 -11
    2 6 11
    2 6 11
    -2 -6 -12
    2 6 12
    2 6 12
    -2 -6 -12
    2 6 12
    2 6 12
    -2 -6 -13
    2 6 13
    2 6 13
    -2 -6 -13
    2 6 13
    2 6 13
    -2 -6 -14
    2 6 14
    2 6 14
    -2 -6 -14
    2 6 14
    2 6 14
    -2 -6 -15
    2 6 15
    -2 -6 -15
    2 6 15
    2 6 15
    -2 -6 -16
    2 6 16
    2 6 16
    -2 -6 -16
    2 6 16
    2 6 16
    2 6 17
    -2 -6 -17
    2 6 17
    -2 -6 -17
    2 6 17
    -2 -6 -17
    2 6 17
    2 6 18
    -2 -6 -18
    2 6 18
    -2 -6 -18
    2 6 18
    2 6 18
    2 6 19
    -2 -6 -19
    -2 -6 -19
    2 6 19
    -2 -6 -20
    2 6 20
    -2 -6 -20
    2 6 20
    2 6 21
    -2 -6 -21
    -2 -6 -21
    2 6 21
    2 6 21
    2 6 22
    2 6 22
    2 6 23
    -2 -6 -23
    -2 -6 -23
    2 6 23
    2 6 23
    2 6 24
    -2 -6 -24
    2 6 24
    2 6 24
    2 6 25
    -2 -6 -25
    2 6 25
    2 6 25
    -2 -6 -26
    2 6 26
    2 6 27
    2 6 27
    2 7 -25
    2 7 -24
    2 7 -24
    2 7 -24
    -2 -7 24
    2 7 -23
    -2 -7 23
    2 7 -23
    2 7 -23
    -2 -7 23
    2 7 -22
    -2 -7 22
    2 7 -22
    2 7 -22
    2 7 -22
    -2 -7 22
    2 7 -21
    -2 -7 21
    2 7 -21
    2 7 -21
    2 7 -21
    -2 -7 21
    2 7 -20
    -2 -7 20
    2 7 -20
    2 7 -20
    2 7 -20
    -2 -7 20
    2 7 -19
    -2 -7 19
    2 7 -19
    2 7 -19
    2 7 -19
    -2 -7 19
    2 7 -18
    -2 -7 18
    2 7 -18
    2 7 -18
    2 7 -18
    -2 -7 18
    2 7 -17
    -2 -7 17
    2 7 -17
    2 7 -17
    2 7 -17
    -2 -7 17
    2 7 -16
    -2 -7 16
    2 7 -16
    2 7 -16
    2 7 -16
    -2 -7 16
    2 7 -15
    -2 -7 15
    2 7 -15
    2 7 -15
    -2 -7 15
    2 7 -15
    2 7 -15
    2 7 -14
    -2 -7 14
    2 7 -14
    2 7 -14
    -2 -7 14
    2 7 -14
    2 7 -14
    2 7 -13
    -2 -7 13
    2 7 -13
    2 7 -13
    2 7 -13
    2 7 -13
    -2 -7 13
    2 7 -12
    -2 -7 12
    2 7 -12
    2 7 -12
    2 7 -12
    -2 -7 12
    2 7 -12
    2 7 -11
    -2 -7 11
    2 7 -11
    2 7 -11
    2 7 -11
    2 7 -11
    -2 -7 11
    2 7 -10
    -2 -7 10
    2 7 -10
    2 7 -10
    2 7 -10
    -2 -7 10
    2 7 -9
    -2 -7 9
    2 7 -9
    2 7 -9
    2 7 -9
    -2 -7 9
    2 7 -8
    -2 -7 8
    2 7 -8
    2 7 -8
    -2 -7 8
    2 7 -8
    2 7 -7
    -2 -7 7
    2 7 -7
    2 7 -7
    -2 -7 7
    2 7 -7
    2 7 -7
    -2 -7 7
    -2 -7 7
    2 7 -6
    -2 -7 6
    2 7 -6
    2 7 -6
    -2 -7 6
    2 7 -6
    -2 -7 6
    -2 -7 6
    2 7 -5
    2 7 -5
    2 7 -5
    -2 -7 5
    -2 -7 5
    2 7 -5
    -2 -7 5
    2 7 -4
    2 7 -4
    2 7 -4
    -2 -7 4
    2 7 -4
    -2 -7 4
    -2 -7 4
    -2 -7 3
    2 7 -3
    -2 -7 3
    -2 -7 3
    -2 -7 3
    2 7 -3
    -2 -7 2
    2 7 -2
    -2 -7 2
    2 7 -2
    -2 -7 2
    2 7 -2
    -2 -7 2
    -2 -7 1
    2 7 -1
    2 7 -1
    -2 -7 1
    -2 -7 1
    2 7 -1
    -2 -7 1
    2 7 0
    -2 -7 0
    2 7 0
    -2 -7 0
    2 7 0
    2 7 0
    -2 -7 0
    2 7 1
    -2 -7 -1
    -2 -7 -1
    2 7 1
    2 7 1
    2 7 1
    2 7 2
    -2 -7 -2
    -2 -7 -2
    2 7 2
    2 7 2
    2 7 2
    2 7 3
    2 7 3
    -2 -7 -3
    -2 -7 -3
    2 7 3
    2 7 3
    -2 -7 -3
    2 7 4
    2 7 4
    -2 -7 -4
    2 7 4
    -2 -7 -4
    2 7 4
    -2 -7 -4
    2 7 5
    2 7 5
    -2 -7 -5
    2 7 5
    -2 -7 -5
    -2 -7 -5
    2 7 5
    2 7 6
    2 7 6
    -2 -7 -6
    2 7 6
    -2 -7 -6
    2 7 6
    -2 -7 -6
    2 7 7
    2 7 7
    -2 -7 -7
    2 7 7
    -2 -7 -7
    2 7 7
    -2 -7 -7
    2 7 8
    2 7 8
    -2 -7 -8
    2 7 8
    2 7 8
    2 7 9
    2 7 9
    -2 -7 -9
    2 7 9
    2 7 9
    2 7 10
    2 7 10
    -2 -7 -10
    2 7 10
    2 7 10
    2 7 11
    2 7 11
    -2 -7 -11
    2 7 11
    2 7 11
    2 7 12
    -2 -7 -12
    2 7 12
    2 7 12
    2 7 13
    -2 -7 -13
    2 7 13
    2 7 13
    2 7 14
    -2 -7 -14
    -2 -7 -14
    2 7 14
    2 7 14
    2 7 14
    -2 -7 -15
    2 7 15
    2 7 15
    -2 -7 -15
    2 7 15
    2 7 15
    2 7 16
    -2 -7 -16
    2 7 16
    -2 -7 -16
    2 7 16
    -2 -7 -17
    2 7 17
    -2 -7 -17
    2 7 17
    2 7 17
    -2 -7 -18
    2 7 18
    2 7 18
    -2 -7 -18
    -2 -7 -18
    2 7 18
    -2 -7 -19
    2 7 19
    -2 -7 -19
    2 7 19
    2 7 20
    -2 -7 -20
    -2 -7 -20
    2 7 20
    -2 -7 -21
    2 7 21
    -2 -7 -21
    2 7 21
    2 7 22
    -2 -7 -22
    2 7 23
    -2 -7 -23
    2 7 23
    2 7 24
    -2 -7 -24
    2 7 24
    2 7 25
    2 7 25
    -2 -7 -25
    2 7 26
    2 8 -24
    2 8 -24
    -2 -8 24
    2 8 -23
    2 8 -23
    2 8 -23
    -2 -8 23
    2 8 -22
    -2 -8 22
    2 8 -22
    2 8 -22
    -2 -8 22
    2 8 -21
    -2 -8 21
    2 8 -21
    2 8 -21
    2 8 -21
    -2 -8 21
    2 8 -20
    -2 -8 20
    2 8 -20
    2 8 -20
    2 8 -20
    -2 -8 20
    2 8 -19
    -2 -8 19
    2 8 -19
    2 8 -19
    2 8 -19
    -2 -8 19
    2 8 -18
    -2 -8 18
    2 8 -18
    2 8 -18
    -2 -8 18
    2 8 -18
    2 8 -17
    -2 -8 17
    2 8 -17
    2 8 -17
    2 8 -17
    -2 -8 17
    2 8 -16
    -2 -8 16
    2 8 -16
    2 8 -16
    -2 -8 16
    2 8 -16
    2 8 -15
    -2 -8 15
    2 8 -15
    2 8 -15
    2 8 -15
    -2 -8 15
    2 8 -14
    -2 -8 14
    2 8 -14
    2 8 -14
    2 8 -14
    -2 -8 14
    2 8 -13
    -2 -8 13
    2 8 -13
    2 8 -13
    2 8 -13
    -2 -8 13
    2 8 -12
    -2 -8 12
    2 8 -12
    2 8 -12
    2 8 -12
    -2 -8 12
    2 8 -11
    -2 -8 11
    2 8 -11
    2 8 -11
    2 8 -11
    -2 -8 11
    2 8 -10
    -2 -8 10
    2 8 -10
    2 8 -10
    -2 -8 10
    2 8 -10
    2 8 -9
    -2 -8 9
    -2 -8 9
    2 8 -9
    2 8 -9
    -2 -8 9
    -2 -8 9
    2 8 -9
    2 8 -8
    -2 -8 8
    2 8 -8
    2 8 -8
    -2 -8 8
    -2 -8 8
    2 8 -8
    -2 -8 8
    2 8 -7
    -2 -8 7
    2 8 -7
    2 8 -7
    -2 -8 7
    2 8 -7
    -2 -8 7
    -2 -8 7
    2 8 -6
    -2 -8 6
    2 8 -6
    2 8 -6
    -2 -8 6
    -2 -8 6
    2 8 -6
    -2 -8 5
    2 8 -5
    2 8 -5
    -2 -8 5
    2 8 -5
    -2 -8 5
    2 8 -4
    -2 -8 4
    -2 -8 4
    -2 -8 4
    2 8 -4
    -2 -8 4
    2 8 -3
    -2 -8 3
    -2 -8 3
    -2 -8 3
    -2 -8 3
    2 8 -3
    2 8 -2
    -2 -8 2
    2 8 -2
    -2 -8 2
    -2 -8 2
    2 8 -2
    -2 -8 2
    2 8 -1
    -2 -8 1
    2 8 -1
    -2 -8 1
    2 8 -1
    -2 -8 1
    2 8 0
    -2 -8 0
    2 8 0
    -2 -8 0
    2 8 0
    -2 -8 0
    2 8 1
    -2 -8 -1
    2 8 1
    2 8 1
    2 8 1
    2 8 2
    -2 -8 -2
    2 8 2
    -2 -8 -2
    2 8 2
    2 8 3
    2 8 3
    -2 -8 -3
    -2 -8 -3
    -2 -8 -3
    2 8 3
    2 8 4
    -2 -8 -4
    2 8 4
    2 8 4
    -2 -8 -4
    -2 -8 -4
    2 8 4
    2 8 5
    2 8 5
    -2 -8 -5
    -2 -8 -5
    2 8 5
    2 8 5
    -2 -8 -5
    2 8 6
    2 8 6
    -2 -8 -6
    2 8 6
    -2 -8 -6
    2 8 6
    -2 -8 -6
    2 8 7
    2 8 7
    -2 -8 -7
    2 8 7
    -2 -8 -7
    2 8 7
    -2 -8 -7
    2 8 8
    2 8 8
    -2 -8 -8
    2 8 8
    2 8 8
    2 8 9
    -2 -8 -9
    2 8 9
    2 8 9
    2 8 9
    2 8 10
    2 8 10
    -2 -8 -10
    2 8 10
    2 8 10
    2 8 11
    2 8 11
    -2 -8 -11
    2 8 11
    2 8 11
    2 8 12
    2 8 12
    -2 -8 -12
    2 8 12
    2 8 12
    2 8 13
    -2 -8 -13
    2 8 13
    2 8 13
    2 8 13
    2 8 14
    -2 -8 -14
    2 8 14
    2 8 14
    2 8 15
    -2 -8 -15
    2 8 15
    -2 -8 -15
    2 8 15
    2 8 16
    -2 -8 -16
    2 8 16
    -2 -8 -16
    2 8 16
    -2 -8 -17
    2 8 17
    2 8 17
    -2 -8 -17
    2 8 17
    2 8 18
    -2 -8 -18
    -2 -8 -18
    2 8 18
    2 8 18
    -2 -8 -19
    2 8 19
    2 8 19
    -2 -8 -19
    2 8 20
    -2 -8 -20
    -2 -8 -20
    2 8 20
    -2 -8 -20
    2 8 21
    -2 -8 -21
    -2 -8 -21
    2 8 21
    2 8 22
    -2 -8 -22
    2 8 22
    2 8 23
    -2 -8 -23
    2 8 23
    2 8 24
    -2 -8 -24
    2 8 24
    -2 -8 -25
    2 8 25
    2 9 -23
    2 9 -23
    2 9 -22
    2 9 -22
    2 9 -21
    -2 -9 21
    2 9 -21
    2 9 -21
    -2 -9 21
    2 9 -20
    -2 -9 20
    2 9 -20
    2 9 -20
    -2 -9 20
    2 9 -19
    -2 -9 19
    2 9 -19
    -2 -9 19
    2 9 -18
    -2 -9 18
    2 9 -18
    2 9 -18
    -2 -9 18
    2 9 -17
    -2 -9 17
    2 9 -17
    2 9 -17
    -2 -9 17
    2 9 -16
    -2 -9 16
    2 9 -16
    2 9 -16
    -2 -9 16
    2 9 -15
    -2 -9 15
    2 9 -15
    2 9 -15
    -2 -9 15
    2 9 -15
    2 9 -14
    -2 -9 14
    2 9 -14
    2 9 -14
    2 9 -14
    -2 -9 14
    2 9 -13
    -2 -9 13
    2 9 -13
    -2 -9 13
    2 9 -13
    2 9 -13
    -2 -9 13
    2 9 -12
    -2 -9 12
    2 9 -12
    2 9 -12
    -2 -9 12
    2 9 -12
    -2 -9 12
    2 9 -11
    -2 -9 11
    2 9 -11
    2 9 -11
    -2 -9 11
    2 9 -11
    -2 -9 11
    2 9 -10
    -2 -9 10
    2 9 -10
    2 9 -10
    -2 -9 10
    -2 -9 10
    2 9 -10
    2 9 -9
    -2 -9 9
    2 9 -9
    -2 -9 9
    2 9 -9
    -2 -9 9
    2 9 -9
    2 9 -8
    -2 -9 8
    2 9 -8
    -2 -9 8
    2 9 -8
    2 9 -8
    -2 -9 8
    -2 -9 7
    2 9 -7
    2 9 -7
    -2 -9 7
    -2 -9 7
    2 9 -7
    2 9 -6
    2 9 -6
    -2 -9 6
    2 9 -6
    -2 -9 6
    -2 -9 6
    -2 -9 5
    2 9 -5
    -2 -9 5
    -2 -9 5
    -2 -9 5
    2 9 -5
    -2 -9 4
    2 9 -4
    -2 -9 4
    -2 -9 4
    2 9 -4
    -2 -9 4
    -2 -9 3
    2 9 -3
    -2 -9 3
    -2 -9 3
    2 9 -3
    -2 -9 3
    2 9 -2
    -2 -9 2
    2 9 -2
    -2 -9 2
    -2 -9 2
    2 9 -2
    2 9 -1
    -2 -9 1
    2 9 -1
    2 9 -1
    -2 -9 1
    2 9 0
    -2 -9 0
    2 9 0
    -2 -9 0
    2 9 0
    -2 -9 0
    -2 -9 -1
    2 9 1
    2 9 1
    2 9 1
    -2 -9 -1
    -2 -9 -1
    2 9 1
    2 9 2
    -2 -9 -2
    2 9 2
    -2 -9 -2
    2 9 2
    2 9 3
    -2 -9 -3
    2 9 3
    2 9 3
    -2 -9 -3
    2 9 4
    2 9 4
    -2 -9 -4
    -2 -9 -4
    2 9 4
    -2 -9 -4
    2 9 5
    2 9 5
    -2 -9 -5
    -2 -9 -5
    2 9 5
    -2 -9 -5
    2 9 6
    2 9 6
    -2 -9 -6
    -2 -9 -6
    2 9 6
    -2 -9 -6
    2 9 7
    2 9 7
    -2 -9 -7
    -2 -9 -7
    2 9 7
    2 9 7
    -2 -9 -7
    2 9 8
    2 9 8
    -2 -9 -8
    2 9 8
    2 9 8
    2 9 9
    2 9 9
    -2 -9 -9
    2 9 9
    2 9 9
    2 9 10
    2 9 10
    -2 -9 -10
    2 9 10
    2 9 10
    2 9 11
    -2 -9 -11
    2 9 11
    2 9 11
    2 9 11
    2 9 12
    -2 -9 -12
    2 9 12
    2 9 12
    2 9 13
    -2 -9 -13
    2 9 13
    2 9 13
    -2 -9 -14
    2 9 14
    2 9 14
    2 9 14
    2 9 15
    -2 -9 -15
    2 9 15
    2 9 15
    2 9 16
    -2 -9 -16
    2 9 16
    -2 -9 -16
    2 9 16
    2 9 17
    -2 -9 -17
    -2 -9 -17
    2 9 17
    2 9 17
    2 9 18
    -2 -9 -18
    -2 -9 -18
    2 9 18
    2 9 18
    2 9 19
    -2 -9 -19
    2 9 19
    -2 -9 -19
    2 9 20
    -2 -9 -20
    2 9 20
    -2 -9 -20
    2 9 21
    -2 -9 -21
    -2 -9 -21
    2 9 21
    -2 -9 -21
    2 9 22
    -2 -9 -22
    2 9 22
    2 9 23
    -2 -9 -23
    2 9 23
    2 9 24
    -2 -9 -24
    2 10 -22
    2 10 -21
    2 10 -21
    2 10 -20
    2 10 -20
    2 10 -19
    -2 -10 19
    2 10 -19
    2 10 -19
    -2 -10 19
    2 10 -18
    2 10 -18
    -2 -10 18
    2 10 -18
    -2 -10 18
    2 10 -17
    2 10 -17
    2 10 -17
    -2 -10 17
    -2 -10 17
    2 10 -16
    -2 -10 16
    2 10 -16
    2 10 -16
    -2 -10 16
    2 10 -15
    -2 -10 15
    2 10 -15
    2 10 -15
    -2 -10 15
    -2 -10 15
    2 10 -15
    2 10 -14
    -2 -10 14
    2 10 -14
    2 10 -14
    -2 -10 14
    -2 -10 14
    2 10 -14
    2 10 -13
    -2 -10 13
    2 10 -13
    2 10 -13
    -2 -10 13
    -2 -10 13
    2 10 -13
    2 10 -12
    -2 -10 12
    2 10 -12
    2 10 -12
    -2 -10 12
    2 10 -12
    -2 -10 12
    2 10 -11
    -2 -10 11
    2 10 -11
    2 10 -11
    -2 -10 11
    2 10 -11
    -2 -10 11
    2 10 -10
    -2 -10 10
    2 10 -10
    -2 -10 10
    -2 -10 10
    2 10 -10
    2 10 -9
    -2 -10 9
    2 10 -9
    -2 -10 9
    2 10 -9
    -2 -10 9
    2 10 -8
    -2 -10 8
    2 10 -8
    -2 -10 8
    2 10 -8
    -2 -10 8
    2 10 -7
    -2 -10 7
    2 10 -7
    -2 -10 7
    2 10 -6
    -2 -10 6
    -2 -10 6
    -2 -10 6
    2 10 -6
    2 10 -5
    -2 -10 5
    -2 -10 5
    -2 -10 5
    2 10 -5
    2 10 -4
    -2 -10 4
    -2 -10 4
    -2 -10 4
    2 10 -4
    -2 -10 3
    2 10 -3
    2 10 -3
    2 10 -2
    -2 -10 2
    2 10 -2
    2 10 -2
    -2 -10 1
    2 10 -1
    2 10 -1
    2 10 -1
    2 10 0
    -2 -10 0
    2 10 0
    2 10 0
    2 10 1
    -2 -10 -1
    2 10 1
    2 10 1
    2 10 2
    -2 -10 -2
    2 10 2
    2 10 2
    2 10 3
    -2 -10 -3
    2 10 3
    -2 -10 -3
    2 10 3
    2 10 4
    -2 -10 -4
    2 10 4
    2 10 4
    -2 -10 -4
    2 10 5
    -2 -10 -5
    2 10 5
    2 10 5
    -2 -10 -5
    2 10 6
    2 10 6
    -2 -10 -6
    -2 -10 -6
    2 10 6
    -2 -10 -6
    2 10 7
    -2 -10 -7
    2 10 7
    2 10 7
    2 10 8
    -2 -10 -8
    2 10 8
    2 10 8
    2 10 9
    -2 -10 -9
    2 10 9
    2 10 9
    2 10 10
    -2 -10 -10
    2 10 10
    2 10 10
    -2 -10 -11
    2 10 11
    2 10 11
    2 10 11
    2 10 12
    -2 -10 -12
    2 10 12
    2 10 12
    2 10 13
    -2 -10 -13
    2 10 13
    2 10 13
    -2 -10 -14
    2 10 14
    2 10 14
    2 10 14
    2 10 15
    -2 -10 -15
    2 10 15
    2 10 15
    -2 -10 -16
    2 10 16
    2 10 16
    2 10 16
    2 10 17
    -2 -10 -17
    2 10 17
    -2 -10 -17
    2 10 17
    2 10 18
    -2 -10 -18
    -2 -10 -18
    2 10 18
    2 10 18
    -2 -10 -19
    2 10 19
    -2 -10 -19
    2 10 19
    -2 -10 -20
    2 10 20
    2 10 20
    -2 -10 -20
    -2 -10 -21
    2 10 21
    2 10 21
    -2 -10 -21
    2 10 22
    -2 -10 -22
    2 10 22
    -2 -10 -22
    2 10 23
    -2 -10 -23
    2 11 -20
    2 11 -20
    2 11 -19
    2 11 -19
    2 11 -18
    2 11 -18
    2 11 -18
    -2 -11 18
    -2 -11 18
    2 11 -17
    2 11 -17
    2 11 -17
    -2 -11 17
    -2 -11 17
    2 11 -16
    2 11 -16
    2 11 -16
    -2 -11 16
    -2 -11 16
    2 11 -15
    -2 -11 15
    2 11 -15
    2 11 -15
    -2 -11 15
    2 11 -14
    -2 -11 14
    2 11 -14
    -2 -11 14
    2 11 -14
    2 11 -13
    -2 -11 13
    2 11 -13
    -2 -11 13
    2 11 -13
    2 11 -12
    -2 -11 12
    2 11 -12
    -2 -11 12
    2 11 -12
    2 11 -11
    -2 -11 11
    2 11 -11
    -2 -11 11
    2 11 -11
    2 11 -10
    -2 -11 10
    2 11 -10
    -2 -11 10
    2 11 -10
    2 11 -9
    -2 -11 9
    -2 -11 9
    2 11 -9
    2 11 -8
    -2 -11 8
    -2 -11 8
    -2 -11 8
    2 11 -8
    2 11 -7
    -2 -11 7
    -2 -11 7
    2 11 -7
    2 11 -6
    -2 -11 6
    -2 -11 6
    2 11 -6
    2 11 -5
    -2 -11 5
    -2 -11 5
    2 11 -5
    -2 -11 4
    2 11 -4
    2 11 -4
    -2 -11 3
    2 11 -3
    2 11 -3
    2 11 -2
    -2 -11 2
    2 11 -2
    2 11 -2
    2 11 -1
    -2 -11 1
    2 11 -1
    2 11 -1
    -2 -11 0
    2 11 0
    2 11 0
    2 11 0
    2 11 1
    -2 -11 -1
    2 11 1
    2 11 1
    2 11 2
    -2 -11 -2
    2 11 2
    2 11 3
    -2 -11 -3
    2 11 3
    2 11 4
    -2 -11 -4
    2 11 4
    2 11 5
    -2 -11 -5
    2 11 5
    -2 -11 -6
    2 11 6
    2 11 6
    2 11 6
    2 11 7
    -2 -11 -7
    2 11 7
    2 11 7
    -2 -11 -8
    2 11 8
    2 11 8
    2 11 8
    2 11 9
    -2 -11 -9
    2 11 9
    2 11 9
    2 11 10
    -2 -11 -10
    2 11 10
    2 11 10
    2 11 11
    -2 -11 -11
    2 11 11
    2 11 11
    2 11 12
    -2 -11 -12
    2 11 12
    2 11 12
    2 11 13
    -2 -11 -13
    2 11 13
    2 11 13
    2 11 14
    -2 -11 -14
    2 11 14
    2 11 14
    2 11 15
    -2 -11 -15
    2 11 15
    2 11 15
    -2 -11 -16
    2 11 16
    2 11 16
    2 11 16
    -2 -11 -17
    2 11 17
    2 11 17
    2 11 17
    -2 -11 -18
    2 11 18
    -2 -11 -18
    2 11 18
    2 11 19
    -2 -11 -19
    2 11 19
    -2 -11 -19
    2 11 20
    -2 -11 -20
    2 11 20
    -2 -11 -20
    -2 -11 -21
    2 11 21
    -2 -11 -21
    2 11 22
    -2 -11 -22
    2 11 23
    2 12 -19
    2 12 -18
    2 12 -17
    2 12 -17
    2 12 -16
    2 12 -16
    -2 -12 16
    -2 -12 16
    2 12 -15
    -2 -12 15
    2 12 -15
    -2 -12 15
    2 12 -14
    -2 -12 14
    2 12 -14
    -2 -12 14
    2 12 -14
    2 12 -13
    -2 -12 13
    2 12 -13
    -2 -12 13
    2 12 -13
    2 12 -12
    -2 -12 12
    2 12 -12
    -2 -12 12
    2 12 -12
    2 12 -11
    -2 -12 11
    -2 -12 11
    2 12 -11
    2 12 -10
    -2 -12 10
    -2 -12 10
    2 12 -10
    2 12 -9
    -2 -12 9
    -2 -12 9
    -2 -12 9
    2 12 -9
    2 12 -8
    -2 -12 8
    -2 -12 8
    -2 -12 8
    2 12 -8
    2 12 -7
    -2 -12 7
    -2 -12 7
    2 12 -7
    2 12 -6
    -2 -12 6
    -2 -12 6
    2 12 -6
    -2 -12 5
    2 12 -5
    2 12 -5
    -2 -12 4
    2 12 -4
    2 12 -4
    -2 -12 3
    2 12 -3
    2 12 -3
    2 12 -2
    -2 -12 2
    2 12 -2
    2 12 -2
    2 12 -1
    -2 -12 1
    2 12 -1
    2 12 -1
    2 12 0
    -2 -12 0
    2 12 0
    2 12 0
    2 12 1
    -2 -12 -1
    2 12 1
    2 12 2
    -2 -12 -2
    2 12 2
    2 12 3
    -2 -12 -3
    2 12 3
    2 12 4
    -2 -12 -4
    2 12 4
    2 12 5
    -2 -12 -5
    2 12 5
    2 12 6
    -2 -12 -6
    2 12 6
    2 12 7
    -2 -12 -7
    2 12 7
    2 12 8
    -2 -12 -8
    2 12 8
    -2 -12 -9
    2 12 9
    2 12 10
    -2 -12 -10
    2 12 10
    2 12 11
    -2 -12 -11
    2 12 11
    2 12 12
    -2 -12 -12
    2 12 12
    2 12 13
    -2 -12 -13
    2 12 13
    2 12 14
    -2 -12 -14
    2 12 14
    -2 -12 -15
    2 12 15
    2 12 15
    2 12 16
    -2 -12 -16
    2 12 16
    2 12 17
    -2 -12 -17
    2 12 17
    -2 -12 -18
    2 12 18
    -2 -12 -18
    -2 -12 -19
    -2 -12 -19
    -2 -12 -20
    -2 -12 -21
    2 13 -17
    2 13 -16
    2 13 -15
    2 13 -15
    2 13 -14
    -2 -13 14
    -2 -13 14
    2 13 -14
    2 13 -14
    2 13 -13
    -2 -13 13
    -2 -13 13
    2 13 -13
    2 13 -12
    -2 -13 12
    -2 -13 12
    -2 -13 12
    2 13 -12
    2 13 -11
    -2 -13 11
    -2 -13 11
    -2 -13 11
    2 13 -11
    2 13 -10
    -2 -13 10
    -2 -13 10
    -2 -13 10
    2 13 -10
    2 13 -9
    -2 -13 9
    -2 -13 9
    -2 -13 9
    2 13 -9
    2 13 -8
    -2 -13 8
    -2 -13 8
    2 13 -8
    -2 -13 7
    2 13 -7
    2 13 -7
    -2 -13 6
    2 13 -6
    2 13 -6
    -2 -13 5
    2 13 -5
    2 13 -5
    -2 -13 4
    2 13 -4
    2 13 -4
    -2 -13 3
    2 13 -3
    2 13 -3
    2 13 -2
    -2 -13 2
    2 13 -2
    2 13 -2
    2 13 -1
    -2 -13 1
    2 13 -1
    2 13 -1
    2 13 0
    -2 -13 0
    2 13 0
    2 13 0
    2 13 1
    -2 -13 -1
    2 13 1
    2 13 2
    -2 -13 -2
    2 13 2
    2 13 3
    -2 -13 -3
    2 13 3
    -2 -13 -4
    2 13 4
    2 13 4
    2 13 5
    -2 -13 -5
    2 13 5
    -2 -13 -6
    2 13 6
    2 13 7
    -2 -13 -7
    2 13 7
    -2 -13 -8
    2 13 8
    2 13 8
    -2 -13 -9
    2 13 9
    -2 -13 -10
    2 13 10
    2 13 11
    -2 -13 -11
    2 13 11
    -2 -13 -12
    2 13 12
    2 13 12
    2 13 13
    -2 -13 -13
    2 13 13
    -2 -13 -14
    2 13 14
    2 13 15
    -2 -13 -15
    2 13 15
    2 13 16
    -2 -13 -16
    2 13 16
    -2 -13 -17
    2 13 17
    -2 -13 -18
    -2 -13 -19
    -2 -13 -20
    2 14 -15
    2 14 -14
    2 14 -13
    -2 -14 13
    -2 -14 13
    2 14 -13
    2 14 -12
    -2 -14 12
    -2 -14 12
    -2 -14 12
    2 14 -12
    2 14 -11
    -2 -14 11
    -2 -14 11
    -2 -14 11
    2 14 -11
    2 14 -10
    -2 -14 10
    -2 -14 10
    -2 -14 10
    2 14 -10
    -2 -14 9
    -2 -14 9
    2 14 -9
    2 14 -9
    2 14 -8
    2 14 -8
    2 14 -7
    2 14 -7
    -2 -14 6
    2 14 -6
    2 14 -6
    -2 -14 5
    2 14 -5
    2 14 -5
    -2 -14 4
    2 14 -4
    2 14 -4
    -2 -14 3
    2 14 -3
    2 14 -3
    2 14 -2
    -2 -14 2
    2 14 -2
    2 14 -2
    2 14 -1
    -2 -14 1
    2 14 -1
    2 14 -1
    2 14 0
    -2 -14 0
    2 14 0
    2 14 1
    -2 -14 -1
    2 14 1
    2 14 2
    -2 -14 -2
    2 14 2
    -2 -14 -3
    2 14 3
    2 14 3
    2 14 4
    -2 -14 -4
    2 14 4
    -2 -14 -5
    2 14 5
    2 14 5
    2 14 6
    -2 -14 -6
    2 14 6
    2 14 7
    -2 -14 -7
    2 14 7
    2 14 8
    -2 -14 -8
    2 14 8
    2 14 9
    -2 -14 -9
    2 14 9
    -2 -14 -10
    2 14 10
    2 14 10
    2 14 11
    -2 -14 -11
    2 14 11
    2 14 12
    -2 -14 -12
    2 14 12
    -2 -14 -13
    2 14 13
    2 14 13
    2 14 14
    -2 -14 -14
    2 14 14
    -2 -14 -15
    2 14 15
    2 14 16
    2 15 -13
    2 15 -13
    2 15 -12
    2 15 -12
    2 15 -11
    2 15 -11
    -2 -15 10
    2 15 -10
    2 15 -10
    -2 -15 9
    -2 -15 9
    2 15 -9
    2 15 -9
    -2 -15 8
    2 15 -8
    2 15 -8
    -2 -15 7
    2 15 -7
    2 15 -7
    -2 -15 6
    2 15 -6
    2 15 -6
    -2 -15 5
    2 15 -5
    2 15 -5
    -2 -15 4
    2 15 -4
    2 15 -4
    -2 -15 3
    2 15 -3
    2 15 -3
    -2 -15 2
    2 15 -2
    2 15 -2
    2 15 -2
    2 15 -1
    -2 -15 1
    2 15 -1
    2 15 -1
    2 15 0
    -2 -15 0
    2 15 0
    2 15 1
    -2 -15 -1
    2 15 1
    2 15 2
    -2 -15 -2
    2 15 2
    2 15 3
    -2 -15 -3
    2 15 3
    2 15 4
    -2 -15 -4
    2 15 4
    2 15 5
    -2 -15 -5
    2 15 5
    2 15 6
    -2 -15 -6
    2 15 6
    -2 -15 -7
    2 15 7
    2 15 7
    2 15 8
    -2 -15 -8
    2 15 8
    2 15 9
    -2 -15 -9
    2 15 9
    2 15 10
    -2 -15 -10
    2 15 10
    2 15 11
    -2 -15 -11
    2 15 11
    -2 -15 -12
    2 15 12
    -2 -15 -13
    2 15 13
    2 15 14
    2 15 15
    2 15 16
    2 16 -11
    2 16 -10
    2 16 -9
    2 16 -8
    2 16 -7
    -2 -16 6
    2 16 -6
    2 16 -6
    -2 -16 5
    2 16 -5
    2 16 -5
    -2 -16 4
    2 16 -4
    2 16 -4
    -2 -16 3
    2 16 -3
    2 16 -3
    -2 -16 2
    2 16 -2
    2 16 -2
    2 16 -1
    -2 -16 1
    2 16 -1
    2 16 0
    -2 -16 0
    2 16 0
    -2 -16 -1
    2 16 1
    2 16 1
    2 16 2
    -2 -16 -2
    2 16 2
    2 16 3
    -2 -16 -3
    2 16 3
    2 16 4
    -2 -16 -4
    2 16 4
    2 16 5
    -2 -16 -5
    2 16 5
    2 16 6
    -2 -16 -6
    2 16 6
    -2 -16 -7
    2 16 7
    2 16 7
    2 16 8
    -2 -16 -8
    -2 -16 -9
    2 16 9
    2 17 -6
    2 17 -5
    2 17 -4
    2 17 -3
    2 17 0
    2 17 1
    2 17 2
    2 17 3
    2 17 4
    -3 17 6
    -3 16 8
    -3 16 7
    -3 16 6
    -3 16 5
    -3 16 4
    -3 16 3
    -3 15 12
    -3 15 11
    -3 15 10
    -3 15 10
    -3 15 9
    -3 15 9
    -3 15 8
    3 -15 -8
    -3 15 8
    -3 15 7
    3 -15 -7
    -3 15 7
    -3 15 6
    -3 15 6
    3 -15 -5
    -3 15 5
    -3 15 5
    -3 15 4
    3 -15 -4
    -3 15 4
    3 -15 -3
    -3 15 3
    -3 15 3
    3 -15 -2
    -3 15 2
    -3 15 2
    -3 15 1
    3 -15 -1
    -3 15 1
    -3 15 1
    3 -15 0
    -3 15 0
    -3 15 0
    3 -15 1
    -3 15 -1
    -3 15 -1
    3 -15 2
    -3 15 -2
    -3 15 -2
    3 -15 3
    -3 15 -3
    -3 15 -3
    3 -15 4
    -3 15 -4
    -3 15 -4
    3 -15 5
    -3 15 -5
    -3 15 -5
    3 -15 6
    -3 15 -6
    -3 15 -6
    3 -15 7
    -3 15 -7
    -3 15 -7
    3 -15 8
    -3 15 -8
    -3 15 -8
    3 -15 9
    -3 15 -9
    -3 15 -10
    -3 15 -11
    -3 15 -12
    -3 15 -13
    -3 14 15
    -3 14 14
    -3 14 13
    -3 14 12
    -3 14 12
    3 -14 -11
    -3 14 11
    3 -14 -10
    -3 14 10
    -3 14 9
    3 -14 -9
    -3 14 9
    3 -14 -8
    -3 14 8
    3 -14 -7
    -3 14 7
    -3 14 6
    3 -14 -6
    -3 14 6
    -3 14 5
    3 -14 -5
    -3 14 5
    3 -14 -4
    -3 14 4
    -3 14 4
    -3 14 3
    3 -14 -3
    -3 14 3
    -3 14 2
    3 -14 -2
    -3 14 2
    -3 14 2
    -3 14 1
    3 -14 -1
    -3 14 1
    -3 14 1
    -3 14 0
    3 -14 0
    -3 14 0
    -3 14 0
    -3 14 -1
    3 -14 1
    -3 14 -1
    -3 14 -1
    3 -14 2
    -3 14 -2
    -3 14 -2
    3 -14 3
    -3 14 -3
    -3 14 -3
    3 -14 4
    -3 14 -4
    -3 14 -4
    3 -14 5
    -3 14 -5
    -3 14 -5
    3 -14 6
    -3 14 -6
    -3 14 -6
    3 -14 7
    -3 14 -7
    -3 14 -7
    3 -14 8
    -3 14 -8
    -3 14 -8
    3 -14 9
    -3 14 -9
    -3 14 -9
    3 -14 10
    -3 14 -10
    -3 14 -10
    3 -14 11
    -3 14 -11
    -3 14 -11
    3 -14 12
    -3 14 -12
    -3 14 -12
    3 -14 13
    3 -14 13
    -3 14 -13
    3 -14 14
    -3 14 -14
    3 -14 15
    -3 14 -15
    3 -14 16
    -3 13 15
    3 -13 -14
    -3 13 14
    3 -13 -13
    -3 13 13
    3 -13 -12
    -3 13 12
    -3 13 11
    3 -13 -11
    -3 13 11
    3 -13 -10
    -3 13 10
    3 -13 -9
    -3 13 9
    3 -13 -8
    -3 13 8
    -3 13 7
    3 -13 -7
    -3 13 7
    3 -13 -6
    -3 13 6
    -3 13 5
    3 -13 -5
    -3 13 5
    3 -13 -4
    -3 13 4
    -3 13 3
    3 -13 -3
    -3 13 3
    3 -13 -2
    -3 13 2
    -3 13 2
    -3 13 2
    3 -13 -1
    -3 13 1
    -3 13 1
    -3 13 1
    -3 13 0
    3 -13 0
    -3 13 0
    -3 13 0
    -3 13 -1
    3 -13 1
    -3 13 -1
    -3 13 -1
    -3 13 -2
    3 -13 2
    -3 13 -2
    -3 13 -2
    -3 13 -3
    3 -13 3
    -3 13 -3
    -3 13 -3
    3 -13 4
    -3 13 -4
    -3 13 -4
    3 -13 5
    -3 13 -5
    -3 13 -5
    3 -13 6
    -3 13 -6
    -3 13 -6
    3 -13 7
    -3 13 -7
    -3 13 -7
    3 -13 8
    -3 13 -8
    -3 13 -8
    3 -13 9
    -3 13 -9
    -3 13 -9
    3 -13 10
    -3 13 -10
    -3 13 -10
    3 -13 11
    -3 13 -11
    -3 13 -11
    3 -13 12
    -3 13 -12
    -3 13 -12
    3 -13 13
    3 -13 13
    -3 13 -13
    -3 13 -13
    3 -13 14
    3 -13 14
    -3 13 -14
    -3 13 -14
    3 -13 15
    3 -13 15
    -3 13 -15
    -3 13 -15
    3 -13 16
    3 -13 17
    3 -13 18
    3 -12 -16
    -3 12 16
    3 -12 -15
    -3 12 15
    3 -12 -14
    -3 12 14
    -3 12 13
    3 -12 -13
    -3 12 13
    3 -12 -12
    -3 12 12
    3 -12 -11
    -3 12 11
    3 -12 -10
    -3 12 10
    3 -12 -9
    -3 12 9
    3 -12 -8
    -3 12 8
    3 -12 -7
    -3 12 7
    3 -12 -6
    -3 12 6
    -3 12 5
    3 -12 -5
    -3 12 5
    3 -12 -4
    -3 12 4
    -3 12 3
    3 -12 -3
    -3 12 3
    -3 12 3
    -3 12 2
    3 -12 -2
    -3 12 2
    -3 12 2
    -3 12 1
    3 -12 -1
    -3 12 1
    -3 12 1
    -3 12 0
    3 -12 0
    -3 12 0
    -3 12 0
    -3 12 -1
    3 -12 1
    -3 12 -1
    -3 12 -1
    -3 12 -2
    3 -12 2
    -3 12 -2
    -3 12 -2
    -3 12 -3
    3 -12 3
    -3 12 -3
    -3 12 -3
    -3 12 -4
    3 -12 4
    -3 12 -4
    -3 12 -4
    3 -12 5
    -3 12 -5
    -3 12 -5
    3 -12 6
    -3 12 -6
    -3 12 -6
    3 -12 7
    -3 12 -7
    -3 12 -7
    3 -12 8
    -3 12 -8
    -3 12 -8
    3 -12 9
    -3 12 -9
    -3 12 -9
    3 -12 10
    -3 12 -10
    -3 12 -10
    3 -12 11
    -3 12 -11
    -3 12 -11
    3 -12 12
    -3 12 -12
    -3 12 -12
    3 -12 13
    3 -12 13
    -3 12 -13
    -3 12 -13
    3 -12 14
    3 -12 14
    -3 12 -14
    -3 12 -14
    3 -12 15
    -3 12 -15
    -3 12 -15
    3 -12 16
    -3 12 -16
    -3 12 -16
    -3 12 -17
    3 -12 17
    3 -12 18
    3 -12 18
    3 -12 19
    3 -12 20
    3 -11 -17
    3 -11 -16
    3 -11 -15
    -3 11 15
    3 -11 -14
    -3 11 14
    3 -11 -13
    -3 11 13
    3 -11 -12
    -3 11 12
    3 -11 -11
    -3 11 11
    3 -11 -10
    -3 11 10
    3 -11 -9
    -3 11 9
    3 -11 -8
    -3 11 8
    3 -11 -7
    -3 11 7
    3 -11 -6
    -3 11 6
    -3 11 6
    3 -11 -5
    -3 11 5
    -3 11 4
    3 -11 -4
    -3 11 4
    -3 11 3
    3 -11 -3
    -3 11 3
    -3 11 3
    3 -11 -2
    -3 11 2
    3 -11 -2
    -3 11 2
    -3 11 1
    3 -11 -1
    -3 11 1
    -3 11 1
    -3 11 0
    3 -11 0
    -3 11 0
    -3 11 0
    -3 11 -1
    3 -11 1
    -3 11 -1
    -3 11 -1
    -3 11 -2
    3 -11 2
    -3 11 -2
    -3 11 -2
    -3 11 -3
    3 -11 3
    -3 11 -3
    -3 11 -3
    -3 11 -4
    3 -11 4
    -3 11 -4
    -3 11 -4
    -3 11 -5
    3 -11 5
    -3 11 -5
    -3 11 -5
    -3 11 -6
    3 -11 6
    -3 11 -6
    -3 11 -6
    3 -11 7
    -3 11 -7
    -3 11 -7
    3 -11 8
    -3 11 -8
    -3 11 -8
    3 -11 9
    -3 11 -9
    -3 11 -9
    3 -11 10
    -3 11 -10
    -3 11 -10
    3 -11 11
    -3 11 -11
    -3 11 -11
    3 -11 12
    3 -11 12
    -3 11 -12
    -3 11 -12
    3 -11 13
    -3 11 -13
    -3 11 -13
    3 -11 14
    -3 11 -14
    -3 11 -14
    3 -11 15
    -3 11 -15
    -3 11 -15
    -3 11 -16
    3 -11 16
    3 -11 16
    -3 11 -16
    -3 11 -17
    -3 11 -17
    3 -11 17
    3 -11 17
    -3 11 -18
    -3 11 -18
    3 -11 18
    3 -11 18
    -3 11 -19
    3 -11 19
    -3 11 -19
    3 -11 19
    3 -11 20
    3 -11 20
    3 -11 21
    -3 10 21
    -3 10 20
    3 -10 -19
    -3 10 19
    3 -10 -18
    -3 10 18
    3 -10 -17
    -3 10 17
    3 -10 -16
    -3 10 16
    -3 10 16
    3 -10 -15
    -3 10 15
    -3 10 15
    3 -10 -14
    -3 10 14
    -3 10 14
    3 -10 -13
    -3 10 13
    -3 10 13
    3 -10 -12
    -3 10 12
    -3 10 12
    3 -10 -11
    -3 10 11
    -3 10 11
    3 -10 -10
    -3 10 10
    3 -10 -9
    -3 10 9
    -3 10 9
    3 -10 -8
    -3 10 8
    -3 10 8
    3 -10 -7
    -3 10 7
    -3 10 7
    3 -10 -6
    -3 10 6
    -3 10 6
    3 -10 -5
    -3 10 5
    -3 10 5
    3 -10 -4
    3 -10 -4
    -3 10 4
    -3 10 4
    -3 10 3
    3 -10 -3
    3 -10 -3
    -3 10 3
    -3 10 3
    -3 10 2
    3 -10 -2
    -3 10 2
    3 -10 -2
    -3 10 2
    -3 10 2
    3 -10 -1
    -3 10 1
    -3 10 1
    -3 10 0
    3 -10 0
    -3 10 0
    -3 10 0
    -3 10 0
    -3 10 -1
    3 -10 1
    -3 10 -1
    -3 10 -1
    -3 10 -1
    -3 10 -2
    3 -10 2
    -3 10 -2
    -3 10 -2
    -3 10 -2
    -3 10 -3
    3 -10 3
    -3 10 -3
    -3 10 -3
    -3 10 -3
    -3 10 -4
    3 -10 4
    -3 10 -4
    -3 10 -4
    -3 10 -5
    3 -10 5
    -3 10 -5
    -3 10 -5
    -3 10 -6
    3 -10 6
    -3 10 -6
    3 -10 6
    -3 10 -6
    -3 10 -7
    3 -10 7
    -3 10 -7
    -3 10 -7
    3 -10 7
    3 -10 8
    -3 10 -8
    3 -10 8
    -3 10 -8
    3 -10 9
    -3 10 -9
    3 -10 9
    -3 10 -9
    3 -10 10
    3 -10 10
    -3 10 -10
    -3 10 -10
    -3 10 -11
    3 -10 11
    -3 10 -11
    3 -10 12
    -3 10 -12
    -3 10 -12
    3 -10 13
    -3 10 -13
    -3 10 -13
    -3 10 -14
    3 -10 14
    -3 10 -14
    3 -10 14
    -3 10 -14
    -3 10 -15
    3 -10 15
    -3 10 -15
    3 -10 15
    -3 10 -15
    3 -10 16
    -3 10 -16
    3 -10 16
    -3 10 -16
    -3 10 -17
    -3 10 -17
    3 -10 17
    3 -10 17
    -3 10 -18
    -3 10 -18
    3 -10 18
    3 -10 18
    -3 10 -19
    -3 10 -19
    3 -10 19
    3 -10 19
    -3 10 -20
    3 -10 20
    -3 10 -20
    3 -10 20
    3 -10 21
    -3 10 -21
    3 -10 21
    3 -10 22
    -3 9 22
    -3 9 21
    3 -9 -20
    3 -9 -20
    -3 9 20
    3 -9 -19
    -3 9 19
    3 -9 -18
    -3 9 18
    3 -9 -17
    -3 9 17
    3 -9 -16
    -3 9 16
    -3 9 16
    3 -9 -15
    -3 9 15
    -3 9 15
    3 -9 -14
    -3 9 14
    -3 9 14
    3 -9 -13
    -3 9 13
    -3 9 13
    3 -9 -12
    -3 9 12
    -3 9 12
    3 -9 -11
    -3 9 11
    -3 9 11
    3 -9 -10
    -3 9 10
    -3 9 10
    3 -9 -9
    -3 9 9
    -3 9 9
    3 -9 -8
    -3 9 8
    -3 9 8
    3 -9 -7
    -3 9 7
    -3 9 7
    3 -9 -6
    -3 9 6
    -3 9 6
    3 -9 -5
    3 -9 -5
    -3 9 5
    3 -9 -4
    3 -9 -4
    -3 9 4
    -3 9 3
    3 -9 -3
    3 -9 -3
    -3 9 3
    -3 9 2
    3 -9 -2
    3 -9 -2
    -3 9 2
    3 -9 -1
    -3 9 1
    -3 9 1
    -3 9 1
    3 -9 0
    -3 9 0
    -3 9 0
    -3 9 0
    -3 9 -1
    3 -9 1
    -3 9 -1
    -3 9 -1
    -3 9 -1
    -3 9 -2
    3 -9 2
    -3 9 -2
    -3 9 -2
    -3 9 -2
    -3 9 -3
    3 -9 3
    -3 9 -3
    -3 9 -3
    -3 9 -4
    3 -9 4
    -3 9 -4
    -3 9 -4
    -3 9 -5
    3 -9 5
    -3 9 -5
    3 -9 5
    -3 9 -6
    3 -9 6
    -3 9 -6
    3 -9 6
    -3 9 -7
    3 -9 7
    3 -9 7
    -3 9 -7
    -3 9 -7
    3 -9 8
    3 -9 8
    -3 9 -8
    -3 9 -8
    3 -9 9
    -3 9 -9
    3 -9 9
    -3 9 -9
    -3 9 -10
    3 -9 10
    -3 9 -10
    3 -9 11
    -3 9 -11
    -3 9 -11
    -3 9 -12
    3 -9 12
    3 -9 12
    -3 9 -12
    3 -9 12
    -3 9 -12
    3 -9 13
    -3 9 -13
    3 -9 13
    -3 9 -13
    3 -9 13
    -3 9 -13
    3 -9 14
    -3 9 -14
    3 -9 14
    -3 9 -14
    3 -9 14
    -3 9 -14
    3 -9 15
    -3 9 -15
    3 -9 15
    -3 9 -15
    3 -9 15
    -3 9 -15
    3 -9 16
    -3 9 -16
    3 -9 16
    -3 9 -16
    3 -9 16
    -3 9 -16
    -3 9 -17
    3 -9 17
    -3 9 -17
    3 -9 17
    3 -9 17
    3 -9 18
    -3 9 -18
    -3 9 -18
    3 -9 18
    3 -9 18
    -3 9 -19
    -3 9 -19
    3 -9 19
    3 -9 19
    -3 9 -20
    -3 9 -20
    3 -9 20
    3 -9 20
    -3 9 -21
    3 -9 21
    -3 9 -21
    3 -9 21
    3 -9 22
    -3 9 -22
    3 -9 22
    3 -9 23
    -3 8 22
    -3 8 21
    3 -8 -21
    3 -8 -21
    -3 8 21
    -3 8 20
    3 -8 -20
    -3 8 20
    -3 8 19
    3 -8 -19
    -3 8 19
    -3 8 18
    3 -8 -18
    -3 8 18
    -3 8 17
    3 -8 -17
    -3 8 17
    3 -8 -16
    -3 8 16
    -3 8 16
    -3 8 16
    3 -8 -15
    -3 8 15
    -3 8 15
    -3 8 15
    3 -8 -14
    -3 8 14
    -3 8 14
    3 -8 -13
    -3 8 13
    -3 8 13
    3 -8 -12
    -3 8 12
    -3 8 12
    3 -8 -11
    -3 8 11
    -3 8 11
    3 -8 -10
    -3 8 10
    -3 8 10
    3 -8 -9
    -3 8 9
    -3 8 9
    3 -8 -8
    -3 8 8
    3 -8 -7
    -3 8 7
    3 -8 -6
    3 -8 -6
    -3 8 6
    3 -8 -5
    3 -8 -5
    -3 8 5
    3 -8 -4
    3 -8 -4
    -3 8 4
    -3 8 3
    3 -8 -3
    3 -8 -3
    -3 8 3
    -3 8 2
    3 -8 -2
    3 -8 -2
    -3 8 2
    -3 8 1
    3 -8 -1
    3 -8 -1
    -3 8 1
    -3 8 1
    3 -8 0
    -3 8 0
    -3 8 0
    -3 8 0
    3 -8 1
    -3 8 -1
    -3 8 -1
    -3 8 -1
    -3 8 -2
    3 -8 2
    -3 8 -2
    -3 8 -2
    3 -8 3
    -3 8 -3
    -3 8 -3
    -3 8 -4
    3 -8 4
    -3 8 -4
    -3 8 -4
    3 -8 4
    -3 8 -5
    3 -8 5
    3 -8 5
    -3 8 -5
    -3 8 -5
    -3 8 -6
    3 -8 6
    -3 8 -6
    -3 8 -6
    3 -8 6
    -3 8 -7
    3 -8 7
    -3 8 -7
    -3 8 -7
    3 -8 7
    -3 8 -8
    3 -8 8
    -3 8 -9
    3 -8 9
    3 -8 10
    -3 8 -10
    -3 8 -11
    3 -8 11
    3 -8 11
    -3 8 -11
    3 -8 11
    -3 8 -11
    -3 8 -12
    3 -8 12
    3 -8 12
    -3 8 -12
    3 -8 12
    -3 8 -12
    -3 8 -13
    3 -8 13
    3 -8 13
    3 -8 13
    -3 8 -13
    -3 8 -13
    3 -8 14
    -3 8 -14
    3 -8 14
    -3 8 -14
    3 -8 14
    -3 8 -14
    3 -8 15
    -3 8 -15
    3 -8 15
    -3 8 -15
    3 -8 15
    -3 8 -15
    -3 8 -16
    3 -8 16
    3 -8 16
    -3 8 -16
    3 -8 16
    -3 8 -16
    -3 8 -17
    3 -8 17
    3 -8 17
    -3 8 -17
    3 -8 17
    -3 8 -17
    3 -8 18
    -3 8 -18
    -3 8 -18
    3 -8 18
    3 -8 18
    -3 8 -19
    3 -8 19
    -3 8 -19
    3 -8 19
    3 -8 19
    -3 8 -20
    3 -8 20
    -3 8 -20
    3 -8 20
    3 -8 20
    3 -8 21
    -3 8 -21
    -3 8 -21
    3 -8 21
    3 -8 21
    -3 8 -22
    3 -8 22
    3 -8 22
    -3 8 -22
    3 -8 22
    3 -8 23
    -3 8 -23
    3 -8 23
    3 -8 24
    -3 7 23
    -3 7 22
    3 -7 -22
    3 -7 -22
    -3 7 22
    -3 7 21
    3 -7 -21
    3 -7 -21
    -3 7 21
    -3 7 20
    3 -7 -20
    3 -7 -20
    -3 7 20
    -3 7 19
    3 -7 -19
    -3 7 19
    -3 7 18
    3 -7 -18
    3 -7 -18
    -3 7 18
    3 -7 -17
    -3 7 17
    -3 7 17
    3 -7 -16
    -3 7 16
    -3 7 16
    -3 7 16
    3 -7 -15
    -3 7 15
    -3 7 15
    -3 7 15
    3 -7 -14
    -3 7 14
    -3 7 14
    -3 7 14
    -3 7 13
    3 -7 -13
    -3 7 13
    -3 7 13
    3 -7 -12
    -3 7 12
    -3 7 12
    3 -7 -11
    -3 7 11
    -3 7 11
    3 -7 -10
    -3 7 10
    3 -7 -9
    -3 7 9
    3 -7 -8
    -3 7 8
    3 -7 -7
    3 -7 -7
    -3 7 7
    3 -7 -6
    3 -7 -6
    -3 7 6
    3 -7 -5
    3 -7 -5
    -3 7 5
    3 -7 -4
    3 -7 -4
    -3 7 4
    -3 7 3
    3 -7 -3
    3 -7 -3
    -3 7 3
    -3 7 2
    3 -7 -2
    3 -7 -2
    -3 7 2
    -3 7 1
    3 -7 -1
    3 -7 -1
    -3 7 1
    -3 7 1
    3 -7 0
    -3 7 0
    -3 7 0
    -3 7 0
    3 -7 1
    -3 7 -1
    -3 7 -1
    3 -7 2
    -3 7 -2
    -3 7 -2
    3 -7 3
    -3 7 -3
    -3 7 -3
    -3 7 -3
    3 -7 3
    -3 7 -4
    3 -7 4
    3 -7 4
    -3 7 -4
    -3 7 -4
    -3 7 -5
    3 -7 5
    3 -7 5
    -3 7 -5
    -3 7 -5
    3 -7 6
    -3 7 -6
    -3 7 -6
    -3 7 -6
    3 -7 6
    -3 7 -7
    -3 7 -7
    -3 7 -7
    -3 7 -7
    3 -7 7
    -3 7 -8
    -3 7 -8
    3 -7 8
    3 -7 8
    3 -7 9
    -3 7 -9
    -3 7 -9
    -3 7 -9
    3 -7 9
    3 -7 9
    -3 7 -10
    3 -7 10
    -3 7 -10
    -3 7 -10
    3 -7 10
    3 -7 10
    -3 7 -11
    3 -7 11
    -3 7 -11
    3 -7 11
    -3 7 -11
    3 -7 11
    3 -7 11
    -3 7 -12
    3 -7 12
    -3 7 -12
    -3 7 -12
    3 -7 12
    3 -7 12
    3 -7 13
    -3 7 -13
    -3 7 -13
    3 -7 13
    -3 7 -13
    3 -7 13
    -3 7 -14
    3 -7 14
    -3 7 -14
    3 -7 14
    -3 7 -14
    3 -7 14
    -3 7 -14
    -3 7 -15
    -3 7 -15
    3 -7 15
    3 -7 15
    -3 7 -15
    3 -7 15
    -3 7 -15
    -3 7 -16
    3 -7 16
    -3 7 -16
    3 -7 16
    -3 7 -16
    3 -7 16
    -3 7 -16
    -3 7 -17
    -3 7 -17
    3 -7 17
    3 -7 17
    -3 7 -17
    3 -7 17
    -3 7 -17
    3 -7 18
    -3 7 -18
    -3 7 -18
    3 -7 18
    3 -7 18
    -3 7 -19
    3 -7 19
    -3 7 -19
    3 -7 19
    3 -7 19
    -3 7 -20
    3 -7 20
    -3 7 -20
    3 -7 20
    3 -7 20
    3 -7 21
    -3 7 -21
    -3 7 -21
    3 -7 21
    3 -7 21
    -3 7 -22
    3 -7 22
    -3 7 -22
    3 -7 22
    3 -7 22
    3 -7 23
    -3 7 -23
    3 -7 23
    -3 7 -23
    3 -7 23
    3 -7 24
    -3 7 -24
    3 -7 24
    3 -7 25
    3 -7 25
    3 -7 26
    3 -6 -23
    3 -6 -23
    -3 6 23
    -3 6 22
    3 -6 -22
    3 -6 -22
    -3 6 22
    3 -6 -22
    -3 6 21
    3 -6 -21
    3 -6 -21
    -3 6 21
    -3 6 20
    3 -6 -20
    3 -6 -20
    -3 6 20
    -3 6 19
    3 -6 -19
    3 -6 -19
    -3 6 19
    -3 6 18
    3 -6 -18
    3 -6 -18
    -3 6 18
    -3 6 17
    3 -6 -17
    -3 6 17
    3 -6 -16
    -3 6 16
    -3 6 16
    -3 6 16
    3 -6 -15
    -3 6 15
    -3 6 15
    -3 6 15
    3 -6 -14
    -3 6 14
    -3 6 14
    -3 6 14
    -3 6 13
    3 -6 -13
    -3 6 13
    3 -6 -12
    -3 6 12
    -3 6 12
    3 -6 -11
    -3 6 11
    -3 6 11
    3 -6 -10
    -3 6 10
    -3 6 10
    -3 6 10
    -3 6 9
    3 -6 -9
    -3 6 9
    -3 6 9
    -3 6 8
    3 -6 -8
    -3 6 8
    3 -6 -7
    3 -6 -7
    -3 6 7
    3 -6 -6
    3 -6 -6
    -3 6 6
    3 -6 -5
    3 -6 -5
    -3 6 5
    3 -6 -4
    3 -6 -4
    -3 6 4
    -3 6 3
    3 -6 -3
    3 -6 -3
    -3 6 3
    -3 6 2
    3 -6 -2
    3 -6 -2
    -3 6 2
    -3 6 2
    -3 6 1
    3 -6 -1
    3 -6 -1
    -3 6 1
    -3 6 1
    3 -6 0
    -3 6 0
    -3 6 0
    3 -6 1
    -3 6 -1
    -3 6 -1
    3 -6 2
    -3 6 -2
    -3 6 -2
    -3 6 -2
    3 -6 2
    3 -6 3
    -3 6 -3
    -3 6 -3
    -3 6 -3
    3 -6 3
    3 -6 4
    -3 6 -4
    3 -6 4
    -3 6 -4
    -3 6 -4
    -3 6 -5
    3 -6 5
    -3 6 -5
    -3 6 -5
    -3 6 -5
    3 -6 5
    -3 6 -6
    -3 6 -6
    -3 6 -6
    -3 6 -6
    3 -6 6
    3 -6 6
    3 -6 7
    -3 6 -7
    -3 6 -7
    -3 6 -7
    3 -6 7
    -3 6 -8
    -3 6 -8
    3 -6 8
    -3 6 -8
    3 -6 8
    3 -6 8
    3 -6 8
    -3 6 -9
    3 -6 9
    -3 6 -9
    -3 6 -9
    3 -6 9
    3 -6 9
    3 -6 9
    -3 6 -10
    3 -6 10
    -3 6 -10
    3 -6 10
    -3 6 -10
    3 -6 10
    3 -6 10
    3 -6 10
    3 -6 11
    -3 6 -11
    -3 6 -11
    3 -6 11
    -3 6 -11
    3 -6 11
    3 -6 11
    3 -6 12
    -3 6 -12
    -3 6 -12
    3 -6 12
    -3 6 -12
    3 -6 12
    3 -6 12
    -3 6 -13
    3 -6 13
    -3 6 -13
    3 -6 13
    -3 6 -13
    3 -6 13
    3 -6 13
    3 -6 14
    -3 6 -14
    -3 6 -14
    3 -6 14
    -3 6 -14
    3 -6 14
    3 -6 15
    -3 6 -15
    -3 6 -15
    3 -6 15
    3 -6 15
    -3 6 -15
    -3 6 -15
    3 -6 16
    -3 6 -16
    -3 6 -16
    3 -6 16
    -3 6 -16
    3 -6 16
    -3 6 -16
    -3 6 -17
    3 -6 17
    -3 6 -17
    3 -6 17
    -3 6 -17
    3 -6 17
    -3 6 -17
    -3 6 -18
    -3 6 -18
    3 -6 18
    -3 6 -18
    3 -6 18
    3 -6 18
    -3 6 -19
    3 -6 19
    -3 6 -19
    -3 6 -19
    3 -6 19
    3 -6 19
    -3 6 -20
    -3 6 -20
    3 -6 20
    -3 6 -20
    3 -6 20
    3 -6 20
    -3 6 -21
    3 -6 21
    -3 6 -21
    3 -6 21
    3 -6 21
    3 -6 22
    -3 6 -22
    -3 6 -22
    3 -6 22
    3 -6 22
    -3 6 -23
    3 -6 23
    -3 6 -23
    3 -6 23
    3 -6 23
    -3 6 -24
    3 -6 24
    -3 6 -24
    3 -6 24
    3 -6 25
    -3 6 -25
    3 -6 25
    3 -6 26
    3 -6 26
    3 -5 -24
    -3 5 23
    3 -5 -23
    3 -5 -23
    3 -5 -23
    -3 5 23
    -3 5 22
    3 -5 -22
    3 -5 -22
    -3 5 22
    3 -5 -22
    -3 5 21
    3 -5 -21
    3 -5 -21
    -3 5 21
    3 -5 -21
    -3 5 20
    3 -5 -20
    3 -5 -20
    3 -5 -20
    -3 5 20
    -3 5 19
    3 -5 -19
    3 -5 -19
    -3 5 19
    -3 5 18
    3 -5 -18
    3 -5 -18
    -3 5 18
    -3 5 17
    3 -5 -17
    3 -5 -17
    -3 5 17
    -3 5 16
    3 -5 -16
    3 -5 -16
    -3 5 16
    -3 5 16
    -3 5 15
    3 -5 -15
    3 -5 -15
    -3 5 15
    -3 5 15
    -3 5 14
    3 -5 -14
    -3 5 14
    -3 5 13
    3 -5 -13
    -3 5 13
    -3 5 12
    3 -5 -12
    -3 5 12
    3 -5 -11
    -3 5 11
    -3 5 11
    -3 5 11
    3 -5 -10
    -3 5 10
    -3 5 10
    -3 5 10
    3 -5 -9
    -3 5 9
    -3 5 9
    -3 5 9
    3 -5 -8
    -3 5 8
    -3 5 8
    -3 5 8
    3 -5 -7
    -3 5 7
    -3 5 7
    3 -5 -7
    -3 5 7
    -3 5 6
    3 -5 -6
    -3 5 6
    3 -5 -6
    -3 5 6
    3 -5 -5
    -3 5 5
    3 -5 -5
    -3 5 5
    3 -5 -4
    3 -5 -4
    -3 5 4
    -3 5 3
    3 -5 -3
    3 -5 -3
    -3 5 3
    -3 5 2
    3 -5 -2
    3 -5 -2
    -3 5 2
    -3 5 2
    3 -5 -1
    -3 5 1
    -3 5 1
    3 -5 -1
    -3 5 1
    -3 5 0
    -3 5 0
    3 -5 0
    3 -5 0
    -3 5 0
    3 -5 1
    -3 5 -1
    -3 5 -1
    -3 5 -1
    3 -5 1
    3 -5 2
    -3 5 -2
    -3 5 -2
    -3 5 -2
    3 -5 2
    3 -5 3
    -3 5 -3
    -3 5 -3
    3 -5 3
    -3 5 -3
    3 -5 4
    -3 5 -4
    -3 5 -4
    -3 5 -4
    3 -5 4
    -3 5 -5
    3 -5 5
    -3 5 -5
    -3 5 -5
    3 -5 6
    -3 5 -6
    -3 5 -6
    -3 5 -6
    -3 5 -6
    3 -5 6
    3 -5 7
    -3 5 -7
    -3 5 -7
    -3 5 -7
    3 -5 7
    3 -5 7
    3 -5 8
    -3 5 -8
    -3 5 -8
    -3 5 -8
    3 -5 8
    3 -5 8
    3 -5 8
    -3 5 -9
    3 -5 9
    -3 5 -9
    3 -5 9
    -3 5 -9
    3 -5 9
    3 -5 9
    3 -5 9
    3 -5 10
    -3 5 -10
    -3 5 -10
    3 -5 10
    -3 5 -10
    3 -5 10
    3 -5 10
    3 -5 10
    -3 5 -11
    3 -5 11
    -3 5 -11
    3 -5 11
    3 -5 11
    -3 5 -11
    3 -5 11
    3 -5 11
    -3 5 -12
    3 -5 12
    -3 5 -12
    3 -5 12
    3 -5 12
    -3 5 -12
    3 -5 12
    3 -5 12
    -3 5 -13
    -3 5 -13
    3 -5 13
    -3 5 -13
    3 -5 13
    3 -5 13
    3 -5 13
    3 -5 14
    -3 5 -14
    -3 5 -14
    -3 5 -14
    3 -5 14
    3 -5 14
    -3 5 -15
    -3 5 -15
    3 -5 15
    -3 5 -15
    3 -5 15
    3 -5 15
    -3 5 -16
    3 -5 16
    -3 5 -16
    3 -5 16
    -3 5 -16
    3 -5 16
    3 -5 17
    -3 5 -17
    -3 5 -17
    3 -5 17
    3 -5 17
    -3 5 -17
    -3 5 -17
    -3 5 -18
    -3 5 -18
    3 -5 18
    -3 5 -18
    -3 5 -18
    3 -5 18
    3 -5 18
    3 -5 19
    -3 5 -19
    -3 5 -19
    3 -5 19
    -3 5 -19
    3 -5 19
    3 -5 20
    -3 5 -20
    -3 5 -20
    -3 5 -20
    3 -5 20
    3 -5 21
    -3 5 -21
    -3 5 -21
    3 -5 21
    3 -5 22
    -3 5 -22
    -3 5 -22
    3 -5 22
    3 -5 23
    -3 5 -23
    -3 5 -23
    3 -5 23
    3 -5 24
    -3 5 -24
    -3 5 -24
    3 -5 24
    3 -5 25
    -3 5 -25
    -3 5 -25
    3 -5 26
    -3 5 -26
    3 -4 -24
    3 -4 -24
    -3 4 23
    3 -4 -23
    3 -4 -23
    -3 4 23
    3 -4 -23
    -3 4 22
    3 -4 -22
    3 -4 -22
    -3 4 22
    3 -4 -22
    -3 4 21
    3 -4 -21
    3 -4 -21
    -3 4 21
    3 -4 -21
    -3 4 20
    3 -4 -20
    3 -4 -20
    3 -4 -20
    -3 4 20
    -3 4 19
    3 -4 -19
    3 -4 -19
    3 -4 -19
    -3 4 19
    -3 4 18
    3 -4 -18
    3 -4 -18
    3 -4 -18
    -3 4 18
    -3 4 17
    3 -4 -17
    3 -4 -17
    -3 4 17
    -3 4 16
    3 -4 -16
    3 -4 -16
    -3 4 16
    -3 4 16
    -3 4 15
    3 -4 -15
    3 -4 -15
    -3 4 15
    -3 4 14
    3 -4 -14
    3 -4 -14
    -3 4 14
    3 -4 -13
    -3 4 13
    3 -4 -13
    -3 4 13
    3 -4 -12
    -3 4 12
    3 -4 -12
    -3 4 12
    -3 4 12
    3 -4 -11
    3 -4 -11
    -3 4 11
    -3 4 11
    -3 4 11
    3 -4 -10
    3 -4 -10
    -3 4 10
    -3 4 10
    -3 4 10
    3 -4 -9
    -3 4 9
    3 -4 -9
    -3 4 9
    -3 4 9
    3 -4 -8
    -3 4 8
    3 -4 -8
    -3 4 8
    -3 4 8
    3 -4 -7
    -3 4 7
    3 -4 -7
    3 -4 -7
    -3 4 7
    -3 4 7
    3 -4 -6
    3 -4 -6
    -3 4 6
    -3 4 6
    3 -4 -6
    -3 4 6
    3 -4 -5
    3 -4 -5
    -3 4 5
    3 -4 -5
    -3 4 5
    -3 4 5
    3 -4 -4
    3 -4 -4
    -3 4 4
    -3 4 4
    3 -4 -4
    -3 4 4
    3 -4 -3
    -3 4 3
    -3 4 3
    -3 4 3
    -3 4 3
    3 -4 -3
    3 -4 -3
    -3 4 3
    -3 4 2
    -3 4 2
    3 -4 -2
    -3 4 2
    3 -4 -2
    3 -4 -2
    -3 4 2
    3 -4 -2
    -3 4 2
    3 -4 -1
    -3 4 1
    -3 4 1
    3 -4 -1
    -3 4 1
    3 -4 -1
    3 -4 -1
    -3 4 1
    3 -4 0
    3 -4 0
    -3 4 0
    -3 4 0
    3 -4 0
    -3 4 0
    -3 4 0
    3 -4 0
    3 -4 0
    3 -4 1
    3 -4 1
    -3 4 -1
    -3 4 -1
    3 -4 1
    -3 4 -1
    3 -4 1
    3 -4 1
    -3 4 -2
    -3 4 -2
    3 -4 2
    -3 4 -2
    3 -4 2
    3 -4 2
    3 -4 2
    -3 4 -3
    -3 4 -3
    -3 4 -3
    3 -4 3
    3 -4 3
    -3 4 -3
    3 -4 3
    -3 4 -4
    -3 4 -4
    -3 4 -4
    3 -4 4
    3 -4 4
    -3 4 -4
    3 -4 4
    3 -4 5
    -3 4 -5
    -3 4 -5
    -3 4 -5
    3 -4 5
    -3 4 -5
    -3 4 -6
    3 -4 6
    -3 4 -6
    -3 4 -6
    -3 4 -6
    3 -4 6
    3 -4 6
    -3 4 -7
    3 -4 7
    -3 4 -7
    -3 4 -7
    3 -4 7
    3 -4 7
    3 -4 7
    3 -4 8
    -3 4 -8
    -3 4 -8
    3 -4 8
    3 -4 8
    3 -4 8
    -3 4 -8
    3 -4 8
    -3 4 -9
    3 -4 9
    -3 4 -9
    3 -4 9
    -3 4 -9
    3 -4 9
    3 -4 9
    3 -4 9
    -3 4 -10
    3 -4 10
    -3 4 -10
    -3 4 -10
    3 -4 10
    3 -4 10
    3 -4 10
    3 -4 11
    -3 4 -11
    -3 4 -11
    -3 4 -11
    3 -4 11
    3 -4 11
    3 -4 11
    -3 4 -12
    3 -4 12
    -3 4 -12
    -3 4 -12
    3 -4 12
    3 -4 12
    3 -4 12
    3 -4 13
    -3 4 -13
    -3 4 -13
    -3 4 -13
    3 -4 13
    3 -4 13
    3 -4 13
    -3 4 -14
    -3 4 -14
    3 -4 14
    3 -4 14
    3 -4 14
    -3 4 -14
    3 -4 14
    -3 4 -15
    -3 4 -15
    3 -4 15
    -3 4 -15
    -3 4 -15
    3 -4 15
    -3 4 -16
    3 -4 16
    -3 4 -16
    -3 4 -16
    -3 4 -16
    3 -4 16
    3 -4 17
    -3 4 -17
    -3 4 -17
    -3 4 -17
    -3 4 -17
    3 -4 17
    -3 4 -18
    3 -4 18
    -3 4 -18
    -3 4 -18
    -3 4 -18
    3 -4 18
    -3 4 -19
    3 -4 19
    -3 4 -19
    -3 4 -19
    -3 4 -19
    3 -4 19
    3 -4 20
    -3 4 -20
    -3 4 -20
    -3 4 -20
    3 -4 20
    3 -4 21
    -3 4 -21
    -3 4 -21
    3 -4 21
    -3 4 -22
    3 -4 22
    -3 4 -22
    3 -4 22
    -3 4 -23
    3 -4 23
    -3 4 -23
    3 -4 23
    -3 4 -24
    3 -4 24
    -3 4 -24
    3 -4 24
    3 -4 25
    -3 4 -25
    -3 4 -25
    3 -4 26
    -3 4 -26
    3 -3 -25
    3 -3 -25
    -3 3 24
    3 -3 -24
    3 -3 -24
    3 -3 -24
    -3 3 24
    -3 3 23
    3 -3 -23
    3 -3 -23
    -3 3 23
    3 -3 -23
    -3 3 22
    3 -3 -22
    3 -3 -22
    -3 3 22
    3 -3 -22
    -3 3 21
    3 -3 -21
    3 -3 -21
    -3 3 21
    3 -3 -21
    -3 3 20
    3 -3 -20
    3 -3 -20
    3 -3 -20
    -3 3 20
    -3 3 19
    3 -3 -19
    3 -3 -19
    3 -3 -19
    -3 3 19
    -3 3 18
    3 -3 -18
    3 -3 -18
    -3 3 18
    3 -3 -18
    -3 3 17
    3 -3 -17
    3 -3 -17
    3 -3 -17
    -3 3 17
    -3 3 16
    3 -3 -16
    3 -3 -16
    3 -3 -16
    -3 3 16
    -3 3 15
    3 -3 -15
    3 -3 -15
    -3 3 15
    3 -3 -15
    -3 3 14
    3 -3 -14
    3 -3 -14
    -3 3 14
    3 -3 -13
    -3 3 13
    3 -3 -13
    3 -3 -13
    -3 3 13
    3 -3 -12
    -3 3 12
    3 -3 -12
    3 -3 -12
    -3 3 12
    3 -3 -11
    -3 3 11
    3 -3 -11
    3 -3 -11
    3 -3 -11
    -3 3 11
    3 -3 -10
    3 -3 -10
    -3 3 10
    -3 3 10
    -3 3 10
    3 -3 -9
    -3 3 9
    3 -3 -9
    -3 3 9
    -3 3 9
    3 -3 -8
    3 -3 -8
    -3 3 8
    -3 3 8
    -3 3 8
    3 -3 -7
    -3 3 7
    3 -3 -7
    3 -3 -7
    -3 3 7
    -3 3 7
    3 -3 -6
    3 -3 -6
    -3 3 6
    3 -3 -6
    3 -3 -6
    -3 3 6
    -3 3 6
    3 -3 -5
    3 -3 -5
    -3 3 5
    -3 3 5
    3 -3 -5
    3 -3 -5
    -3 3 5
    -3 3 5
    -3 3 4
    3 -3 -4
    3 -3 -4
    -3 3 4
    -3 3 4
    3 -3 -4
    -3 3 4
    3 -3 -4
    -3 3 4
    -3 3 3
    3 -3 -3
    3 -3 -3
    3 -3 -3
    -3 3 3
    3 -3 -3
    -3 3 3
    -3 3 3
    3 -3 -3
    -3 3 3
    -3 3 3
    3 -3 -2
    -3 3 2
    -3 3 2
    3 -3 -2
    -3 3 2
    3 -3 -2
    -3 3 2
    3 -3 -2
    -3 3 2
    3 -3 -2
    -3 3 2
    -3 3 2
    3 -3 -1
    3 -3 -1
    -3 3 1
    -3 3 1
    3 -3 -1
    -3 3 1
    -3 3 1
    3 -3 -1
    3 -3 -1
    3 -3 0
    -3 3 0
    3 -3 0
    -3 3 0
    3 -3 0
    3 -3 0
    -3 3 0
    3 -3 0
    3 -3 0
    -3 3 0
    -3 3 -1
    3 -3 1
    -3 3 -1
    3 -3 1
    3 -3 1
    3 -3 1
    3 -3 1
    -3 3 -1
    3 -3 1
    -3 3 -2
    -3 3 -2
    3 -3 2
    3 -3 2
    -3 3 -2
    3 -3 2
    3 -3 2
    3 -3 2
    3 -3 2
    3 -3 2
    3 -3 3
    -3 3 -3
    -3 3 -3
    -3 3 -3
    3 -3 3
    3 -3 3
    3 -3 3
    -3 3 -3
    -3 3 -4
    3 -3 4
    -3 3 -4
    -3 3 -4
    3 -3 4
    -3 3 -4
    3 -3 4
    -3 3 -5
    3 -3 5
    3 -3 5
    -3 3 -5
    -3 3 -5
    -3 3 -5
    3 -3 5
    -3 3 -5
    3 -3 6
    -3 3 -6
    -3 3 -6
    -3 3 -6
    3 -3 6
    -3 3 -6
    3 -3 6
    -3 3 -6
    -3 3 -7
    3 -3 7
    -3 3 -7
    3 -3 7
    -3 3 -7
    3 -3 7
    3 -3 7
    3 -3 7
    -3 3 -8
    3 -3 8
    -3 3 -8
    -3 3 -8
    3 -3 8
    3 -3 8
    3 -3 8
    3 -3 8
    -3 3 -9
    3 -3 9
    -3 3 -9
    -3 3 -9
    3 -3 9
    3 -3 9
    3 -3 9
    3 -3 10
    -3 3 -10
    -3 3 -10
    -3 3 -10
    3 -3 10
    3 -3 10
    3 -3 10
    3 -3 11
    -3 3 -11
    -3 3 -11
    -3 3 -11
    3 -3 11
    3 -3 11
    3 -3 11
    3 -3 12
    -3 3 -12
    -3 3 -12
    3 -3 12
    -3 3 -12
    3 -3 12
    3 -3 12
    -3 3 -13
    3 -3 13
    -3 3 -13
    3 -3 13
    3 -3 13
    -3 3 -13
    -3 3 -13
    3 -3 13
    3 -3 14
    -3 3 -14
    -3 3 -14
    3 -3 14
    3 -3 14
    -3 3 -14
    -3 3 -14
    -3 3 -14
    3 -3 15
    -3 3 -15
    -3 3 -15
    3 -3 15
    3 -3 15
    -3 3 -15
    -3 3 -15
    -3 3 -15
    -3 3 -16
    3 -3 16
    -3 3 -16
    3 -3 16
    3 -3 16
    -3 3 -16
    -3 3 -16
    -3 3 -16
    -3 3 -17
    -3 3 -17
    3 -3 17
    3 -3 17
    -3 3 -17
    -3 3 -17
    -3 3 -17
    -3 3 -18
    3 -3 18
    -3 3 -18
    -3 3 -18
    -3 3 -18
    3 -3 18
    -3 3 -19
    3 -3 19
    -3 3 -19
    -3 3 -19
    -3 3 -19
    3 -3 19
    -3 3 -20
    3 -3 20
    -3 3 -20
    -3 3 -20
    3 -3 20
    -3 3 -21
    -3 3 -21
    3 -3 21
    -3 3 -21
    3 -3 21
    3 -3 22
    -3 3 -22
    -3 3 -22
    3 -3 22
    -3 3 -23
    3 -3 23
    -3 3 -23
    3 -3 23
    3 -3 24
    -3 3 -24
    -3 3 -24
    3 -3 24
    -3 3 -25
    3 -3 25
    -3 3 -25
    3 -3 26
    -3 3 -26
    -3 3 -27
    3 -2 -25
    3 -2 -25
    -3 2 24
    3 -2 -24
    3 -2 -24
    3 -2 -24
    -3 2 24
    -3 2 23
    3 -2 -23
    3 -2 -23
    -3 2 23
    3 -2 -23
    -3 2 22
    3 -2 -22
    3 -2 -22
    -3 2 22
    3 -2 -22
    -3 2 21
    3 -2 -21
    3 -2 -21
    -3 2 21
    3 -2 -21
    -3 2 20
    3 -2 -20
    3 -2 -20
    3 -2 -20
    -3 2 20
    -3 2 19
    3 -2 -19
    3 -2 -19
    -3 2 19
    3 -2 -19
    -3 2 18
    3 -2 -18
    3 -2 -18
    3 -2 -18
    -3 2 18
    -3 2 17
    3 -2 -17
    3 -2 -17
    3 -2 -17
    -3 2 17
    -3 2 16
    3 -2 -16
    3 -2 -16
    3 -2 -16
    -3 2 16
    -3 2 15
    3 -2 -15
    3 -2 -15
    3 -2 -15
    -3 2 15
    -3 2 14
    3 -2 -14
    3 -2 -14
    -3 2 14
    3 -2 -14
    3 -2 -13
    -3 2 13
    3 -2 -13
    3 -2 -13
    -3 2 13
    3 -2 -13
    3 -2 -12
    -3 2 12
    3 -2 -12
    3 -2 -12
    -3 2 12
    3 -2 -12
    3 -2 -11
    -3 2 11
    3 -2 -11
    3 -2 -11
    -3 2 11
    3 -2 -11
    3 -2 -10
    -3 2 10
    3 -2 -10
    3 -2 -10
    -3 2 10
    3 -2 -9
    -3 2 9
    3 -2 -9
    3 -2 -9
    -3 2 9
    -3 2 9
    3 -2 -8
    3 -2 -8
    -3 2 8
    3 -2 -8
    -3 2 8
    -3 2 8
    3 -2 -7
    3 -2 -7
    -3 2 7
    3 -2 -7
    3 -2 -7
    -3 2 7
    -3 2 7
    3 -2 -6
    -3 2 6
    3 -2 -6
    3 -2 -6
    -3 2 6
    -3 2 6
    3 -2 -6
    -3 2 6
    -3 2 6
    -3 2 5
    3 -2 -5
    3 -2 -5
    3 -2 -5
    -3 2 5
    -3 2 5
    -3 2 5
    3 -2 -5
    -3 2 5
    -3 2 4
    3 -2 -4
    3 -2 -4
    3 -2 -4
    3 -2 -4
    -3 2 4
    -3 2 4
    -3 2 4
    3 -2 -4
    -3 2 4
    -3 2 3
    3 -2 -3
    3 -2 -3
    -3 2 3
    3 -2 -3
    3 -2 -3
    -3 2 3
    3 -2 -3
    -3 2 3
    -3 2 3
    -3 2 3
    -3 2 2
    3 -2 -2
    -3 2 2
    3 -2 -2
    -3 2 2
    3 -2 -2
    3 -2 -2
    -3 2 2
    -3 2 2
    3 -2 -2
    -3 2 2
    3 -2 -1
    -3 2 1
    -3 2 1
    3 -2 -1
    -3 2 1
    3 -2 -1
    -3 2 1
    3 -2 -1
    -3 2 1
    3 -2 -1
    3 -2 -1
    -3 2 1
    3 -2 0
    3 -2 0
    -3 2 0
    -3 2 0
    -3 2 0
    3 -2 0
    -3 2 0
    3 -2 0
    3 -2 0
    -3 2 0
    3 -2 0
    -3 2 0
    -3 2 -1
    3 -2 1
    -3 2 -1
    3 -2 1
    3 -2 1
    3 -2 1
    3 -2 1
    -3 2 -1
    3 -2 1
    3 -2 2
    3 -2 2
    -3 2 -2
    -3 2 -2
    -3 2 -2
    3 -2 2
    3 -2 2
    3 -2 2
    3 -2 2
    3 -2 2
    3 -2 3
    -3 2 -3
    3 -2 3
    -3 2 -3
    -3 2 -3
    3 -2 3
    3 -2 3
    3 -2 3
    3 -2 3
    -3 2 -3
    3 -2 3
    3 -2 3
    3 -2 4
    3 -2 4
    -3 2 -4
    -3 2 -4
    -3 2 -4
    3 -2 4
    3 -2 4
    -3 2 -4
    3 -2 4
    -3 2 -5
    3 -2 5
    -3 2 -5
    -3 2 -5
    -3 2 -5
    3 -2 5
    -3 2 -5
    -3 2 -5
    3 -2 5
    3 -2 6
    -3 2 -6
    -3 2 -6
    -3 2 -6
    3 -2 6
    -3 2 -6
    3 -2 6
    3 -2 6
    3 -2 6
    -3 2 -6
    3 -2 6
    -3 2 -7
    3 -2 7
    -3 2 -7
    -3 2 -7
    3 -2 7
    3 -2 7
    3 -2 7
    -3 2 -7
    3 -2 8
    -3 2 -8
    -3 2 -8
    -3 2 -8
    3 -2 8
    3 -2 8
    3 -2 8
    3 -2 9
    -3 2 -9
    -3 2 -9
    -3 2 -9
    3 -2 9
    3 -2 9
    3 -2 9
    3 -2 10
    -3 2 -10
    -3 2 -10
    3 -2 10
    3 -2 10
    -3 2 -10
    3 -2 10
    -3 2 -11
    -3 2 -11
    3 -2 11
    3 -2 11
    3 -2 11
    -3 2 -11
    -3 2 -11
    -3 2 -11
    -3 2 -12
    3 -2 12
    -3 2 -12
    3 -2 12
    3 -2 12
    -3 2 -12
    -3 2 -12
    -3 2 -12
    -3 2 -13
    3 -2 13
    -3 2 -13
    3 -2 13
    3 -2 13
    -3 2 -13
    -3 2 -13
    -3 2 -13
    -3 2 -14
    3 -2 14
    -3 2 -14
    3 -2 14
    3 -2 14
    -3 2 -14
    -3 2 -14
    -3 2 -14
    -3 2 -15
    3 -2 15
    -3 2 -15
    3 -2 15
    3 -2 15
    -3 2 -15
    -3 2 -15
    -3 2 -15
    -3 2 -16
    3 -2 16
    -3 2 -16
    3 -2 16
    3 -2 16
    -3 2 -16
    -3 2 -16
    -3 2 -16
    -3 2 -17
    3 -2 17
    -3 2 -17
    3 -2 17
    3 -2 17
    -3 2 -17
    -3 2 -17
    -3 2 -17
    -3 2 -18
    3 -2 18
    -3 2 -18
    -3 2 -18
    -3 2 -18
    3 -2 18
    -3 2 -19
    3 -2 19
    -3 2 -19
    -3 2 -19
    -3 2 -19
    3 -2 19
    -3 2 -20
    3 -2 20
    -3 2 -20
    -3 2 -20
    3 -2 20
    -3 2 -21
    3 -2 21
    -3 2 -21
    3 -2 21
    -3 2 -21
    3 -2 22
    -3 2 -22
    -3 2 -22
    3 -2 22
    3 -2 23
    -3 2 -23
    -3 2 -23
    3 -2 23
    3 -2 24
    -3 2 -24
    -3 2 -24
    3 -2 24
    3 -2 25
    -3 2 -25
    -3 2 -25
    3 -2 26
    -3 2 -26
    -3 2 -26
    -3 2 -27
    3 -1 -26
    3 -1 -25
    3 -1 -25
    -3 1 24
    3 -1 -24
    3 -1 -24
    3 -1 -24
    -3 1 24
    -3 1 23
    3 -1 -23
    3 -1 -23
    -3 1 23
    3 -1 -23
    -3 1 22
    3 -1 -22
    3 -1 -22
    -3 1 22
    3 -1 -22
    -3 1 21
    3 -1 -21
    3 -1 -21
    -3 1 21
    3 -1 -21
    -3 1 20
    3 -1 -20
    3 -1 -20
    -3 1 20
    3 -1 -20
    -3 1 19
    3 -1 -19
    3 -1 -19
    -3 1 19
    3 -1 -19
    -3 1 18
    3 -1 -18
    3 -1 -18
    -3 1 18
    3 -1 -18
    -3 1 17
    3 -1 -17
    3 -1 -17
    3 -1 -17
    -3 1 17
    -3 1 16
    3 -1 -16
    3 -1 -16
    3 -1 -16
    -3 1 16
    -3 1 15
    3 -1 -15
    3 -1 -15
    3 -1 -15
    -3 1 15
    -3 1 14
    3 -1 -14
    3 -1 -14
    3 -1 -14
    -3 1 14
    -3 1 14
    -3 1 13
    3 -1 -13
    3 -1 -13
    -3 1 13
    3 -1 -13
    -3 1 12
    3 -1 -12
    3 -1 -12
    -3 1 12
    3 -1 -12
    3 -1 -11
    -3 1 11
    3 -1 -11
    3 -1 -11
    -3 1 11
    3 -1 -11
    3 -1 -10
    -3 1 10
    3 -1 -10
    3 -1 -10
    3 -1 -10
    -3 1 10
    3 -1 -9
    -3 1 9
    3 -1 -9
    3 -1 -9
    3 -1 -9
    -3 1 9
    3 -1 -8
    -3 1 8
    3 -1 -8
    3 -1 -8
    -3 1 8
    3 -1 -8
    3 -1 -7
    -3 1 7
    -3 1 7
    3 -1 -7
    3 -1 -7
    -3 1 7
    3 -1 -7
    -3 1 7
    3 -1 -7
    3 -1 -6
    -3 1 6
    -3 1 6
    -3 1 6
    3 -1 -6
    3 -1 -6
    -3 1 6
    3 -1 -6
    -3 1 6
    3 -1 -6
    3 -1 -5
    -3 1 5
    3 -1 -5
    -3 1 5
    -3 1 5
    3 -1 -5
    3 -1 -5
    -3 1 5
    3 -1 -5
    -3 1 5
    3 -1 -5
    3 -1 -4
    -3 1 4
    3 -1 -4
    3 -1 -4
    3 -1 -4
    -3 1 4
    -3 1 4
    -3 1 4
    3 -1 -4
    3 -1 -4
    -3 1 4
    3 -1 -4
    3 -1 -3
    3 -1 -3
    -3 1 3
    -3 1 3
    3 -1 -3
    -3 1 3
    3 -1 -3
    -3 1 3
    3 -1 -3
    3 -1 -3
    -3 1 3
    -3 1 3
    3 -1 -3
    3 -1 -2
    -3 1 2
    3 -1 -2
    3 -1 -2
    3 -1 -2
    -3 1 2
    -3 1 2
    3 -1 -2
    -3 1 2
    3 -1 -2
    -3 1 2
    3 -1 -2
    3 -1 -1
    -3 1 1
    3 -1 -1
    -3 1 1
    3 -1 -1
    3 -1 -1
    -3 1 1
    -3 1 1
    -3 1 1
    3 -1 -1
    3 -1 -1
    3 -1 -1
    -3 1 1
    3 -1 -1
    -3 1 0
    3 -1 0
    3 -1 0
    -3 1 0
    -3 1 0
    3 -1 0
    3 -1 0
    -3 1 0
    3 -1 0
    3 -1 0
    -3 1 0
    -3 1 0
    3 -1 0
    3 -1 0
    3 -1 1
    3 -1 1
    -3 1 -1
    -3 1 -1
    3 -1 1
    3 -1 1
    -3 1 -1
    3 -1 1
    -3 1 -1
    3 -1 1
    -3 1 -1
    3 -1 1
    3 -1 1
    -3 1 -2
    3 -1 2
    3 -1 2
    -3 1 -2
    3 -1 2
    -3 1 -2
    3 -1 2
    3 -1 2
    3 -1 2
    3 -1 2
    3 -1 2
    3 -1 2
    -3 1 -3
    -3 1 -3
    3 -1 3
    3 -1 3
    -3 1 -3
    3 -1 3
    3 -1 3
    3 -1 3
    -3 1 -3
    3 -1 3
    3 -1 3
    3 -1 3
    3 -1 4
    3 -1 4
    3 -1 4
    -3 1 -4
    -3 1 -4
    -3 1 -4
    -3 1 -4
    -3 1 -4
    3 -1 4
    3 -1 4
    3 -1 4
    -3 1 -4
    3 -1 4
    3 -1 5
    -3 1 -5
    3 -1 5
    -3 1 -5
    -3 1 -5
    -3 1 -5
    3 -1 5
    -3 1 -5
    3 -1 5
    3 -1 6
    -3 1 -6
    3 -1 6
    -3 1 -6
    -3 1 -6
    -3 1 -6
    3 -1 6
    3 -1 6
    -3 1 -6
    3 -1 6
    -3 1 -7
    3 -1 7
    -3 1 -7
    -3 1 -7
    3 -1 7
    3 -1 7
    -3 1 -7
    3 -1 7
    -3 1 -8
    3 -1 8
    -3 1 -8
    -3 1 -8
    3 -1 8
    3 -1 8
    -3 1 -8
    3 -1 8
    3 -1 8
    -3 1 -9
    3 -1 9
    -3 1 -9
    3 -1 9
    3 -1 9
    -3 1 -9
    3 -1 9
    -3 1 -10
    3 -1 10
    3 -1 10
    3 -1 10
    -3 1 -10
    -3 1 -10
    3 -1 10
    -3 1 -10
    -3 1 -10
    -3 1 -10
    -3 1 -11
    3 -1 11
    -3 1 -11
    3 -1 11
    -3 1 -11
    3 -1 11
    -3 1 -11
    -3 1 -11
    -3 1 -11
    3 -1 12
    -3 1 -12
    -3 1 -12
    3 -1 12
    3 -1 12
    -3 1 -12
    -3 1 -12
    -3 1 -12
    -3 1 -12
    3 -1 13
    -3 1 -13
    -3 1 -13
    3 -1 13
    3 -1 13
    -3 1 -13
    -3 1 -13
    -3 1 -13
    -3 1 -13
    -3 1 -14
    -3 1 -14
    3 -1 14
    3 -1 14
    3 -1 14
    -3 1 -14
    -3 1 -14
    -3 1 -14
    -3 1 -15
    3 -1 15
    3 -1 15
    -3 1 -15
    3 -1 15
    -3 1 -15
    -3 1 -15
    -3 1 -15
    -3 1 -16
    3 -1 16
    -3 1 -16
    3 -1 16
    3 -1 16
    -3 1 -16
    -3 1 -16
    -3 1 -16
    -3 1 -17
    3 -1 17
    -3 1 -17
    3 -1 17
    3 -1 17
    -3 1 -17
    -3 1 -17
    -3 1 -17
    3 -1 18
    -3 1 -18
    -3 1 -18
    3 -1 18
    3 -1 18
    -3 1 -18
    -3 1 -18
    -3 1 -18
    3 -1 19
    -3 1 -19
    -3 1 -19
    -3 1 -19
    -3 1 -19
    3 -1 19
    3 -1 19
    -3 1 -20
    3 -1 20
    -3 1 -20
    -3 1 -20
    -3 1 -20
    3 -1 20
    -3 1 -21
    3 -1 21
    -3 1 -21
    -3 1 -21
    3 -1 21
    3 -1 22
    -3 1 -22
    -3 1 -22
    3 -1 22
    3 -1 23
    -3 1 -23
    -3 1 -23
    3 -1 23
    3 -1 24
    -3 1 -24
    -3 1 -24
    3 -1 24
    3 -1 25
    -3 1 -25
    -3 1 -25
    3 -1 25
    3 -1 26
    -3 1 -26
    -3 1 -26
    -3 1 -27
    3 0 -26
    3 0 -25
    3 0 -25
    3 0 -25
    3 0 -24
    -3 0 24
    3 0 -24
    3 0 -24
    3 0 -24
    -3 0 24
    3 0 -23
    -3 0 23
    3 0 -23
    3 0 -23
    -3 0 23
    3 0 -23
    -3 0 22
    3 0 -22
    3 0 -22
    -3 0 22
    3 0 -22
    -3 0 21
    3 0 -21
    3 0 -21
    -3 0 21
    3 0 -21
    -3 0 20
    3 0 -20
    3 0 -20
    -3 0 20
    3 0 -20
    -3 0 19
    3 0 -19
    3 0 -19
    3 0 -19
    -3 0 19
    -3 0 18
    3 0 -18
    3 0 -18
    3 0 -18
    -3 0 18
    -3 0 17
    3 0 -17
    3 0 -17
    -3 0 17
    3 0 -17
    -3 0 16
    3 0 -16
    3 0 -16
    -3 0 16
    3 0 -16
    -3 0 15
    3 0 -15
    3 0 -15
    3 0 -15
    -3 0 15
    -3 0 14
    3 0 -14
    3 0 -14
    3 0 -14
    -3 0 14
    -3 0 14
    -3 0 13
    3 0 -13
    3 0 -13
    -3 0 13
    -3 0 13
    3 0 -13
    -3 0 12
    3 0 -12
    3 0 -12
    -3 0 12
    -3 0 12
    3 0 -12
    -3 0 11
    3 0 -11
    3 0 -11
    -3 0 11
    -3 0 11
    3 0 -11
    -3 0 10
    3 0 -10
    3 0 -10
    -3 0 10
    3 0 -10
    3 0 -9
    -3 0 9
    3 0 -9
    3 0 -9
    -3 0 9
    3 0 -9
    3 0 -8
    -3 0 8
    -3 0 8
    3 0 -8
    3 0 -8
    -3 0 8
    3 0 -8
    -3 0 7
    3 0 -7
    -3 0 7
    -3 0 7
    3 0 -7
    3 0 -7
    3 0 -7
    -3 0 7
    3 0 -7
    3 0 -6
    -3 0 6
    -3 0 6
    -3 0 6
    3 0 -6
    -3 0 6
    3 0 -6
    3 0 -6
    -3 0 6
    3 0 -6
    3 0 -5
    -3 0 5
    -3 0 5
    -3 0 5
    3 0 -5
    3 0 -5
    3 0 -5
    -3 0 5
    3 0 -5
    -3 0 5
    3 0 -5
    3 0 -4
    -3 0 4
    -3 0 4
    -3 0 4
    3 0 -4
    3 0 -4
    3 0 -4
    3 0 -4
    -3 0 4
    -3 0 4
    -3 0 4
    3 0 -4
    3 0 -3
    -3 0 3
    3 0 -3
    -3 0 3
    -3 0 3
    3 0 -3
    -3 0 3
    3 0 -3
    3 0 -3
    3 0 -3
    -3 0 3
    -3 0 3
    3 0 -3
    3 0 -2
    3 0 -2
    -3 0 2
    -3 0 2
    -3 0 2
    3 0 -2
    -3 0 2
    3 0 -2
    3 0 -2
    -3 0 2
    3 0 -2
    -3 0 2
    -3 0 2
    3 0 -2
    3 0 -1
    3 0 -1
    -3 0 1
    -3 0 1
    3 0 -1
    -3 0 1
    3 0 -1
    -3 0 1
    -3 0 1
    3 0 -1
    3 0 -1
    3 0 -1
    -3 0 1
    -3 0 1
    3 0 -1
    -3 0 0
    3 0 0
    3 0 0
    -3 0 0
    -3 0 0
    3 0 0
    -3 0 0
    3 0 0
    -3 0 0
    3 0 0
    3 0 0
    3 0 0
    -3 0 0
    -3 0 0
    3 0 0
    -3 0 -1
    -3 0 -1
    3 0 1
    3 0 1
    -3 0 -1
    -3 0 -1
    3 0 1
    -3 0 -1
    3 0 1
    3 0 1
    -3 0 -1
    3 0 1
    -3 0 -1
    3 0 1
    -3 0 -2
    -3 0 -2
    3 0 2
    -3 0 -2
    -3 0 -2
    3 0 2
    -3 0 -2
    -3 0 -2
    3 0 2
    3 0 2
    3 0 2
    -3 0 -2
    -3 0 -3
    3 0 3
    3 0 3
    -3 0 -3
    -3 0 -3
    -3 0 -3
    3 0 3
    -3 0 -3
    3 0 3
    3 0 3
    -3 0 -3
    -3 0 -4
    -3 0 -4
    -3 0 -4
    3 0 4
    3 0 4
    -3 0 -4
    -3 0 -4
    3 0 4
    3 0 4
    3 0 4
    -3 0 -4
    3 0 5
    -3 0 -5
    3 0 5
    -3 0 -5
    -3 0 -5
    -3 0 -5
    3 0 5
    -3 0 -5
    3 0 5
    -3 0 -5
    -3 0 -6
    3 0 6
    3 0 6
    -3 0 -6
    -3 0 -6
    -3 0 -6
    3 0 6
    -3 0 -6
    3 0 6
    3 0 6
    -3 0 -6
    -3 0 -7
    3 0 7
    3 0 7
    -3 0 -7
    3 0 7
    -3 0 -7
    -3 0 -7
    3 0 7
    -3 0 -7
    3 0 7
    3 0 8
    -3 0 -8
    3 0 8
    -3 0 -8
    -3 0 -8
    3 0 8
    3 0 8
    -3 0 -8
    -3 0 -8
    -3 0 -9
    3 0 9
    -3 0 -9
    -3 0 -9
    3 0 9
    3 0 9
    3 0 9
    3 0 9
    -3 0 -9
    -3 0 -10
    3 0 10
    -3 0 -10
    -3 0 -10
    3 0 10
    3 0 10
    3 0 10
    3 0 10
    -3 0 -10
    -3 0 -11
    3 0 11
    -3 0 -11
    -3 0 -11
    3 0 11
    3 0 11
    -3 0 -11
    -3 0 -12
    3 0 12
    3 0 12
    3 0 12
    -3 0 -12
    -3 0 -12
    -3 0 -12
    -3 0 -13
    3 0 13
    3 0 13
    3 0 13
    -3 0 -13
    -3 0 -13
    -3 0 -13
    -3 0 -13
    -3 0 -14
    3 0 14
    3 0 14
    3 0 14
    -3 0 -14
    -3 0 -14
    -3 0 -14
    -3 0 -15
    3 0 15
    3 0 15
    -3 0 -15
    3 0 15
    -3 0 -15
    -3 0 -15
    -3 0 -15
    -3 0 -15
    3 0 16
    -3 0 -16
    3 0 16
    -3 0 -16
    3 0 16
    -3 0 -16
    -3 0 -16
    -3 0 -16
    -3 0 -17
    3 0 17
    -3 0 -17
    3 0 17
    3 0 17
    -3 0 -17
    -3 0 -17
    -3 0 -17
    3 0 18
    -3 0 -18
    -3 0 -18
    3 0 18
    3 0 18
    -3 0 -18
    -3 0 -18
    -3 0 -18
    -3 0 -19
    3 0 19
    -3 0 -19
    3 0 19
    3 0 19
    -3 0 -19
    -3 0 -19
    -3 0 -19
    -3 0 -20
    3 0 20
    -3 0 -20
    -3 0 -20
    -3 0 -20
    3 0 20
    3 0 20
    -3 0 -21
    3 0 21
    -3 0 -21
    -3 0 -21
    3 0 21
    3 0 22
    -3 0 -22
    -3 0 -22
    3 0 22
    3 0 23
    -3 0 -23
    3 0 23
    -3 0 -23
    3 0 24
    -3 0 -24
    3 0 24
    -3 0 -24
    3 0 25
    -3 0 -25
    3 0 25
    -3 0 -25
    3 0 26
    -3 0 -26
    -3 0 -26
    -3 0 -27
    -3 0 -28
    3 1 -26
    3 1 -25
    3 1 -25
    3 1 -25
    3 1 -24
    -3 -1 24
    3 1 -24
    3 1 -24
    3 1 -24
    -3 -1 24
    3 1 -23
    -3 -1 23
    3 1 -23
    3 1 -23
    -3 -1 23
    3 1 -23
    3 1 -22
    -3 -1 22
    3 1 -22
    3 1 -22
    -3 -1 22
    3 1 -22
    -3 -1 21
    3 1 -21
    3 1 -21
    -3 -1 21
    3 1 -21
    3 1 -20
    -3 -1 20
    3 1 -20
    3 1 -20
    -3 -1 20
    3 1 -20
    -3 -1 19
    3 1 -19
    3 1 -19
    3 1 -19
    -3 -1 19
    3 1 -19
    -3 -1 18
    3 1 -18
    3 1 -18
    3 1 -18
    3 1 -18
    -3 -1 18
    -3 -1 17
    3 1 -17
    3 1 -17
    3 1 -17
    -3 -1 17
    -3 -1 16
    3 1 -16
    3 1 -16
    -3 -1 16
    3 1 -16
    -3 -1 15
    3 1 -15
    3 1 -15
    -3 -1 15
    3 1 -15
    -3 -1 14
    3 1 -14
    3 1 -14
    -3 -1 14
    3 1 -14
    -3 -1 14
    -3 -1 13
    3 1 -13
    3 1 -13
    -3 -1 13
    -3 -1 13
    3 1 -13
    -3 -1 12
    3 1 -12
    3 1 -12
    -3 -1 12
    -3 -1 12
    3 1 -12
    -3 -1 11
    3 1 -11
    3 1 -11
    -3 -1 11
    3 1 -11
    -3 -1 11
    -3 -1 10
    3 1 -10
    3 1 -10
    -3 -1 10
    3 1 -10
    -3 -1 10
    -3 -1 9
    3 1 -9
    3 1 -9
    -3 -1 9
    -3 -1 9
    3 1 -9
    -3 -1 8
    -3 -1 8
    3 1 -8
    3 1 -8
    -3 -1 8
    -3 -1 8
    3 1 -8
    -3 -1 7
    -3 -1 7
    3 1 -7
    3 1 -7
    -3 -1 7
    3 1 -7
    -3 -1 7
    -3 -1 6
    -3 -1 6
    -3 -1 6
    3 1 -6
    3 1 -6
    3 1 -6
    -3 -1 6
    -3 -1 6
    3 1 -6
    -3 -1 5
    3 1 -5
    -3 -1 5
    3 1 -5
    3 1 -5
    3 1 -5
    3 1 -5
    -3 -1 5
    -3 -1 5
    3 1 -5
    -3 -1 4
    3 1 -4
    -3 -1 4
    3 1 -4
    3 1 -4
    3 1 -4
    -3 -1 4
    -3 -1 4
    -3 -1 4
    3 1 -4
    -3 -1 4
    -3 -1 4
    -3 -1 4
    3 1 -4
    3 1 -3
    -3 -1 3
    -3 -1 3
    3 1 -3
    3 1 -3
    3 1 -3
    3 1 -3
    -3 -1 3
    -3 -1 3
    -3 -1 3
    -3 -1 3
    3 1 -3
    -3 -1 3
    -3 -1 3
    -3 -1 2
    3 1 -2
    3 1 -2
    -3 -1 2
    -3 -1 2
    3 1 -2
    -3 -1 2
    3 1 -2
    -3 -1 2
    3 1 -2
    -3 -1 2
    -3 -1 2
    3 1 -2
    -3 -1 1
    3 1 -1
    3 1 -1
    -3 -1 1
    3 1 -1
    -3 -1 1
    3 1 -1
    -3 -1 1
    3 1 -1
    3 1 -1
    -3 -1 1
    -3 -1 1
    3 1 -1
    -3 -1 0
    3 1 0
    3 1 0
    -3 -1 0
    3 1 0
    3 1 0
    -3 -1 0
    -3 -1 0
    3 1 0
    3 1 0
    3 1 0
    -3 -1 0
    -3 -1 0
    -3 -1 -1
    3 1 1
    -3 -1 -1
    -3 -1 -1
    3 1 1
    -3 -1 -1
    3 1 1
    -3 -1 -1
    3 1 1
    -3 -1 -1
    3 1 1
    -3 -1 -1
    3 1 2
    -3 -1 -2
    -3 -1 -2
    -3 -1 -2
    -3 -1 -2
    -3 -1 -2
    3 1 2
    3 1 2
    -3 -1 -2
    -3 -1 -2
    3 1 2
    3 1 2
    -3 -1 -2
    3 1 3
    -3 -1 -3
    -3 -1 -3
    3 1 3
    -3 -1 -3
    3 1 3
    -3 -1 -3
    -3 -1 -3
    -3 -1 -3
    3 1 3
    -3 -1 -4
    3 1 4
    3 1 4
    -3 -1 -4
    -3 -1 -4
    3 1 4
    -3 -1 -4
    -3 -1 -4
    3 1 4
    3 1 4
    -3 -1 -4
    -3 -1 -5
    3 1 5
    3 1 5
    -3 -1 -5
    -3 -1 -5
    3 1 5
    3 1 5
    -3 -1 -5
    -3 -1 -5
    3 1 5
    -3 -1 -5
    3 1 6
    -3 -1 -6
    3 1 6
    -3 -1 -6
    -3 -1 -6
    3 1 6
    3 1 6
    -3 -1 -6
    -3 -1 -6
    3 1 6
    3 1 6
    -3 -1 -7
    3 1 7
    -3 -1 -7
    3 1 7
    -3 -1 -7
    3 1 7
    3 1 7
    3 1 7
    -3 -1 -7
    -3 -1 -7
    -3 -1 -7
    -3 -1 -8
    3 1 8
    -3 -1 -8
    3 1 8
    3 1 8
    3 1 8
    -3 -1 -8
    -3 -1 -8
    -3 -1 -8
    -3 -1 -9
    3 1 9
    3 1 9
    3 1 9
    3 1 9
    -3 -1 -9
    -3 -1 -9
    -3 -1 -9
    -3 -1 -9
    -3 -1 -10
    3 1 10
    3 1 10
    3 1 10
    3 1 10
    -3 -1 -10
    -3 -1 -10
    -3 -1 -10
    -3 -1 -11
    3 1 11
    3 1 11
    -3 -1 -11
    3 1 11
    -3 -1 -11
    -3 -1 -11
    -3 -1 -11
    -3 -1 -12
    3 1 12
    3 1 12
    -3 -1 -12
    3 1 12
    -3 -1 -12
    -3 -1 -12
    -3 -1 -12
    3 1 13
    -3 -1 -13
    3 1 13
    -3 -1 -13
    3 1 13
    -3 -1 -13
    -3 -1 -13
    -3 -1 -13
    -3 -1 -14
    3 1 14
    3 1 14
    3 1 14
    -3 -1 -14
    -3 -1 -14
    -3 -1 -14
    3 1 15
    -3 -1 -15
    3 1 15
    3 1 15
    -3 -1 -15
    -3 -1 -15
    -3 -1 -15
    -3 -1 -16
    3 1 16
    -3 -1 -16
    -3 -1 -16
    3 1 16
    3 1 16
    3 1 17
    -3 -1 -17
    -3 -1 -17
    -3 -1 -17
    3 1 17
    3 1 17
    -3 -1 -18
    3 1 18
    3 1 18
    -3 -1 -18
    -3 -1 -18
    -3 -1 -19
    3 1 19
    3 1 19
    3 1 19
    -3 -1 -19
    -3 -1 -19
    -3 -1 -19
    -3 -1 -20
    3 1 20
    3 1 20
    3 1 20
    -3 -1 -20
    -3 -1 -20
    -3 -1 -20
    -3 -1 -21
    3 1 21
    -3 -1 -21
    3 1 21
    3 1 21
    3 1 22
    -3 -1 -22
    3 1 22
    -3 -1 -22
    3 1 23
    -3 -1 -23
    -3 -1 -23
    3 1 23
    3 1 24
    -3 -1 -24
    3 1 24
    -3 -1 -24
    -3 -1 -25
    3 1 25
    -3 -1 -25
    3 1 26
    -3 -1 -26
    -3 -1 -26
    -3 -1 -27
    -3 -1 -28
    3 2 -26
    3 2 -25
    3 2 -25
    3 2 -25
    3 2 -24
    -3 -2 24
    3 2 -24
    3 2 -24
    3 2 -24
    -3 -2 24
    3 2 -23
    -3 -2 23
    3 2 -23
    3 2 -23
    -3 -2 23
    3 2 -23
    -3 -2 22
    3 2 -22
    3 2 -22
    3 2 -22
    -3 -2 22
    3 2 -22
    -3 -2 21
    3 2 -21
    3 2 -21
    3 2 -21
    -3 -2 21
    3 2 -21
    -3 -2 20
    3 2 -20
    3 2 -20
    3 2 -20
    -3 -2 20
    3 2 -20
    3 2 -19
    -3 -2 19
    3 2 -19
    3 2 -19
    -3 -2 19
    3 2 -19
    -3 -2 18
    3 2 -18
    3 2 -18
    3 2 -18
    -3 -2 18
    3 2 -18
    3 2 -17
    -3 -2 17
    3 2 -17
    3 2 -17
    -3 -2 17
    3 2 -17
    3 2 -16
    -3 -2 16
    3 2 -16
    3 2 -16
    3 2 -16
    -3 -2 16
    3 2 -15
    -3 -2 15
    3 2 -15
    3 2 -15
    -3 -2 15
    3 2 -15
    3 2 -14
    -3 -2 14
    3 2 -14
    3 2 -14
    3 2 -14
    -3 -2 14
    -3 -2 14
    3 2 -13
    -3 -2 13
    3 2 -13
    3 2 -13
    -3 -2 13
    -3 -2 13
    3 2 -13
    3 2 -12
    -3 -2 12
    3 2 -12
    3 2 -12
    3 2 -12
    -3 -2 12
    -3 -2 12
    3 2 -11
    -3 -2 11
    3 2 -11
    3 2 -11
    3 2 -11
    -3 -2 11
    -3 -2 11
    3 2 -10
    -3 -2 10
    3 2 -10
    3 2 -10
    3 2 -10
    -3 -2 10
    -3 -2 10
    3 2 -9
    -3 -2 9
    -3 -2 9
    3 2 -9
    3 2 -9
    -3 -2 9
    -3 -2 9
    3 2 -9
    3 2 -8
    -3 -2 8
    -3 -2 8
    3 2 -8
    3 2 -8
    -3 -2 8
    -3 -2 8
    3 2 -8
    -3 -2 7
    3 2 -7
    -3 -2 7
    3 2 -7
    3 2 -7
    -3 -2 7
    -3 -2 7
    3 2 -7
    3 2 -6
    -3 -2 6
    -3 -2 6
    3 2 -6
    3 2 -6
    3 2 -6
    -3 -2 6
    -3 -2 6
    -3 -2 6
    3 2 -6
    -3 -2 5
    3 2 -5
    -3 -2 5
    3 2 -5
    3 2 -5
    -3 -2 5
    3 2 -5
    -3 -2 5
    -3 -2 5
    3 2 -5
    -3 -2 4
    3 2 -4
    3 2 -4
    -3 -2 4
    3 2 -4
    3 2 -4
    3 2 -4
    -3 -2 4
    -3 -2 4
    -3 -2 4
    -3 -2 4
    3 2 -4
    3 2 -3
    -3 -2 3
    -3 -2 3
    -3 -2 3
    3 2 -3
    -3 -2 3
    3 2 -3
    3 2 -3
    -3 -2 3
    -3 -2 3
    3 2 -3
    -3 -2 3
    3 2 -3
    -3 -2 3
    -3 -2 3
    -3 -2 2
    3 2 -2
    -3 -2 2
    3 2 -2
    -3 -2 2
    3 2 -2
    -3 -2 2
    3 2 -2
    -3 -2 2
    3 2 -2
    -3 -2 2
    -3 -2 2
    -3 -2 2
    -3 -2 1
    -3 -2 1
    -3 -2 1
    3 2 -1
    3 2 -1
    -3 -2 1
    -3 -2 1
    3 2 -1
    -3 -2 1
    3 2 -1
    -3 -2 1
    3 2 -1
    -3 -2 1
    -3 -2 0
    3 2 0
    -3 -2 0
    3 2 0
    -3 -2 0
    3 2 0
    -3 -2 0
    -3 -2 0
    3 2 0
    3 2 0
    -3 -2 0
    3 2 0
    -3 -2 0
    -3 -2 0
    -3 -2 -1
    -3 -2 -1
    3 2 1
    -3 -2 -1
    -3 -2 -1
    -3 -2 -1
    -3 -2 -1
    -3 -2 -1
    3 2 1
    -3 -2 -1
    3 2 1
    -3 -2 -1
    3 2 1
    -3 -2 -1
    3 2 1
    3 2 2
    -3 -2 -2
    -3 -2 -2
    -3 -2 -2
    -3 -2 -2
    -3 -2 -2
    -3 -2 -2
    3 2 2
    -3 -2 -2
    3 2 2
    -3 -2 -2
    -3 -2 -2
    3 2 2
    3 2 3
    3 2 3
    -3 -2 -3
    -3 -2 -3
    -3 -2 -3
    -3 -2 -3
    3 2 3
    3 2 3
    -3 -2 -3
    3 2 3
    -3 -2 -3
    -3 -2 -3
    -3 -2 -3
    -3 -2 -4
    3 2 4
    3 2 4
    -3 -2 -4
    -3 -2 -4
    3 2 4
    -3 -2 -4
    3 2 4
    -3 -2 -4
    -3 -2 -4
    3 2 4
    -3 -2 -4
    -3 -2 -4
    3 2 5
    3 2 5
    -3 -2 -5
    -3 -2 -5
    -3 -2 -5
    3 2 5
    -3 -2 -5
    3 2 5
    -3 -2 -5
    -3 -2 -5
    -3 -2 -5
    3 2 5
    3 2 6
    -3 -2 -6
    -3 -2 -6
    3 2 6
    -3 -2 -6
    3 2 6
    -3 -2 -6
    -3 -2 -6
    3 2 6
    -3 -2 -6
    -3 -2 -6
    -3 -2 -7
    3 2 7
    -3 -2 -7
    3 2 7
    3 2 7
    -3 -2 -7
    -3 -2 -7
    -3 -2 -7
    3 2 7
    -3 -2 -7
    3 2 8
    -3 -2 -8
    -3 -2 -8
    3 2 8
    3 2 8
    -3 -2 -8
    3 2 8
    -3 -2 -8
    3 2 9
    -3 -2 -9
    3 2 9
    3 2 9
    -3 -2 -9
    3 2 9
    -3 -2 -9
    3 2 9
    -3 -2 -9
    -3 -2 -9
    -3 -2 -10
    3 2 10
    3 2 10
    -3 -2 -10
    3 2 10
    3 2 10
    -3 -2 -10
    -3 -2 -10
    3 2 11
    -3 -2 -11
    -3 -2 -11
    3 2 11
    3 2 11
    -3 -2 -11
    -3 -2 -11
    3 2 12
    -3 -2 -12
    -3 -2 -12
    3 2 12
    3 2 12
    -3 -2 -12
    -3 -2 -12
    -3 -2 -13
    3 2 13
    3 2 13
    3 2 13
    -3 -2 -13
    -3 -2 -13
    3 2 14
    -3 -2 -14
    3 2 14
    3 2 14
    -3 -2 -14
    -3 -2 -14
    3 2 15
    -3 -2 -15
    3 2 15
    3 2 15
    -3 -2 -15
    -3 -2 -15
    -3 -2 -15
    -3 -2 -16
    3 2 16
    -3 -2 -16
    -3 -2 -16
    3 2 16
    3 2 16
    -3 -2 -17
    3 2 17
    -3 -2 -17
    -3 -2 -17
    3 2 17
    3 2 17
    -3 -2 -18
    3 2 18
    -3 -2 -18
    -3 -2 -18
    3 2 18
    3 2 18
    -3 -2 -19
    3 2 19
    -3 -2 -19
    -3 -2 -19
    3 2 19
    3 2 19
    -3 -2 -20
    3 2 20
    -3 -2 -20
    -3 -2 -20
    3 2 20
    3 2 20
    -3 -2 -21
    3 2 21
    -3 -2 -21
    -3 -2 -21
    3 2 21
    3 2 21
    3 2 22
    -3 -2 -22
    -3 -2 -22
    3 2 22
    3 2 22
    3 2 23
    -3 -2 -23
    3 2 23
    3 2 23
    3 2 24
    3 2 24
    3 2 25
    -3 -2 -25
    3 2 25
    3 2 26
    -3 -2 -26
    -3 -2 -26
    -3 -2 -27
    -3 -2 -28
    3 3 -25
    3 3 -25
    3 3 -25
    3 3 -24
    -3 -3 24
    3 3 -24
    3 3 -24
    3 3 -24
    -3 -3 24
    -3 -3 23
    3 3 -23
    3 3 -23
    3 3 -23
    3 3 -23
    -3 -3 23
    -3 -3 22
    3 3 -22
    3 3 -22
    3 3 -22
    -3 -3 22
    3 3 -22
    -3 -3 21
    3 3 -21
    3 3 -21
    3 3 -21
    3 3 -21
    -3 -3 21
    -3 -3 20
    3 3 -20
    3 3 -20
    3 3 -20
    -3 -3 20
    3 3 -20
    3 3 -19
    -3 -3 19
    3 3 -19
    3 3 -19
    -3 -3 19
    3 3 -19
    3 3 -18
    -3 -3 18
    3 3 -18
    3 3 -18
    -3 -3 18
    3 3 -18
    3 3 -17
    -3 -3 17
    3 3 -17
    3 3 -17
    -3 -3 17
    3 3 -17
    3 3 -16
    -3 -3 16
    3 3 -16
    3 3 -16
    -3 -3 16
    3 3 -16
    3 3 -15
    -3 -3 15
    3 3 -15
    3 3 -15
    -3 -3 15
    3 3 -15
    3 3 -14
    -3 -3 14
    3 3 -14
    3 3 -14
    3 3 -14
    -3 -3 14
    -3 -3 14
    3 3 -13
    -3 -3 13
    3 3 -13
    3 3 -13
    -3 -3 13
    3 3 -13
    -3 -3 13
    3 3 -12
    -3 -3 12
    3 3 -12
    3 3 -12
    -3 -3 12
    -3 -3 12
    3 3 -12
    3 3 -11
    -3 -3 11
    3 3 -11
    3 3 -11
    -3 -3 11
    -3 -3 11
    3 3 -11
    -3 -3 10
    3 3 -10
    -3 -3 10
    3 3 -10
    3 3 -10
    -3 -3 10
    -3 -3 10
    3 3 -10
    -3 -3 9
    3 3 -9
    -3 -3 9
    3 3 -9
    3 3 -9
    3 3 -9
    -3 -3 9
    -3 -3 9
    3 3 -8
    -3 -3 8
    -3 -3 8
    3 3 -8
    3 3 -8
    3 3 -8
    -3 -3 8
    -3 -3 8
    3 3 -7
    -3 -3 7
    -3 -3 7
    3 3 -7
    3 3 -7
    3 3 -7
    -3 -3 7
    -3 -3 7
    -3 -3 6
    3 3 -6
    -3 -3 6
    3 3 -6
    3 3 -6
    -3 -3 6
    3 3 -6
    -3 -3 6
    3 3 -5
    -3 -3 5
    -3 -3 5
    3 3 -5
    3 3 -5
    3 3 -5
    -3 -3 5
    -3 -3 5
    -3 -3 5
    3 3 -5
    -3 -3 4
    3 3 -4
    -3 -3 4
    3 3 -4
    -3 -3 4
    3 3 -4
    3 3 -4
    -3 -3 4
    3 3 -4
    -3 -3 4
    -3 -3 4
    3 3 -3
    -3 -3 3
    -3 -3 3
    -3 -3 3
    3 3 -3
    3 3 -3
    3 3 -3
    -3 -3 3
    3 3 -3
    -3 -3 3
    -3 -3 3
    -3 -3 3
    3 3 -2
    -3 -3 2
    -3 -3 2
    -3 -3 2
    3 3 -2
    3 3 -2
    -3 -3 2
    3 3 -2
    -3 -3 2
    -3 -3 2
    -3 -3 2
    3 3 -2
    -3 -3 2
    -3 -3 1
    -3 -3 1
    -3 -3 1
    3 3 -1
    3 3 -1
    -3 -3 1
    3 3 -1
    -3 -3 1
    -3 -3 1
    -3 -3 1
    3 3 -1
    3 3 -1
    -3 -3 1
    3 3 -1
    -3 -3 1
    -3 -3 0
    -3 -3 0
    -3 -3 0
    -3 -3 0
    -3 -3 0
    -3 -3 0
    3 3 0
    -3 -3 0
    3 3 0
    -3 -3 0
    -3 -3 0
    3 3 0
    -3 -3 0
    3 3 0
    -3 -3 0
    3 3 0
    3 3 0
    -3 -3 -1
    -3 -3 -1
    -3 -3 -1
    -3 -3 -1
    -3 -3 -1
    -3 -3 -1
    3 3 1
    -3 -3 -1
    3 3 1
    -3 -3 -1
    -3 -3 -1
    3 3 1
    -3 -3 -1
    3 3 1
    -3 -3 -2
    -3 -3 -2
    -3 -3 -2
    -3 -3 -2
    -3 -3 -2
    3 3 2
    -3 -3 -2
    -3 -3 -2
    -3 -3 -2
    3 3 2
    -3 -3 -2
    3 3 2
    3 3 2
    -3 -3 -2
    3 3 3
    -3 -3 -3
    -3 -3 -3
    -3 -3 -3
    -3 -3 -3
    3 3 3
    3 3 3
    3 3 3
    -3 -3 -3
    -3 -3 -3
    -3 -3 -3
    -3 -3 -3
    3 3 3
    3 3 4
    -3 -3 -4
    -3 -3 -4
    -3 -3 -4
    3 3 4
    -3 -3 -4
    3 3 4
    -3 -3 -4
    3 3 4
    -3 -3 -4
    3 3 4
    -3 -3 -4
    3 3 5
    -3 -3 -5
    -3 -3 -5
    -3 -3 -5
    3 3 5
    3 3 5
    3 3 5
    -3 -3 -5
    3 3 5
    -3 -3 -5
    -3 -3 -5
    3 3 6
    -3 -3 -6
    3 3 6
    -3 -3 -6
    3 3 6
    -3 -3 -6
    -3 -3 -6
    3 3 6
    -3 -3 -6
    3 3 7
    -3 -3 -7
    -3 -3 -7
    3 3 7
    -3 -3 -7
    3 3 7
    3 3 7
    -3 -3 -7
    3 3 8
    -3 -3 -8
    3 3 8
    -3 -3 -8
    3 3 8
    -3 -3 -8
    3 3 8
    -3 -3 -8
    -3 -3 -9
    3 3 9
    3 3 9
    3 3 9
    -3 -3 -9
    -3 -3 -9
    3 3 9
    -3 -3 -9
    -3 -3 -10
    3 3 10
    3 3 10
    -3 -3 -10
    -3 -3 -10
    3 3 10
    -3 -3 -10
    -3 -3 -10
    3 3 11
    -3 -3 -11
    3 3 11
    3 3 11
    -3 -3 -11
    3 3 11
    -3 -3 -11
    -3 -3 -11
    -3 -3 -12
    3 3 12
    3 3 12
    3 3 12
    -3 -3 -12
    3 3 12
    -3 -3 -12
    -3 -3 -13
    3 3 13
    3 3 13
    3 3 13
    -3 -3 -13
    -3 -3 -13
    -3 -3 -14
    3 3 14
    3 3 14
    3 3 14
    -3 -3 -14
    -3 -3 -14
    -3 -3 -15
    3 3 15
    3 3 15
    3 3 15
    -3 -3 -15
    -3 -3 -15
    -3 -3 -16
    3 3 16
    -3 -3 -16
    3 3 16
    3 3 16
    -3 -3 -17
    3 3 17
    -3 -3 -17
    3 3 17
    3 3 17
    -3 -3 -18
    3 3 18
    -3 -3 -18
    -3 -3 -18
    3 3 18
    3 3 18
    -3 -3 -19
    3 3 19
    -3 -3 -19
    -3 -3 -19
    3 3 19
    3 3 19
    3 3 20
    -3 -3 -20
    -3 -3 -20
    -3 -3 -20
    3 3 20
    3 3 20
    -3 -3 -21
    3 3 21
    -3 -3 -21
    -3 -3 -21
    3 3 21
    3 3 21
    -3 -3 -22
    3 3 22
    -3 -3 -22
    3 3 22
    3 3 22
    3 3 23
    -3 -3 -23
    3 3 23
    3 3 23
    3 3 24
    -3 -3 -24
    3 3 24
    3 3 24
    3 3 25
    -3 -3 -25
    3 3 25
    3 3 26
    -3 -3 -26
    -3 -3 -27
    3 4 -25
    3 4 -25
    3 4 -24
    3 4 -24
    3 4 -24
    -3 -4 24
    3 4 -23
    -3 -4 23
    3 4 -23
    3 4 -23
    3 4 -23
    -3 -4 23
    3 4 -22
    -3 -4 22
    3 4 -22
    3 4 -22
    -3 -4 22
    3 4 -22
    3 4 -21
    -3 -4 21
    3 4 -21
    3 4 -21
    -3 -4 21
    3 4 -21
    3 4 -20
    -3 -4 20
    3 4 -20
    3 4 -20
    3 4 -20
    -3 -4 20
    3 4 -19
    -3 -4 19
    3 4 -19
    3 4 -19
    -3 -4 19
    3 4 -19
    3 4 -18
    -3 -4 18
    3 4 -18
    3 4 -18
    3 4 -18
    -3 -4 18
    3 4 -17
    -3 -4 17
    3 4 -17
    3 4 -17
    -3 -4 17
    3 4 -17
    3 4 -16
    -3 -4 16
    3 4 -16
    3 4 -16
    3 4 -16
    -3 -4 16
    3 4 -15
    -3 -4 15
    3 4 -15
    3 4 -15
    3 4 -15
    -3 -4 15
    3 4 -14
    -3 -4 14
    3 4 -14
    3 4 -14
    3 4 -14
    -3 -4 14
    3 4 -13
    -3 -4 13
    3 4 -13
    3 4 -13
    -3 -4 13
    3 4 -13
    3 4 -12
    -3 -4 12
    -3 -4 12
    -3 -4 12
    3 4 -12
    3 4 -12
    -3 -4 12
    3 4 -12
    -3 -4 11
    3 4 -11
    -3 -4 11
    3 4 -11
    3 4 -11
    -3 -4 11
    3 4 -11
    3 4 -10
    -3 -4 10
    -3 -4 10
    3 4 -10
    3 4 -10
    3 4 -10
    -3 -4 10
    3 4 -9
    -3 -4 9
    -3 -4 9
    3 4 -9
    3 4 -9
    3 4 -9
    -3 -4 9
    3 4 -8
    -3 -4 8
    -3 -4 8
    3 4 -8
    3 4 -8
    3 4 -8
    -3 -4 8
    3 4 -7
    -3 -4 7
    -3 -4 7
    3 4 -7
    3 4 -7
    3 4 -7
    3 4 -7
    -3 -4 7
    -3 -4 6
    3 4 -6
    -3 -4 6
    3 4 -6
    3 4 -6
    3 4 -6
    -3 -4 6
    3 4 -6
    -3 -4 5
    3 4 -5
    -3 -4 5
    -3 -4 5
    3 4 -5
    3 4 -5
    3 4 -5
    -3 -4 5
    3 4 -5
    -3 -4 5
    -3 -4 4
    3 4 -4
    -3 -4 4
    3 4 -4
    3 4 -4
    -3 -4 4
    3 4 -4
    3 4 -4
    3 4 -4
    -3 -4 4
    -3 -4 4
    -3 -4 3
    3 4 -3
    -3 -4 3
    3 4 -3
    -3 -4 3
    3 4 -3
    3 4 -3
    3 4 -3
    -3 -4 3
    3 4 -3
    -3 -4 3
    -3 -4 2
    3 4 -2
    -3 -4 2
    3 4 -2
    -3 -4 2
    3 4 -2
    3 4 -2
    -3 -4 2
    3 4 -2
    -3 -4 2
    3 4 -2
    3 4 -1
    -3 -4 1
    -3 -4 1
    3 4 -1
    3 4 -1
    -3 -4 1
    3 4 -1
    3 4 -1
    -3 -4 1
    3 4 -1
    -3 -4 0
    -3 -4 0
    -3 -4 0
    -3 -4 0
    -3 -4 0
    -3 -4 0
    3 4 0
    3 4 0
    -3 -4 0
    3 4 0
    3 4 0
    -3 -4 -1
    -3 -4 -1
    -3 -4 -1
    -3 -4 -1
    -3 -4 -1
    -3 -4 -1
    3 4 1
    -3 -4 -1
    3 4 1
    -3 -4 -1
    3 4 1
    3 4 1
    -3 -4 -2
    -3 -4 -2
    -3 -4 -2
    -3 -4 -2
    3 4 2
    -3 -4 -2
    -3 -4 -2
    -3 -4 -2
    -3 -4 -2
    3 4 2
    3 4 2
    3 4 2
    -3 -4 -3
    3 4 3
    -3 -4 -3
    -3 -4 -3
    -3 -4 -3
    3 4 3
    3 4 3
    -3 -4 -3
    3 4 3
    -3 -4 -3
    3 4 3
    3 4 4
    -3 -4 -4
    -3 -4 -4
    3 4 4
    -3 -4 -4
    3 4 4
    -3 -4 -4
    -3 -4 -4
    3 4 4
    3 4 4
    3 4 5
    -3 -4 -5
    -3 -4 -5
    3 4 5
    3 4 5
    -3 -4 -5
    3 4 5
    -3 -4 -5
    3 4 5
    -3 -4 -5
    3 4 5
    3 4 6
    -3 -4 -6
    3 4 6
    -3 -4 -6
    3 4 6
    -3 -4 -6
    -3 -4 -6
    -3 -4 -6
    3 4 6
    3 4 6
    -3 -4 -7
    3 4 7
    3 4 7
    -3 -4 -7
    -3 -4 -7
    3 4 7
    3 4 7
    3 4 7
    -3 -4 -8
    3 4 8
    3 4 8
    -3 -4 -8
    -3 -4 -8
    3 4 8
    3 4 8
    3 4 8
    3 4 9
    -3 -4 -9
    3 4 9
    -3 -4 -9
    -3 -4 -9
    3 4 9
    3 4 9
    -3 -4 -10
    3 4 10
    3 4 10
    -3 -4 -10
    -3 -4 -10
    3 4 10
    3 4 10
    -3 -4 -11
    3 4 11
    -3 -4 -11
    3 4 11
    3 4 11
    -3 -4 -12
    3 4 12
    3 4 12
    -3 -4 -12
    -3 -4 -12
    3 4 12
    3 4 13
    -3 -4 -13
    3 4 13
    -3 -4 -13
    3 4 13
    -3 -4 -14
    3 4 14
    3 4 14
    -3 -4 -14
    3 4 14
    3 4 14
    3 4 15
    -3 -4 -15
    -3 -4 -15
    3 4 15
    3 4 15
    3 4 15
    -3 -4 -16
    3 4 16
    3 4 16
    -3 -4 -16
    3 4 16
    3 4 16
    -3 -4 -17
    3 4 17
    -3 -4 -17
    3 4 17
    3 4 17
    -3 -4 -18
    3 4 18
    -3 -4 -18
    3 4 18
    3 4 18
    -3 -4 -19
    3 4 19
    -3 -4 -19
    3 4 19
    3 4 19
    -3 -4 -20
    3 4 20
    -3 -4 -20
    -3 -4 -20
    3 4 20
    3 4 20
    -3 -4 -21
    3 4 21
    -3 -4 -21
    -3 -4 -21
    3 4 21
    3 4 21
    -3 -4 -22
    3 4 22
    -3 -4 -22
    3 4 22
    3 4 22
    3 4 23
    -3 -4 -23
    3 4 23
    3 4 23
    3 4 24
    -3 -4 -24
    3 4 24
    3 4 24
    3 4 25
    -3 -4 -25
    -3 -4 -26
    -3 -4 -27
    3 5 -25
    3 5 -24
    3 5 -24
    -3 -5 24
    3 5 -23
    -3 -5 23
    3 5 -23
    3 5 -23
    3 5 -23
    -3 -5 23
    3 5 -22
    -3 -5 22
    3 5 -22
    3 5 -22
    3 5 -22
    -3 -5 22
    3 5 -21
    -3 -5 21
    3 5 -21
    3 5 -21
    -3 -5 21
    3 5 -21
    3 5 -20
    -3 -5 20
    3 5 -20
    3 5 -20
    -3 -5 20
    3 5 -20
    3 5 -19
    -3 -5 19
    3 5 -19
    3 5 -19
    -3 -5 19
    3 5 -19
    3 5 -18
    -3 -5 18
    3 5 -18
    3 5 -18
    3 5 -18
    -3 -5 18
    3 5 -17
    -3 -5 17
    3 5 -17
    3 5 -17
    -3 -5 17
    3 5 -17
    3 5 -16
    -3 -5 16
    3 5 -16
    3 5 -16
    3 5 -16
    -3 -5 16
    3 5 -15
    -3 -5 15
    3 5 -15
    3 5 -15
    -3 -5 15
    3 5 -15
    3 5 -14
    -3 -5 14
    3 5 -14
    3 5 -14
    3 5 -14
    -3 -5 14
    -3 -5 13
    3 5 -13
    -3 -5 13
    3 5 -13
    3 5 -13
    3 5 -13
    -3 -5 13
    3 5 -12
    -3 -5 12
    -3 -5 12
    -3 -5 12
    3 5 -12
    3 5 -12
    3 5 -12
    -3 -5 12
    3 5 -11
    -3 -5 11
    -3 -5 11
    3 5 -11
    3 5 -11
    -3 -5 11
    3 5 -11
    3 5 -10
    -3 -5 10
    3 5 -10
    3 5 -10
    3 5 -10
    -3 -5 10
    3 5 -10
    3 5 -9
    -3 -5 9
    3 5 -9
    3 5 -9
    3 5 -9
    -3 -5 9
    3 5 -9
    3 5 -8
    -3 -5 8
    3 5 -8
    3 5 -8
    3 5 -8
    -3 -5 8
    3 5 -8
    3 5 -7
    -3 -5 7
    -3 -5 7
    3 5 -7
    3 5 -7
    -3 -5 7
    3 5 -7
    3 5 -7
    -3 -5 6
    3 5 -6
    -3 -5 6
    3 5 -6
    3 5 -6
    3 5 -6
    -3 -5 6
    3 5 -6
    3 5 -5
    -3 -5 5
    -3 -5 5
    3 5 -5
    3 5 -5
    3 5 -5
    3 5 -5
    -3 -5 5
    -3 -5 5
    3 5 -4
    -3 -5 4
    -3 -5 4
    3 5 -4
    3 5 -4
    3 5 -4
    3 5 -4
    -3 -5 4
    -3 -5 4
    -3 -5 3
    3 5 -3
    -3 -5 3
    -3 -5 3
    3 5 -3
    3 5 -3
    3 5 -3
    -3 -5 3
    3 5 -3
    -3 -5 3
    -3 -5 2
    3 5 -2
    3 5 -2
    -3 -5 2
    3 5 -2
    3 5 -2
    -3 -5 2
    -3 -5 2
    3 5 -2
    -3 -5 1
    -3 -5 1
    3 5 -1
    -3 -5 1
    -3 -5 1
    3 5 -1
    -3 -5 1
    3 5 -1
    3 5 -1
    3 5 -1
    -3 -5 0
    -3 -5 0
    -3 -5 0
    -3 -5 0
    3 5 0
    3 5 0
    -3 -5 0
    3 5 0
    3 5 0
    -3 -5 -1
    -3 -5 -1
    3 5 1
    -3 -5 -1
    -3 -5 -1
    3 5 1
    -3 -5 -1
    3 5 1
    3 5 1
    -3 -5 -2
    -3 -5 -2
    3 5 2
    3 5 2
    -3 -5 -2
    -3 -5 -2
    3 5 2
    3 5 2
    3 5 3
    -3 -5 -3
    -3 -5 -3
    3 5 3
    3 5 3
    -3 -5 -3
    3 5 3
    3 5 3
    3 5 4
    -3 -5 -4
    -3 -5 -4
    3 5 4
    -3 -5 -4
    3 5 4
    3 5 4
    3 5 4
    -3 -5 -4
    3 5 4
    3 5 5
    -3 -5 -5
    -3 -5 -5
    3 5 5
    -3 -5 -5
    3 5 5
    -3 -5 -5
    3 5 5
    3 5 5
    3 5 5
    3 5 6
    -3 -5 -6
    3 5 6
    -3 -5 -6
    3 5 6
    3 5 6
    3 5 6
    -3 -5 -6
    3 5 6
    -3 -5 -7
    3 5 7
    3 5 7
    -3 -5 -7
    -3 -5 -7
    3 5 7
    3 5 7
    -3 -5 -8
    3 5 8
    3 5 8
    -3 -5 -8
    3 5 8
    3 5 8
    -3 -5 -9
    3 5 9
    -3 -5 -9
    3 5 9
    3 5 9
    3 5 9
    3 5 10
    -3 -5 -10
    3 5 10
    -3 -5 -10
    3 5 10
    3 5 10
    3 5 11
    -3 -5 -11
    -3 -5 -11
    3 5 11
    3 5 11
    3 5 11
    -3 -5 -12
    3 5 12
    3 5 12
    -3 -5 -12
    3 5 12
    3 5 12
    3 5 13
    -3 -5 -13
    3 5 13
    -3 -5 -13
    3 5 13
    3 5 13
    -3 -5 -14
    3 5 14
    -3 -5 -14
    3 5 14
    3 5 14
    -3 -5 -14
    3 5 15
    -3 -5 -15
    -3 -5 -15
    3 5 15
    3 5 15
    -3 -5 -15
    -3 -5 -16
    3 5 16
    3 5 16
    -3 -5 -16
    3 5 16
    -3 -5 -17
    3 5 17
    -3 -5 -17
    3 5 17
    3 5 17
    -3 -5 -18
    3 5 18
    3 5 18
    -3 -5 -18
    3 5 18
    3 5 18
    -3 -5 -19
    3 5 19
    3 5 19
    3 5 19
    3 5 19
    -3 -5 -19
    -3 -5 -20
    3 5 20
    3 5 20
    3 5 20
    -3 -5 -20
    3 5 20
    -3 -5 -21
    3 5 21
    3 5 21
    -3 -5 -21
    3 5 21
    3 5 21
    -3 -5 -22
    3 5 22
    -3 -5 -22
    3 5 22
    3 5 22
    3 5 23
    -3 -5 -23
    3 5 23
    3 5 23
    3 5 24
    -3 -5 -24
    3 5 24
    3 5 24
    3 5 25
    3 5 25
    -3 -5 -25
    -3 -5 -26
    -3 -5 -27
    3 6 -24
    -3 -6 24
    3 6 -23
    3 6 -23
    -3 -6 23
    3 6 -22
    -3 -6 22
    3 6 -22
    3 6 -22
    3 6 -22
    -3 -6 22
    3 6 -21
    -3 -6 21
    3 6 -21
    3 6 -21
    3 6 -21
    -3 -6 21
    3 6 -20
    -3 -6 20
    3 6 -20
    3 6 -20
    -3 -6 20
    3 6 -20
    3 6 -19
    -3 -6 19
    3 6 -19
    3 6 -19
    -3 -6 19
    3 6 -19
    3 6 -18
    -3 -6 18
    3 6 -18
    3 6 -18
    -3 -6 18
    3 6 -18
    3 6 -17
    -3 -6 17
    3 6 -17
    3 6 -17
    -3 -6 17
    3 6 -17
    3 6 -16
    -3 -6 16
    3 6 -16
    3 6 -16
    -3 -6 16
    3 6 -16
    3 6 -15
    -3 -6 15
    3 6 -15
    3 6 -15
    3 6 -15
    -3 -6 15
    3 6 -14
    -3 -6 14
    3 6 -14
    3 6 -14
    3 6 -14
    -3 -6 14
    3 6 -13
    -3 -6 13
    3 6 -13
    3 6 -13
    -3 -6 13
    3 6 -13
    3 6 -12
    -3 -6 12
    3 6 -12
    3 6 -12
    3 6 -12
    -3 -6 12
    3 6 -12
    3 6 -11
    -3 -6 11
    3 6 -11
    3 6 -11
    3 6 -11
    3 6 -11
    -3 -6 11
    3 6 -10
    -3 -6 10
    3 6 -10
    3 6 -10
    -3 -6 10
    3 6 -10
    3 6 -10
    3 6 -9
    -3 -6 9
    3 6 -9
    3 6 -9
    -3 -6 9
    3 6 -9
    3 6 -9
    3 6 -8
    -3 -6 8
    3 6 -8
    3 6 -8
    3 6 -8
    -3 -6 8
    3 6 -8
    3 6 -7
    -3 -6 7
    3 6 -7
    3 6 -7
    3 6 -7
    -3 -6 7
    3 6 -7
    3 6 -6
    -3 -6 6
    -3 -6 6
    3 6 -6
    3 6 -6
    3 6 -6
    3 6 -6
    -3 -6 6
    3 6 -5
    -3 -6 5
    -3 -6 5
    3 6 -5
    3 6 -5
    -3 -6 5
    -3 -6 5
    3 6 -5
    -3 -6 4
    3 6 -4
    -3 -6 4
    -3 -6 4
    3 6 -4
    3 6 -4
    -3 -6 4
    3 6 -4
    -3 -6 3
    3 6 -3
    3 6 -3
    -3 -6 3
    3 6 -3
    3 6 -3
    -3 -6 3
    -3 -6 3
    -3 -6 2
    3 6 -2
    -3 -6 2
    -3 -6 2
    3 6 -2
    3 6 -2
    -3 -6 2
    3 6 -2
    -3 -6 2
    -3 -6 1
    -3 -6 1
    3 6 -1
    -3 -6 1
    3 6 -1
    3 6 -1
    -3 -6 1
    3 6 -1
    -3 -6 1
    3 6 -1
    -3 -6 0
    -3 -6 0
    3 6 0
    -3 -6 0
    -3 -6 0
    3 6 0
    -3 -6 0
    3 6 0
    3 6 0
    -3 -6 -1
    -3 -6 -1
    3 6 1
    -3 -6 -1
    -3 -6 -1
    -3 -6 -1
    3 6 1
    3 6 1
    3 6 1
    -3 -6 -2
    -3 -6 -2
    3 6 2
    -3 -6 -2
    -3 -6 -2
    3 6 2
    3 6 2
    3 6 2
    -3 -6 -3
    3 6 3
    -3 -6 -3
    3 6 3
    -3 -6 -3
    -3 -6 -3
    3 6 3
    3 6 3
    -3 -6 -4
    3 6 4
    3 6 4
    -3 -6 -4
    3 6 4
    3 6 4
    3 6 4
    3 6 5
    3 6 5
    -3 -6 -5
    3 6 5
    3 6 5
    3 6 5
    3 6 6
    3 6 6
    -3 -6 -6
    3 6 6
    3 6 6
    3 6 6
    3 6 7
    3 6 7
    -3 -6 -7
    3 6 7
    3 6 7
    3 6 8
    -3 -6 -8
    3 6 8
    -3 -6 -8
    3 6 8
    3 6 8
    3 6 9
    -3 -6 -9
    3 6 9
    -3 -6 -9
    3 6 9
    3 6 9
    -3 -6 -10
    3 6 10
    -3 -6 -10
    3 6 10
    3 6 10
    3 6 10
    3 6 11
    -3 -6 -11
    3 6 11
    -3 -6 -11
    3 6 11
    3 6 11
    -3 -6 -12
    3 6 12
    3 6 12
    -3 -6 -12
    3 6 12
    3 6 12
    3 6 13
    -3 -6 -13
    -3 -6 -13
    3 6 13
    3 6 13
    3 6 13
    -3 -6 -14
    3 6 14
    3 6 14
    -3 -6 -14
    3 6 14
    3 6 14
    -3 -6 -15
    3 6 15
    3 6 15
    -3 -6 -15
    3 6 15
    3 6 15
    -3 -6 -16
    3 6 16
    3 6 16
    -3 -6 -16
    -3 -6 -16
    3 6 16
    3 6 17
    -3 -6 -17
    3 6 17
    -3 -6 -17
    3 6 17
    -3 -6 -18
    3 6 18
    3 6 18
    -3 -6 -18
    3 6 18
    -3 -6 -19
    3 6 19
    3 6 19
    -3 -6 -19
    3 6 19
    -3 -6 -20
    3 6 20
    -3 -6 -20
    3 6 20
    -3 -6 -21
    3 6 21
    -3 -6 -21
    3 6 21
    -3 -6 -22
    3 6 22
    -3 -6 -22
    3 6 22
    3 6 23
    -3 -6 -23
    3 6 23
    3 6 24
    -3 -6 -24
    3 6 24
    3 6 25
    3 6 25
    -3 -6 -25
    3 6 26
    -3 -6 -26
    3 7 -24
    -3 -7 24
    3 7 -23
    3 7 -23
    3 7 -22
    3 7 -22
    3 7 -22
    -3 -7 22
    3 7 -21
    -3 -7 21
    3 7 -21
    3 7 -21
    3 7 -21
    -3 -7 21
    3 7 -20
    -3 -7 20
    3 7 -20
    3 7 -20
    3 7 -20
    -3 -7 20
    3 7 -19
    -3 -7 19
    3 7 -19
    3 7 -19
    -3 -7 19
    3 7 -19
    3 7 -18
    -3 -7 18
    3 7 -18
    3 7 -18
    -3 -7 18
    3 7 -18
    3 7 -17
    -3 -7 17
    3 7 -17
    3 7 -17
    -3 -7 17
    3 7 -17
    3 7 -16
    -3 -7 16
    3 7 -16
    3 7 -16
    3 7 -16
    -3 -7 16
    3 7 -15
    -3 -7 15
    3 7 -15
    3 7 -15
    -3 -7 15
    3 7 -15
    3 7 -14
    -3 -7 14
    3 7 -14
    3 7 -14
    3 7 -14
    3 7 -14
    -3 -7 14
    3 7 -13
    -3 -7 13
    3 7 -13
    3 7 -13
    -3 -7 13
    3 7 -13
    3 7 -13
    3 7 -12
    -3 -7 12
    3 7 -12
    3 7 -12
    3 7 -12
    -3 -7 12
    3 7 -12
    3 7 -11
    -3 -7 11
    3 7 -11
    3 7 -11
    3 7 -11
    3 7 -11
    -3 -7 11
    3 7 -10
    -3 -7 10
    3 7 -10
    3 7 -10
    3 7 -10
    3 7 -10
    -3 -7 10
    3 7 -9
    -3 -7 9
    3 7 -9
    3 7 -9
    -3 -7 9
    3 7 -9
    3 7 -9
    3 7 -8
    -3 -7 8
    3 7 -8
    3 7 -8
    -3 -7 8
    3 7 -8
    3 7 -7
    -3 -7 7
    3 7 -7
    3 7 -7
    3 7 -7
    -3 -7 7
    3 7 -6
    -3 -7 6
    3 7 -6
    3 7 -6
    -3 -7 6
    -3 -7 6
    3 7 -6
    3 7 -5
    -3 -7 5
    3 7 -5
    3 7 -5
    -3 -7 5
    3 7 -5
    -3 -7 5
    -3 -7 5
    3 7 -4
    3 7 -4
    3 7 -4
    -3 -7 4
    3 7 -4
    -3 -7 4
    -3 -7 4
    -3 -7 3
    3 7 -3
    -3 -7 3
    3 7 -3
    -3 -7 3
    -3 -7 3
    3 7 -3
    -3 -7 2
    -3 -7 2
    3 7 -2
    -3 -7 2
    3 7 -2
    -3 -7 2
    3 7 -2
    -3 -7 2
    -3 -7 1
    -3 -7 1
    3 7 -1
    -3 -7 1
    3 7 -1
    -3 -7 1
    -3 -7 1
    3 7 -1
    3 7 0
    -3 -7 0
    3 7 0
    -3 -7 0
    3 7 0
    -3 -7 0
    3 7 0
    3 7 0
    3 7 1
    -3 -7 -1
    3 7 1
    -3 -7 -1
    3 7 1
    3 7 1
    -3 -7 -2
    3 7 2
    -3 -7 -2
    3 7 2
    3 7 2
    -3 -7 -3
    3 7 3
    -3 -7 -3
    3 7 3
    3 7 3
    3 7 3
    -3 -7 -4
    3 7 4
    3 7 4
    -3 -7 -4
    3 7 4
    3 7 4
    3 7 4
    3 7 5
    3 7 5
    -3 -7 -5
    3 7 5
    3 7 5
    3 7 5
    3 7 6
    3 7 6
    -3 -7 -6
    3 7 6
    3 7 6
    3 7 6
    -3 -7 -6
    3 7 7
    3 7 7
    -3 -7 -7
    3 7 7
    3 7 7
    3 7 7
    3 7 8
    3 7 8
    -3 -7 -8
    3 7 8
    3 7 8
    3 7 9
    3 7 9
    -3 -7 -9
    3 7 9
    3 7 9
    3 7 10
    -3 -7 -10
    3 7 10
    -3 -7 -10
    3 7 10
    3 7 10
    -3 -7 -11
    3 7 11
    3 7 11
    -3 -7 -11
    3 7 11
    3 7 11
    3 7 12
    -3 -7 -12
    -3 -7 -12
    3 7 12
    3 7 12
    3 7 12
    3 7 13
    -3 -7 -13
    3 7 13
    -3 -7 -13
    3 7 13
    3 7 13
    3 7 14
    -3 -7 -14
    3 7 14
    -3 -7 -14
    3 7 14
    3 7 14
    3 7 15
    -3 -7 -15
    -3 -7 -15
    3 7 15
    3 7 15
    3 7 15
    -3 -7 -16
    3 7 16
    3 7 16
    -3 -7 -16
    3 7 16
    3 7 16
    3 7 17
    -3 -7 -17
    3 7 17
    -3 -7 -17
    3 7 17
    3 7 18
    -3 -7 -18
    -3 -7 -18
    -3 -7 -18
    3 7 18
    -3 -7 -19
    3 7 19
    -3 -7 -19
    3 7 19
    -3 -7 -20
    3 7 20
    -3 -7 -20
    3 7 20
    -3 -7 -21
    3 7 21
    -3 -7 -21
    3 7 21
    -3 -7 -22
    3 7 22
    -3 -7 -22
    3 7 22
    3 7 23
    -3 -7 -23
    3 7 23
    3 7 24
    3 7 24
    -3 -7 -24
    3 7 25
    -3 -7 -25
    3 7 26
    -3 -7 -26
    3 8 -23
    -3 -8 23
    3 8 -22
    -3 -8 22
    3 8 -21
    3 8 -21
    3 8 -21
    -3 -8 21
    3 8 -20
    -3 -8 20
    3 8 -20
    3 8 -20
    3 8 -20
    -3 -8 20
    3 8 -19
    -3 -8 19
    3 8 -19
    3 8 -19
    3 8 -19
    -3 -8 19
    3 8 -18
    -3 -8 18
    3 8 -18
    3 8 -18
    3 8 -18
    -3 -8 18
    3 8 -17
    -3 -8 17
    3 8 -17
    3 8 -17
    -3 -8 17
    3 8 -17
    3 8 -16
    -3 -8 16
    3 8 -16
    3 8 -16
    -3 -8 16
    3 8 -16
    3 8 -15
    -3 -8 15
    3 8 -15
    3 8 -15
    3 8 -15
    3 8 -15
    -3 -8 15
    3 8 -14
    -3 -8 14
    3 8 -14
    3 8 -14
    -3 -8 14
    3 8 -14
    3 8 -14
    3 8 -13
    -3 -8 13
    3 8 -13
    3 8 -13
    -3 -8 13
    3 8 -13
    3 8 -13
    3 8 -12
    -3 -8 12
    3 8 -12
    3 8 -12
    3 8 -12
    -3 -8 12
    3 8 -11
    -3 -8 11
    3 8 -11
    3 8 -11
    -3 -8 11
    3 8 -11
    3 8 -10
    -3 -8 10
    3 8 -10
    3 8 -10
    -3 -8 10
    3 8 -10
    3 8 -9
    -3 -8 9
    3 8 -9
    3 8 -9
    3 8 -9
    -3 -8 9
    3 8 -8
    -3 -8 8
    3 8 -8
    -3 -8 8
    3 8 -8
    3 8 -8
    -3 -8 8
    3 8 -7
    -3 -8 7
    -3 -8 7
    3 8 -7
    3 8 -7
    -3 -8 7
    3 8 -7
    3 8 -6
    -3 -8 6
    3 8 -6
    3 8 -6
    -3 -8 6
    -3 -8 6
    3 8 -6
    -3 -8 6
    3 8 -5
    -3 -8 5
    3 8 -5
    3 8 -5
    -3 -8 5
    -3 -8 5
    3 8 -5
    -3 -8 5
    -3 -8 4
    3 8 -4
    -3 -8 4
    3 8 -4
    -3 -8 4
    -3 -8 4
    3 8 -4
    -3 -8 3
    3 8 -3
    -3 -8 3
    -3 -8 3
    -3 -8 3
    3 8 -3
    -3 -8 2
    3 8 -2
    -3 -8 2
    -3 -8 2
    3 8 -2
    -3 -8 2
    -3 -8 1
    3 8 -1
    -3 -8 1
    -3 -8 1
    3 8 -1
    -3 -8 1
    3 8 0
    -3 -8 0
    -3 -8 0
    3 8 0
    -3 -8 0
    3 8 0
    3 8 0
    -3 -8 -1
    3 8 1
    3 8 1
    -3 -8 -1
    3 8 1
    3 8 1
    3 8 2
    -3 -8 -2
    3 8 2
    -3 -8 -2
    3 8 2
    3 8 2
    -3 -8 -3
    3 8 3
    3 8 3
    -3 -8 -3
    3 8 3
    3 8 3
    3 8 4
    3 8 4
    -3 -8 -4
    3 8 4
    3 8 4
    3 8 5
    3 8 5
    -3 -8 -5
    3 8 5
    3 8 5
    -3 -8 -5
    3 8 6
    3 8 6
    -3 -8 -6
    3 8 6
    -3 -8 -6
    3 8 6
    3 8 7
    3 8 7
    -3 -8 -7
    3 8 7
    3 8 7
    3 8 8
    3 8 8
    -3 -8 -8
    3 8 8
    3 8 8
    3 8 9
    -3 -8 -9
    3 8 9
    3 8 9
    3 8 9
    3 8 10
    3 8 10
    -3 -8 -10
    3 8 10
    3 8 10
    3 8 11
    3 8 11
    -3 -8 -11
    3 8 11
    3 8 11
    3 8 12
    -3 -8 -12
    3 8 12
    -3 -8 -12
    3 8 12
    3 8 12
    3 8 13
    -3 -8 -13
    3 8 13
    -3 -8 -13
    3 8 13
    3 8 13
    3 8 14
    -3 -8 -14
    -3 -8 -14
    3 8 14
    3 8 14
    3 8 14
    3 8 15
    -3 -8 -15
    3 8 15
    -3 -8 -15
    3 8 15
    3 8 16
    -3 -8 -16
    3 8 16
    -3 -8 -16
    3 8 16
    3 8 17
    -3 -8 -17
    -3 -8 -17
    3 8 17
    3 8 17
    3 8 18
    -3 -8 -18
    3 8 18
    -3 -8 -18
    3 8 18
    3 8 19
    -3 -8 -19
    -3 -8 -19
    3 8 19
    -3 -8 -19
    3 8 20
    -3 -8 -20
    -3 -8 -20
    3 8 20
    3 8 21
    -3 -8 -21
    -3 -8 -21
    3 8 21
    -3 -8 -22
    3 8 22
    -3 -8 -22
    3 8 22
    3 8 23
    -3 -8 -23
    3 8 23
    3 8 24
    3 8 24
    -3 -8 -24
    3 8 25
    -3 -8 -25
    3 9 -21
    3 9 -20
    3 9 -20
    -3 -9 20
    -3 -9 19
    3 9 -19
    3 9 -19
    -3 -9 19
    3 9 -18
    -3 -9 18
    3 9 -18
    3 9 -18
    -3 -9 18
    3 9 -17
    -3 -9 17
    3 9 -17
    3 9 -17
    -3 -9 17
    3 9 -16
    -3 -9 16
    3 9 -16
    3 9 -16
    -3 -9 16
    3 9 -15
    -3 -9 15
    3 9 -15
    3 9 -15
    -3 -9 15
    3 9 -14
    -3 -9 14
    3 9 -14
    3 9 -14
    -3 -9 14
    3 9 -14
    3 9 -13
    -3 -9 13
    3 9 -13
    3 9 -13
    -3 -9 13
    3 9 -13
    3 9 -12
    -3 -9 12
    3 9 -12
    3 9 -12
    -3 -9 12
    3 9 -12
    3 9 -11
    -3 -9 11
    -3 -9 11
    3 9 -11
    3 9 -11
    -3 -9 11
    3 9 -11
    3 9 -10
    -3 -9 10
    -3 -9 10
    3 9 -10
    3 9 -10
    -3 -9 10
    3 9 -10
    3 9 -9
    -3 -9 9
    3 9 -9
    3 9 -9
    -3 -9 9
    3 9 -9
    -3 -9 9
    3 9 -8
    -3 -9 8
    3 9 -8
    3 9 -8
    -3 -9 8
    3 9 -8
    -3 -9 8
    3 9 -7
    -3 -9 7
    3 9 -7
    3 9 -7
    -3 -9 7
    3 9 -7
    -3 -9 7
    3 9 -6
    -3 -9 6
    3 9 -6
    3 9 -6
    -3 -9 6
    -3 -9 6
    -3 -9 6
    3 9 -6
    -3 -9 5
    3 9 -5
    -3 -9 5
    -3 -9 5
    -3 -9 5
    3 9 -5
    -3 -9 4
    3 9 -4
    -3 -9 4
    -3 -9 4
    -3 -9 4
    3 9 -4
    -3 -9 3
    3 9 -3
    -3 -9 3
    -3 -9 3
    -3 -9 3
    3 9 -3
    -3 -9 2
    3 9 -2
    -3 -9 2
    -3 -9 2
    3 9 -2
    -3 -9 2
    -3 -9 1
    3 9 -1
    -3 -9 1
    -3 -9 1
    3 9 -1
    3 9 0
    -3 -9 0
    -3 -9 0
    3 9 0
    -3 -9 0
    3 9 0
    3 9 1
    -3 -9 -1
    -3 -9 -1
    -3 -9 -1
    3 9 1
    3 9 1
    3 9 2
    -3 -9 -2
    3 9 2
    3 9 2
    3 9 3
    3 9 3
    -3 -9 -3
    3 9 3
    3 9 3
    -3 -9 -3
    3 9 4
    -3 -9 -4
    3 9 4
    3 9 4
    -3 -9 -4
    3 9 4
    3 9 5
    3 9 5
    -3 -9 -5
    3 9 5
    3 9 5
    -3 -9 -5
    3 9 6
    3 9 6
    -3 -9 -6
    3 9 6
    3 9 6
    -3 -9 -6
    3 9 7
    3 9 7
    -3 -9 -7
    3 9 7
    3 9 7
    3 9 8
    3 9 8
    -3 -9 -8
    3 9 8
    3 9 8
    3 9 9
    3 9 9
    -3 -9 -9
    3 9 9
    3 9 9
    3 9 10
    3 9 10
    -3 -9 -10
    3 9 10
    3 9 10
    3 9 11
    3 9 11
    -3 -9 -11
    3 9 11
    3 9 11
    3 9 12
    3 9 12
    -3 -9 -12
    3 9 12
    3 9 12
    -3 -9 -13
    3 9 13
    3 9 13
    -3 -9 -13
    3 9 13
    -3 -9 -14
    3 9 14
    -3 -9 -14
    3 9 14
    3 9 14
    -3 -9 -15
    3 9 15
    3 9 15
    -3 -9 -15
    3 9 15
    3 9 16
    -3 -9 -16
    -3 -9 -16
    3 9 16
    3 9 16
    3 9 17
    -3 -9 -17
    3 9 17
    -3 -9 -17
    3 9 17
    3 9 18
    -3 -9 -18
    3 9 18
    -3 -9 -18
    3 9 18
    3 9 19
    -3 -9 -19
    3 9 19
    -3 -9 -19
    3 9 20
    -3 -9 -20
    -3 -9 -20
    3 9 20
    -3 -9 -20
    -3 -9 -21
    3 9 21
    -3 -9 -21
    3 9 21
    3 9 22
    -3 -9 -22
    -3 -9 -22
    3 9 22
    3 9 23
    -3 -9 -23
    3 9 23
    -3 -9 -24
    3 10 -19
    3 10 -19
    3 10 -18
    3 10 -18
    -3 -10 18
    3 10 -17
    -3 -10 17
    3 10 -17
    3 10 -17
    -3 -10 17
    3 10 -16
    -3 -10 16
    3 10 -16
    3 10 -16
    -3 -10 16
    3 10 -15
    -3 -10 15
    -3 -10 15
    3 10 -15
    3 10 -15
    3 10 -14
    -3 -10 14
    -3 -10 14
    3 10 -14
    3 10 -14
    3 10 -14
    3 10 -13
    -3 -10 13
    3 10 -13
    3 10 -13
    -3 -10 13
    -3 -10 13
    3 10 -13
    3 10 -12
    -3 -10 12
    3 10 -12
    3 10 -12
    -3 -10 12
    3 10 -12
    -3 -10 12
    3 10 -11
    -3 -10 11
    3 10 -11
    3 10 -11
    -3 -10 11
    -3 -10 11
    3 10 -11
    3 10 -10
    -3 -10 10
    3 10 -10
    3 10 -10
    -3 -10 10
    3 10 -10
    -3 -10 10
    3 10 -9
    -3 -10 9
    3 10 -9
    3 10 -9
    -3 -10 9
    3 10 -9
    -3 -10 9
    3 10 -8
    -3 -10 8
    3 10 -8
    -3 -10 8
    -3 -10 8
    3 10 -8
    3 10 -7
    -3 -10 7
    -3 -10 7
    3 10 -7
    -3 -10 7
    3 10 -6
    -3 -10 6
    -3 -10 6
    -3 -10 6
    3 10 -6
    -3 -10 6
    3 10 -5
    -3 -10 5
    -3 -10 5
    3 10 -5
    -3 -10 5
    3 10 -4
    -3 -10 4
    -3 -10 4
    3 10 -4
    -3 -10 4
    3 10 -3
    -3 -10 3
    -3 -10 3
    -3 -10 3
    3 10 -3
    -3 -10 2
    3 10 -2
    -3 -10 2
    3 10 -2
    3 10 -1
    -3 -10 1
    3 10 -1
    3 10 -1
    -3 -10 1
    3 10 0
    -3 -10 0
    3 10 0
    -3 -10 0
    3 10 0
    3 10 1
    -3 -10 -1
    3 10 1
    3 10 1
    -3 -10 -1
    3 10 2
    -3 -10 -2
    3 10 2
    3 10 2
    -3 -10 -2
    3 10 3
    -3 -10 -3
    3 10 3
    3 10 3
    3 10 4
    -3 -10 -4
    3 10 4
    3 10 4
    3 10 5
    -3 -10 -5
    3 10 5
    3 10 5
    3 10 6
    3 10 6
    -3 -10 -6
    3 10 6
    3 10 6
    3 10 7
    3 10 7
    -3 -10 -7
    3 10 7
    3 10 7
    3 10 8
    3 10 8
    -3 -10 -8
    3 10 8
    3 10 8
    3 10 9
    -3 -10 -9
    3 10 9
    3 10 9
    3 10 9
    -3 -10 -10
    3 10 10
    3 10 10
    3 10 11
    -3 -10 -11
    3 10 11
    3 10 11
    -3 -10 -12
    3 10 12
    3 10 12
    3 10 12
    3 10 13
    -3 -10 -13
    3 10 13
    3 10 13
    3 10 14
    -3 -10 -14
    3 10 14
    -3 -10 -14
    3 10 14
    -3 -10 -15
    3 10 15
    3 10 15
    -3 -10 -15
    3 10 15
    3 10 16
    -3 -10 -16
    3 10 16
    -3 -10 -16
    3 10 16
    -3 -10 -17
    3 10 17
    -3 -10 -17
    3 10 17
    3 10 18
    -3 -10 -18
    3 10 18
    -3 -10 -18
    3 10 18
    -3 -10 -19
    3 10 19
    3 10 19
    -3 -10 -19
    -3 -10 -20
    3 10 20
    3 10 20
    -3 -10 -20
    3 10 21
    -3 -10 -21
    -3 -10 -21
    -3 -10 -21
    3 10 21
    3 10 22
    -3 -10 -22
    -3 -10 -22
    3 10 22
    3 10 23
    -3 -10 -23
    3 11 -18
    3 11 -17
    3 11 -17
    -3 -11 17
    -3 -11 17
    3 11 -16
    3 11 -16
    -3 -11 16
    -3 -11 16
    3 11 -15
    -3 -11 15
    3 11 -15
    3 11 -15
    -3 -11 15
    3 11 -14
    -3 -11 14
    3 11 -14
    3 11 -14
    -3 -11 14
    3 11 -14
    3 11 -13
    -3 -11 13
    3 11 -13
    3 11 -13
    -3 -11 13
    3 11 -13
    3 11 -12
    -3 -11 12
    3 11 -12
    3 11 -12
    -3 -11 12
    3 11 -12
    3 11 -11
    -3 -11 11
    3 11 -11
    -3 -11 11
    3 11 -11
    3 11 -10
    -3 -11 10
    3 11 -10
    -3 -11 10
    3 11 -10
    3 11 -9
    -3 -11 9
    3 11 -9
    -3 -11 9
    3 11 -9
    3 11 -8
    -3 -11 8
    -3 -11 8
    -3 -11 8
    3 11 -8
    3 11 -7
    -3 -11 7
    -3 -11 7
    -3 -11 7
    3 11 -7
    3 11 -6
    -3 -11 6
    -3 -11 6
    3 11 -6
    3 11 -5
    -3 -11 5
    -3 -11 5
    3 11 -5
    3 11 -4
    -3 -11 4
    -3 -11 4
    3 11 -4
    -3 -11 3
    3 11 -3
    3 11 -3
    -3 -11 2
    3 11 -2
    3 11 -2
    3 11 -1
    -3 -11 1
    3 11 -1
    3 11 -1
    3 11 0
    -3 -11 0
    3 11 0
    3 11 1
    -3 -11 -1
    3 11 1
    3 11 2
    -3 -11 -2
    3 11 2
    3 11 3
    -3 -11 -3
    3 11 3
    3 11 4
    -3 -11 -4
    3 11 4
    3 11 5
    -3 -11 -5
    3 11 5
    3 11 6
    -3 -11 -6
    3 11 6
    3 11 7
    -3 -11 -7
    3 11 7
    3 11 7
    3 11 8
    -3 -11 -8
    3 11 8
    3 11 8
    3 11 9
    -3 -11 -9
    3 11 9
    3 11 9
    3 11 10
    -3 -11 -10
    3 11 10
    3 11 10
    -3 -11 -11
    3 11 11
    3 11 11
    -3 -11 -12
    3 11 12
    -3 -11 -13
    3 11 13
    3 11 13
    -3 -11 -14
    3 11 14
    3 11 14
    3 11 15
    -3 -11 -15
    -3 -11 -15
    3 11 15
    3 11 15
    -3 -11 -16
    3 11 16
    3 11 16
    -3 -11 -16
    3 11 16
    3 11 17
    -3 -11 -17
    3 11 17
    -3 -11 -17
    3 11 17
    -3 -11 -18
    3 11 18
    3 11 18
    -3 -11 -18
    3 11 18
    -3 -11 -19
    3 11 19
    3 11 19
    -3 -11 -19
    3 11 20
    -3 -11 -20
    -3 -11 -20
    -3 -11 -21
    3 11 21
    -3 -11 -21
    3 11 22
    -3 -11 -22
    -3 -11 -22
    3 12 -16
    -3 -12 16
    -3 -12 15
    3 12 -15
    -3 -12 15
    3 12 -14
    -3 -12 14
    3 12 -14
    -3 -12 14
    3 12 -14
    3 12 -13
    -3 -12 13
    3 12 -13
    -3 -12 13
    3 12 -13
    3 12 -12
    -3 -12 12
    3 12 -12
    -3 -12 12
    3 12 -12
    3 12 -11
    -3 -12 11
    -3 -12 11
    3 12 -11
    3 12 -10
    -3 -12 10
    -3 -12 10
    -3 -12 10
    3 12 -10
    3 12 -9
    -3 -12 9
    -3 -12 9
    -3 -12 9
    3 12 -9
    3 12 -8
    -3 -12 8
    -3 -12 8
    -3 -12 8
    3 12 -8
    3 12 -7
    -3 -12 7
    -3 -12 7
    -3 -12 7
    3 12 -7
    3 12 -6
    -3 -12 6
    -3 -12 6
    3 12 -6
    -3 -12 5
    3 12 -5
    3 12 -5
    -3 -12 4
    3 12 -4
    3 12 -4
    -3 -12 3
    3 12 -3
    -3 -12 2
    3 12 -2
    3 12 -2
    3 12 -1
    -3 -12 1
    3 12 -1
    3 12 -1
    3 12 0
    -3 -12 0
    3 12 0
    3 12 1
    -3 -12 -1
    3 12 1
    3 12 2
    -3 -12 -2
    3 12 2
    3 12 3
    -3 -12 -3
    3 12 3
    3 12 4
    -3 -12 -4
    3 12 4
    3 12 5
    -3 -12 -5
    3 12 5
    3 12 6
    -3 -12 -6
    3 12 6
    3 12 7
    -3 -12 -7
    3 12 7
    3 12 8
    -3 -12 -8
    3 12 8
    -3 -12 -9
    3 12 9
    3 12 9
    3 12 10
    -3 -12 -10
    3 12 10
    3 12 11
    -3 -12 -11
    3 12 11
    3 12 12
    -3 -12 -12
    3 12 12
    3 12 13
    -3 -12 -13
    -3 -12 -14
    3 12 14
    3 12 15
    -3 -12 -15
    3 12 15
    -3 -12 -16
    3 12 16
    -3 -12 -16
    3 12 16
    -3 -12 -17
    3 12 17
    -3 -12 -17
    3 12 17
    -3 -12 -18
    -3 -12 -18
    -3 -12 -19
    -3 -12 -19
    -3 -12 -20
    -3 -12 -20
    -3 -12 -21
    3 13 -14
    -3 -13 14
    -3 -13 13
    -3 -13 13
    3 13 -13
    3 13 -12
    -3 -13 12
    -3 -13 12
    -3 -13 12
    3 13 -12
    3 13 -11
    -3 -13 11
    -3 -13 11
    -3 -13 11
    3 13 -11
    3 13 -10
    -3 -13 10
    -3 -13 10
    -3 -13 10
    3 13 -10
    3 13 -9
    -3 -13 9
    -3 -13 9
    -3 -13 9
    3 13 -9
    3 13 -8
    -3 -13 8
    -3 -13 8
    -3 -13 8
    3 13 -8
    3 13 -7
    -3 -13 7
    -3 -13 7
    -3 -13 7
    3 13 -7
    -3 -13 6
    3 13 -6
    3 13 -6
    -3 -13 5
    3 13 -5
    3 13 -5
    -3 -13 4
    3 13 -4
    3 13 -4
    -3 -13 3
    3 13 -3
    3 13 -3
    -3 -13 2
    3 13 -2
    3 13 -2
    -3 -13 1
    3 13 -1
    3 13 0
    -3 -13 0
    3 13 0
    3 13 1
    -3 -13 -1
    3 13 1
    3 13 2
    -3 -13 -2
    3 13 2
    3 13 3
    -3 -13 -3
    3 13 3
    3 13 4
    -3 -13 -4
    3 13 4
    3 13 5
    -3 -13 -5
    3 13 5
    3 13 6
    -3 -13 -6
    3 13 6
    3 13 7
    -3 -13 -7
    3 13 7
    3 13 8
    -3 -13 -8
    3 13 8
    3 13 9
    -3 -13 -9
    3 13 9
    3 13 10
    -3 -13 -10
    3 13 11
    -3 -13 -11
    3 13 11
    3 13 12
    3 13 12
    3 13 13
    -3 -13 -13
    3 13 13
    -3 -13 -14
    3 13 14
    -3 -13 -15
    3 13 15
    3 13 16
    -3 -13 -16
    -3 -13 -16
    3 13 16
    -3 -13 -17
    -3 -13 -17
    3 13 17
    -3 -13 -18
    -3 -13 -18
    3 14 -13
    -3 -14 12
    -3 -14 12
    3 14 -12
    -3 -14 11
    -3 -14 11
    -3 -14 11
    3 14 -11
    3 14 -10
    -3 -14 10
    -3 -14 10
    -3 -14 10
    3 14 -10
    3 14 -9
    -3 -14 9
    -3 -14 9
    -3 -14 9
    3 14 -9
    -3 -14 8
    -3 -14 8
    3 14 -8
    3 14 -8
    -3 -14 7
    -3 -14 7
    3 14 -7
    3 14 -7
    -3 -14 6
    3 14 -6
    3 14 -6
    -3 -14 5
    3 14 -5
    3 14 -5
    -3 -14 4
    3 14 -4
    3 14 -4
    -3 -14 3
    3 14 -3
    3 14 -3
    -3 -14 2
    3 14 -2
    3 14 -2
    -3 -14 1
    3 14 -1
    3 14 0
    -3 -14 0
    3 14 0
    -3 -14 -1
    3 14 1
    3 14 1
    3 14 2
    -3 -14 -2
    3 14 2
    3 14 3
    -3 -14 -3
    3 14 3
    -3 -14 -4
    3 14 4
    3 14 4
    3 14 5
    -3 -14 -5
    3 14 5
    3 14 6
    -3 -14 -6
    3 14 6
    3 14 7
    -3 -14 -7
    3 14 7
    3 14 8
    -3 -14 -8
    3 14 8
    3 14 9
    -3 -14 -9
    3 14 9
    3 14 10
    -3 -14 -10
    3 14 10
    3 14 11
    -3 -14 -11
    3 14 11
    -3 -14 -12
    3 14 12
    3 14 13
    -3 -14 -13
    3 14 13
    -3 -14 -14
    3 14 14
    -3 -14 -15
    3 14 15
    -3 -14 -16
    3 14 16
    3 14 17
    3 15 -12
    3 15 -11
    3 15 -10
    -3 -15 9
    3 15 -9
    -3 -15 8
    3 15 -8
    -3 -15 7
    -3 -15 7
    3 15 -7
    3 15 -7
    -3 -15 6
    3 15 -6
    3 15 -6
    -3 -15 5
    3 15 -5
    3 15 -5
    -3 -15 4
    3 15 -4
    3 15 -4
    -3 -15 3
    3 15 -3
    3 15 -3
    -3 -15 2
    3 15 -2
    -3 -15 1
    3 15 -1
    3 15 0
    -3 -15 0
    3 15 0
    3 15 1
    -3 -15 -1
    3 15 1
    3 15 2
    -3 -15 -2
    3 15 2
    3 15 3
    -3 -15 -3
    3 15 3
    3 15 4
    -3 -15 -4
    3 15 4
    3 15 5
    -3 -15 -5
    3 15 5
    3 15 6
    -3 -15 -6
    3 15 6
    3 15 7
    -3 -15 -7
    3 15 7
    3 15 8
    -3 -15 -8
    3 15 8
    -3 -15 -9
    3 15 9
    3 15 9
    3 15 10
    -3 -15 -10
    3 15 10
    -3 -15 -11
    3 15 11
    -3 -15 -12
    3 15 12
    -3 -15 -13
    3 15 13
    3 15 14
    3 15 15
    3 15 16
    -3 -16 5
    3 16 -5
    -3 -16 4
    3 16 -4
    -3 -16 3
    -3 -16 2
    -3 -16 1
    -3 -16 0
    3 16 1
    -3 -16 -1
    3 16 2
    -3 -16 -2
    3 16 3
    -3 -16 -3
    3 16 4
    -3 -16 -4
    3 16 5
    -3 -16 -5
    3 16 6
    -3 -16 -6
    -3 -16 -7
    -3 -16 -8
    -3 -16 -9
    3 17 1
    -4 16 7
    -4 16 6
    -4 15 9
    -4 15 8
    -4 15 7
    -4 15 6
    4 -15 -6
    -4 15 6
    -4 15 5
    4 -15 -5
    -4 15 5
    4 -15 -4
    -4 15 4
    -4 15 4
    -4 15 3
    4 -15 -3
    -4 15 3
    4 -15 -2
    -4 15 2
    4 -15 -1
    -4 15 1
    -4 15 1
    4 -15 0
    -4 15 0
    4 -15 1
    -4 15 -1
    -4 15 -1
    4 -15 2
    -4 15 -2
    -4 15 -2
    4 -15 3
    -4 15 -3
    -4 15 -3
    4 -15 4
    -4 15 -4
    -4 15 -4
    4 -15 5
    -4 15 -5
    -4 15 -5
    4 -15 6
    -4 15 -6
    4 -15 7
    -4 15 -7
    4 -15 8
    -4 15 -8
    4 -15 13
    -4 14 14
    -4 14 13
    -4 14 12
    -4 14 11
    -4 14 11
    4 -14 -10
    -4 14 10
    4 -14 -9
    -4 14 9
    4 -14 -8
    -4 14 8
    -4 14 7
    4 -14 -7
    -4 14 7
    -4 14 6
    4 -14 -6
    -4 14 6
    -4 14 5
    4 -14 -5
    -4 14 5
    -4 14 4
    4 -14 -4
    -4 14 4
    -4 14 3
    4 -14 -3
    -4 14 3
    -4 14 2
    4 -14 -2
    -4 14 2
    -4 14 2
    -4 14 1
    4 -14 -1
    -4 14 1
    -4 14 1
    4 -14 0
    -4 14 0
    -4 14 0
    4 -14 1
    -4 14 -1
    -4 14 -1
    4 -14 2
    -4 14 -2
    -4 14 -2
    4 -14 3
    -4 14 -3
    -4 14 -3
    4 -14 4
    -4 14 -4
    -4 14 -4
    4 -14 5
    -4 14 -5
    -4 14 -5
    4 -14 6
    -4 14 -6
    -4 14 -6
    4 -14 7
    -4 14 -7
    -4 14 -7
    4 -14 8
    -4 14 -8
    -4 14 -8
    4 -14 9
    -4 14 -9
    -4 14 -9
    4 -14 10
    -4 14 -10
    -4 14 -10
    4 -14 11
    -4 14 -11
    4 -14 12
    -4 14 -12
    4 -14 13
    -4 14 -13
    4 -14 14
    -4 14 -14
    4 -14 15
    -4 14 -15
    -4 13 14
    -4 13 13
    -4 13 13
    4 -13 -12
    -4 13 12
    4 -13 -11
    -4 13 11
    4 -13 -10
    -4 13 10
    4 -13 -9
    -4 13 9
    4 -13 -8
    -4 13 8
    4 -13 -7
    -4 13 7
    4 -13 -6
    -4 13 6
    4 -13 -5
    -4 13 5
    -4 13 4
    -4 13 4
    4 -13 -3
    -4 13 3
    -4 13 2
    4 -13 -2
    -4 13 2
    -4 13 2
    -4 13 1
    4 -13 -1
    -4 13 1
    -4 13 1
    -4 13 0
    4 -13 0
    -4 13 0
    -4 13 0
    -4 13 -1
    4 -13 1
    -4 13 -1
    -4 13 -1
    4 -13 2
    -4 13 -2
    -4 13 -2
    4 -13 3
    -4 13 -3
    -4 13 -3
    4 -13 4
    -4 13 -4
    -4 13 -4
    4 -13 5
    -4 13 -5
    -4 13 -5
    4 -13 6
    -4 13 -6
    -4 13 -6
    4 -13 7
    -4 13 -7
    -4 13 -7
    4 -13 8
    -4 13 -8
    -4 13 -8
    4 -13 9
    -4 13 -9
    -4 13 -9
    4 -13 10
    -4 13 -10
    -4 13 -10
    4 -13 11
    -4 13 -11
    -4 13 -11
    4 -13 12
    -4 13 -12
    -4 13 -12
    4 -13 13
    4 -13 13
    -4 13 -13
    -4 13 -13
    4 -13 14
    4 -13 14
    -4 13 -14
    4 -13 15
    4 -13 15
    -4 13 -15
    4 -13 16
    4 -12 -15
    -4 12 15
    4 -12 -14
    -4 12 14
    4 -12 -13
    -4 12 13
    4 -12 -12
    -4 12 12
    4 -12 -11
    -4 12 11
    4 -12 -10
    -4 12 10
    4 -12 -9
    -4 12 9
    4 -12 -8
    -4 12 8
    4 -12 -7
    -4 12 7
    -4 12 7
    4 -12 -6
    -4 12 6
    -4 12 6
    4 -12 -5
    -4 12 5
    4 -12 -4
    -4 12 4
    4 -12 -3
    -4 12 3
    -4 12 3
    -4 12 2
    4 -12 -2
    -4 12 2
    -4 12 2
    -4 12 1
    4 -12 -1
    -4 12 1
    -4 12 1
    -4 12 0
    4 -12 0
    -4 12 0
    -4 12 0
    -4 12 -1
    4 -12 1
    -4 12 -1
    -4 12 -1
    -4 12 -2
    4 -12 2
    -4 12 -2
    -4 12 -2
    -4 12 -3
    4 -12 3
    -4 12 -3
    -4 12 -3
    4 -12 4
    -4 12 -4
    -4 12 -4
    4 -12 5
    -4 12 -5
    -4 12 -5
    4 -12 6
    -4 12 -6
    -4 12 -6
    4 -12 7
    -4 12 -7
    -4 12 -7
    4 -12 8
    -4 12 -8
    -4 12 -8
    4 -12 9
    -4 12 -9
    -4 12 -9
    4 -12 10
    -4 12 -10
    -4 12 -10
    4 -12 11
    -4 12 -11
    -4 12 -11
    4 -12 12
    -4 12 -12
    -4 12 -12
    4 -12 13
    4 -12 13
    -4 12 -13
    -4 12 -13
    4 -12 14
    4 -12 14
    -4 12 -14
    -4 12 -14
    4 -12 15
    4 -12 15
    -4 12 -15
    -4 12 -15
    4 -12 16
    4 -12 16
    -4 12 -16
    -4 12 -16
    4 -12 17
    4 -11 -16
    4 -11 -15
    -4 11 15
    4 -11 -14
    -4 11 14
    4 -11 -13
    -4 11 13
    4 -11 -12
    -4 11 12
    4 -11 -11
    -4 11 11
    4 -11 -10
    -4 11 10
    4 -11 -9
    -4 11 9
    4 -11 -8
    -4 11 8
    4 -11 -7
    -4 11 7
    4 -11 -6
    -4 11 6
    4 -11 -5
    -4 11 5
    4 -11 -4
    -4 11 4
    4 -11 -3
    -4 11 3
    -4 11 3
    -4 11 3
    4 -11 -2
    -4 11 2
    -4 11 2
    4 -11 -1
    -4 11 1
    4 -11 -1
    -4 11 1
    -4 11 0
    4 -11 0
    -4 11 0
    4 -11 0
    -4 11 -1
    4 -11 1
    -4 11 -1
    4 -11 2
    -4 11 -2
    -4 11 -3
    4 -11 3
    -4 11 -3
    -4 11 -3
    -4 11 -4
    4 -11 4
    -4 11 -4
    -4 11 -4
    4 -11 5
    -4 11 -5
    -4 11 -5
    4 -11 6
    -4 11 -6
    -4 11 -6
    4 -11 7
    -4 11 -7
    -4 11 -7
    4 -11 8
    -4 11 -8
    -4 11 -8
    4 -11 9
    -4 11 -9
    -4 11 -9
    4 -11 10
    -4 11 -10
    -4 11 -10
    4 -11 11
    -4 11 -11
    -4 11 -11
    4 -11 12
    -4 11 -12
    -4 11 -12
    4 -11 13
    4 -11 13
    -4 11 -13
    -4 11 -13
    4 -11 14
    4 -11 14
    -4 11 -14
    -4 11 -14
    4 -11 15
    -4 11 -15
    -4 11 -15
    4 -11 16
    -4 11 -16
    -4 11 -16
    4 -11 17
    -4 11 -17
    -4 11 -18
    -4 10 20
    -4 10 19
    4 -10 -18
    -4 10 18
    4 -10 -17
    -4 10 17
    4 -10 -16
    -4 10 16
    4 -10 -15
    -4 10 15
    -4 10 15
    4 -10 -14
    -4 10 14
    -4 10 14
    4 -10 -13
    -4 10 13
    -4 10 13
    4 -10 -12
    -4 10 12
    -4 10 12
    4 -10 -11
    -4 10 11
    -4 10 11
    4 -10 -10
    -4 10 10
    -4 10 10
    4 -10 -9
    -4 10 9
    -4 10 9
    4 -10 -8
    -4 10 8
    -4 10 8
    4 -10 -7
    -4 10 7
    4 -10 -6
    -4 10 6
    4 -10 -5
    -4 10 5
    4 -10 -4
    -4 10 4
    -4 10 3
    4 -10 -3
    4 -10 -3
    -4 10 3
    4 -10 -2
    -4 10 2
    -4 10 2
    4 -10 -2
    4 -10 -1
    -4 10 1
    4 -10 -1
    -4 10 1
    4 -10 0
    -4 10 0
    4 -10 0
    -4 10 0
    4 -10 1
    -4 10 -1
    -4 10 -2
    4 -10 2
    -4 10 -2
    -4 10 -2
    -4 10 -3
    4 -10 3
    -4 10 -3
    -4 10 -4
    4 -10 4
    -4 10 -4
    -4 10 -5
    4 -10 5
    -4 10 -5
    -4 10 -6
    4 -10 6
    -4 10 -6
    4 -10 6
    4 -10 7
    -4 10 -7
    4 -10 7
    4 -10 8
    4 -10 8
    -4 10 -8
    4 -10 9
    4 -10 9
    4 -10 10
    4 -10 10
    -4 10 -10
    -4 10 -10
    4 -10 11
    -4 10 -11
    4 -10 11
    -4 10 -11
    4 -10 12
    4 -10 12
    -4 10 -12
    -4 10 -12
    4 -10 13
    -4 10 -13
    -4 10 -13
    4 -10 14
    -4 10 -14
    -4 10 -14
    4 -10 15
    -4 10 -15
    -4 10 -15
    4 -10 16
    -4 10 -16
    -4 10 -16
    -4 10 -17
    -4 10 -17
    4 -10 17
    -4 10 -18
    -4 10 -18
    4 -10 18
    4 -10 18
    -4 10 -19
    -4 10 -19
    4 -10 19
    -4 10 -20
    4 -10 20
    -4 10 -21
    4 -10 21
    -4 9 21
    -4 9 20
    4 -9 -19
    4 -9 -19
    -4 9 19
    4 -9 -18
    -4 9 18
    4 -9 -17
    -4 9 17
    4 -9 -16
    -4 9 16
    4 -9 -15
    -4 9 15
    -4 9 15
    4 -9 -14
    -4 9 14
    -4 9 14
    4 -9 -13
    -4 9 13
    -4 9 13
    4 -9 -12
    -4 9 12
    -4 9 12
    4 -9 -11
    -4 9 11
    -4 9 11
    4 -9 -10
    -4 9 10
    4 -9 -9
    -4 9 9
    4 -9 -8
    -4 9 8
    4 -9 -7
    -4 9 7
    4 -9 -6
    -4 9 6
    4 -9 -5
    4 -9 -5
    -4 9 5
    4 -9 -4
    4 -9 -4
    -4 9 4
    -4 9 3
    4 -9 -3
    4 -9 -3
    -4 9 3
    4 -9 -2
    -4 9 2
    4 -9 -2
    -4 9 2
    -4 9 1
    4 -9 -1
    4 -9 -1
    -4 9 1
    -4 9 0
    4 -9 0
    4 -9 0
    -4 9 0
    4 -9 1
    -4 9 -1
    4 -9 1
    -4 9 -1
    4 -9 2
    -4 9 -2
    -4 9 -3
    4 -9 3
    -4 9 -3
    -4 9 -4
    4 -9 4
    -4 9 -4
    -4 9 -5
    4 -9 5
    -4 9 -5
    4 -9 5
    -4 9 -6
    4 -9 6
    -4 9 -6
    4 -9 6
    -4 9 -7
    4 -9 7
    4 -9 7
    -4 9 -7
    4 -9 8
    4 -9 8
    -4 9 -8
    4 -9 9
    4 -9 9
    -4 9 -9
    4 -9 10
    -4 9 -10
    4 -9 10
    -4 9 -11
    4 -9 11
    4 -9 12
    -4 9 -12
    4 -9 12
    4 -9 13
    4 -9 13
    -4 9 -13
    -4 9 -13
    4 -9 14
    -4 9 -14
    4 -9 14
    -4 9 -14
    -4 9 -15
    4 -9 15
    4 -9 15
    -4 9 -15
    4 -9 15
    -4 9 -15
    4 -9 16
    -4 9 -16
    4 -9 16
    -4 9 -16
    4 -9 16
    -4 9 -16
    4 -9 17
    -4 9 -17
    4 -9 17
    -4 9 -17
    4 -9 17
    -4 9 -17
    -4 9 -18
    -4 9 -18
    4 -9 18
    4 -9 18
    -4 9 -19
    -4 9 -19
    4 -9 19
    -4 9 -20
    -4 9 -20
    4 -9 20
    -4 9 -21
    4 -9 21
    -4 9 -22
    4 -9 22
    4 -9 23
    -4 8 21
    4 -8 -20
    4 -8 -20
    -4 8 20
    -4 8 19
    4 -8 -19
    4 -8 -19
    -4 8 19
    -4 8 18
    4 -8 -18
    4 -8 -18
    -4 8 18
    4 -8 -17
    -4 8 17
    -4 8 17
    -4 8 16
    4 -8 -16
    -4 8 16
    -4 8 16
    -4 8 15
    4 -8 -15
    -4 8 15
    -4 8 15
    4 -8 -14
    -4 8 14
    -4 8 14
    4 -8 -13
    -4 8 13
    -4 8 13
    4 -8 -12
    -4 8 12
    4 -8 -11
    -4 8 11
    4 -8 -10
    -4 8 10
    4 -8 -9
    -4 8 9
    4 -8 -8
    4 -8 -8
    -4 8 8
    4 -8 -7
    4 -8 -7
    -4 8 7
    4 -8 -6
    4 -8 -6
    -4 8 6
    4 -8 -5
    4 -8 -5
    -4 8 5
    4 -8 -4
    4 -8 -4
    -4 8 4
    -4 8 3
    4 -8 -3
    4 -8 -3
    -4 8 3
    4 -8 -2
    -4 8 2
    -4 8 2
    4 -8 -2
    4 -8 -1
    -4 8 1
    -4 8 1
    4 -8 -1
    -4 8 0
    4 -8 0
    4 -8 0
    -4 8 0
    -4 8 -1
    4 -8 1
    4 -8 1
    4 -8 2
    -4 8 -2
    4 -8 3
    -4 8 -3
    4 -8 3
    4 -8 4
    -4 8 -4
    4 -8 4
    -4 8 -5
    4 -8 5
    -4 8 -5
    4 -8 5
    -4 8 -6
    4 -8 6
    4 -8 6
    -4 8 -6
    -4 8 -7
    4 -8 7
    -4 8 -7
    -4 8 -7
    4 -8 7
    4 -8 8
    -4 8 -8
    4 -8 8
    -4 8 -8
    4 -8 9
    -4 8 -9
    -4 8 -9
    4 -8 9
    -4 8 -10
    4 -8 10
    -4 8 -10
    4 -8 11
    -4 8 -11
    -4 8 -11
    4 -8 12
    -4 8 -12
    -4 8 -12
    4 -8 12
    -4 8 -13
    4 -8 13
    -4 8 -13
    -4 8 -13
    4 -8 13
    4 -8 14
    -4 8 -14
    -4 8 -14
    -4 8 -14
    4 -8 14
    4 -8 14
    4 -8 15
    -4 8 -15
    -4 8 -15
    4 -8 15
    -4 8 -15
    4 -8 15
    4 -8 16
    -4 8 -16
    -4 8 -16
    4 -8 16
    -4 8 -16
    4 -8 16
    -4 8 -16
    -4 8 -17
    4 -8 17
    -4 8 -17
    4 -8 17
    -4 8 -17
    4 -8 17
    -4 8 -17
    4 -8 18
    -4 8 -18
    -4 8 -18
    4 -8 18
    4 -8 18
    4 -8 19
    -4 8 -19
    -4 8 -19
    4 -8 19
    4 -8 19
    4 -8 20
    -4 8 -20
    -4 8 -20
    4 -8 20
    4 -8 21
    -4 8 -21
    -4 8 -21
    4 -8 21
    -4 8 -22
    -4 8 -22
    4 -8 22
    -4 8 -23
    4 -8 23
    4 -8 24
    4 -7 -21
    4 -7 -21
    -4 7 21
    -4 7 20
    4 -7 -20
    4 -7 -20
    -4 7 20
    -4 7 19
    4 -7 -19
    4 -7 -19
    -4 7 19
    -4 7 18
    4 -7 -18
    4 -7 -18
    -4 7 18
    4 -7 -17
    -4 7 17
    4 -7 -17
    -4 7 17
    -4 7 16
    4 -7 -16
    -4 7 16
    -4 7 16
    4 -7 -15
    -4 7 15
    -4 7 15
    -4 7 15
    4 -7 -14
    -4 7 14
    -4 7 14
    4 -7 -13
    -4 7 13
    4 -7 -12
    -4 7 12
    -4 7 12
    4 -7 -11
    -4 7 11
    -4 7 11
    4 -7 -10
    -4 7 10
    4 -7 -9
    -4 7 9
    4 -7 -8
    4 -7 -8
    -4 7 8
    4 -7 -7
    4 -7 -7
    -4 7 7
    4 -7 -6
    4 -7 -6
    -4 7 6
    4 -7 -5
    4 -7 -5
    -4 7 5
    4 -7 -4
    4 -7 -4
    -4 7 4
    -4 7 3
    4 -7 -3
    4 -7 -3
    -4 7 3
    4 -7 -2
    -4 7 2
    -4 7 2
    4 -7 -2
    -4 7 1
    4 -7 -1
    4 -7 -1
    -4 7 1
    -4 7 0
    4 -7 0
    4 -7 0
    -4 7 0
    -4 7 -1
    4 -7 1
    4 -7 1
    4 -7 2
    -4 7 -2
    4 -7 2
    4 -7 3
    -4 7 -3
    -4 7 -3
    4 -7 3
    4 -7 4
    -4 7 -4
    -4 7 -4
    4 -7 4
    4 -7 5
    -4 7 -5
    -4 7 -5
    4 -7 5
    -4 7 -6
    4 -7 6
    -4 7 -6
    -4 7 -6
    4 -7 6
    -4 7 -7
    4 -7 7
    -4 7 -7
    4 -7 7
    -4 7 -7
    4 -7 8
    -4 7 -8
    -4 7 -8
    4 -7 8
    -4 7 -9
    4 -7 9
    -4 7 -9
    4 -7 9
    4 -7 10
    -4 7 -10
    -4 7 -10
    4 -7 11
    -4 7 -11
    -4 7 -11
    -4 7 -11
    4 -7 11
    4 -7 12
    -4 7 -12
    -4 7 -12
    -4 7 -12
    4 -7 12
    4 -7 12
    4 -7 13
    -4 7 -13
    -4 7 -13
    -4 7 -13
    4 -7 13
    4 -7 13
    4 -7 14
    -4 7 -14
    -4 7 -14
    -4 7 -14
    4 -7 14
    4 -7 14
    -4 7 -15
    4 -7 15
    -4 7 -15
    -4 7 -15
    4 -7 15
    4 -7 15
    -4 7 -16
    4 -7 16
    -4 7 -16
    4 -7 16
    -4 7 -16
    4 -7 16
    4 -7 17
    -4 7 -17
    -4 7 -17
    4 -7 17
    -4 7 -17
    4 -7 17
    -4 7 -17
    -4 7 -18
    -4 7 -18
    4 -7 18
    -4 7 -18
    4 -7 18
    4 -7 18
    4 -7 19
    -4 7 -19
    -4 7 -19
    -4 7 -19
    4 -7 19
    4 -7 19
    -4 7 -20
    4 -7 20
    -4 7 -20
    -4 7 -20
    4 -7 20
    4 -7 21
    -4 7 -21
    -4 7 -21
    -4 7 -21
    4 -7 21
    -4 7 -22
    4 -7 22
    -4 7 -22
    4 -7 22
    -4 7 -23
    4 -7 23
    -4 7 -23
    4 -7 23
    4 -7 24
    -4 7 -24
    4 -7 24
    4 -7 25
    4 -7 25
    4 -7 26
    -4 6 22
    -4 6 21
    4 -6 -21
    4 -6 -21
    4 -6 -21
    -4 6 21
    -4 6 20
    4 -6 -20
    4 -6 -20
    4 -6 -20
    -4 6 20
    -4 6 19
    4 -6 -19
    4 -6 -19
    -4 6 19
    -4 6 18
    4 -6 -18
    4 -6 -18
    -4 6 18
    -4 6 17
    4 -6 -17
    4 -6 -17
    -4 6 17
    -4 6 16
    4 -6 -16
    4 -6 -16
    -4 6 16
    4 -6 -15
    -4 6 15
    -4 6 15
    4 -6 -14
    -4 6 14
    -4 6 14
    -4 6 13
    4 -6 -13
    -4 6 13
    -4 6 12
    4 -6 -12
    -4 6 12
    4 -6 -11
    -4 6 11
    -4 6 11
    4 -6 -10
    -4 6 10
    -4 6 10
    -4 6 9
    4 -6 -9
    -4 6 9
    4 -6 -8
    -4 6 8
    4 -6 -8
    -4 6 8
    -4 6 7
    4 -6 -7
    4 -6 -7
    -4 6 7
    4 -6 -6
    4 -6 -6
    -4 6 6
    4 -6 -5
    4 -6 -5
    -4 6 5
    4 -6 -4
    4 -6 -4
    -4 6 4
    -4 6 3
    4 -6 -3
    4 -6 -3
    -4 6 3
    -4 6 2
    4 -6 -2
    4 -6 -2
    -4 6 2
    -4 6 1
    4 -6 -1
    4 -6 -1
    -4 6 1
    -4 6 0
    -4 6 0
    4 -6 0
    4 -6 0
    -4 6 -1
    -4 6 -1
    4 -6 1
    4 -6 1
    -4 6 -2
    -4 6 -2
    4 -6 2
    4 -6 2
    4 -6 2
    4 -6 3
    -4 6 -3
    -4 6 -3
    4 -6 3
    4 -6 4
    -4 6 -4
    -4 6 -4
    4 -6 4
    4 -6 5
    -4 6 -5
    -4 6 -5
    4 -6 5
    4 -6 6
    -4 6 -6
    4 -6 6
    -4 6 -6
    -4 6 -7
    -4 6 -7
    -4 6 -7
    4 -6 7
    4 -6 7
    4 -6 7
    -4 6 -8
    4 -6 8
    -4 6 -8
    4 -6 8
    4 -6 8
    -4 6 -9
    4 -6 9
    -4 6 -9
    4 -6 9
    4 -6 9
    -4 6 -10
    4 -6 10
    -4 6 -10
    4 -6 10
    -4 6 -10
    4 -6 10
    4 -6 10
    4 -6 11
    -4 6 -11
    -4 6 -11
    4 -6 11
    -4 6 -11
    4 -6 11
    4 -6 11
    -4 6 -12
    4 -6 12
    -4 6 -12
    -4 6 -12
    4 -6 12
    4 -6 12
    -4 6 -13
    4 -6 13
    -4 6 -13
    -4 6 -13
    4 -6 13
    4 -6 13
    -4 6 -14
    4 -6 14
    -4 6 -14
    -4 6 -14
    4 -6 14
    4 -6 14
    -4 6 -15
    4 -6 15
    -4 6 -15
    -4 6 -15
    4 -6 15
    4 -6 15
    4 -6 16
    -4 6 -16
    -4 6 -16
    -4 6 -16
    4 -6 16
    4 -6 16
    -4 6 -17
    4 -6 17
    -4 6 -17
    -4 6 -17
    4 -6 17
    4 -6 17
    4 -6 18
    -4 6 -18
    -4 6 -18
    -4 6 -18
    4 -6 18
    4 -6 18
    4 -6 19
    -4 6 -19
    -4 6 -19
    -4 6 -19
    4 -6 19
    4 -6 19
    4 -6 20
    -4 6 -20
    -4 6 -20
    -4 6 -20
    4 -6 20
    4 -6 20
    4 -6 21
    -4 6 -21
    -4 6 -21
    -4 6 -21
    4 -6 21
    4 -6 22
    -4 6 -22
    -4 6 -22
    4 -6 22
    -4 6 -23
    4 -6 23
    -4 6 -23
    4 -6 23
    4 -6 24
    -4 6 -24
    4 -6 24
    4 -6 25
    -4 6 -25
    4 -6 25
    4 -6 26
    4 -6 26
    -4 5 22
    4 -5 -22
    4 -5 -22
    -4 5 22
    4 -5 -22
    -4 5 21
    4 -5 -21
    4 -5 -21
    4 -5 -21
    -4 5 21
    -4 5 20
    4 -5 -20
    4 -5 -20
    4 -5 -20
    -4 5 20
    -4 5 19
    4 -5 -19
    4 -5 -19
    4 -5 -19
    -4 5 19
    -4 5 18
    4 -5 -18
    4 -5 -18
    4 -5 -18
    -4 5 18
    -4 5 17
    4 -5 -17
    4 -5 -17
    -4 5 17
    -4 5 16
    4 -5 -16
    4 -5 -16
    -4 5 16
    -4 5 15
    4 -5 -15
    4 -5 -15
    -4 5 15
    4 -5 -14
    -4 5 14
    4 -5 -14
    4 -5 -14
    -4 5 14
    -4 5 13
    4 -5 -13
    -4 5 13
    -4 5 12
    4 -5 -12
    -4 5 12
    4 -5 -11
    -4 5 11
    -4 5 11
    4 -5 -10
    -4 5 10
    -4 5 10
    -4 5 10
    4 -5 -9
    -4 5 9
    4 -5 -9
    -4 5 9
    -4 5 9
    4 -5 -8
    -4 5 8
    4 -5 -8
    -4 5 8
    -4 5 8
    -4 5 7
    4 -5 -7
    4 -5 -7
    -4 5 7
    -4 5 7
    -4 5 6
    4 -5 -6
    4 -5 -6
    -4 5 6
    -4 5 6
    -4 5 5
    4 -5 -5
    4 -5 -5
    -4 5 5
    4 -5 -4
    4 -5 -4
    -4 5 4
    -4 5 3
    -4 5 3
    4 -5 -3
    4 -5 -3
    -4 5 3
    -4 5 2
    -4 5 2
    4 -5 -2
    4 -5 -2
    -4 5 2
    4 -5 -1
    -4 5 1
    -4 5 1
    4 -5 -1
    4 -5 0
    -4 5 0
    -4 5 0
    4 -5 0
    4 -5 1
    -4 5 -1
    -4 5 -1
    4 -5 1
    4 -5 1
    4 -5 2
    4 -5 2
    -4 5 -2
    -4 5 -2
    4 -5 2
    4 -5 2
    4 -5 3
    4 -5 3
    -4 5 -3
    -4 5 -3
    4 -5 3
    4 -5 4
    -4 5 -4
    -4 5 -4
    4 -5 4
    4 -5 5
    -4 5 -5
    -4 5 -5
    4 -5 5
    4 -5 6
    -4 5 -6
    -4 5 -6
    4 -5 6
    4 -5 7
    -4 5 -7
    -4 5 -7
    4 -5 7
    -4 5 -8
    4 -5 8
    -4 5 -8
    4 -5 8
    4 -5 8
    4 -5 9
    -4 5 -9
    -4 5 -9
    4 -5 9
    -4 5 -9
    4 -5 9
    4 -5 9
    -4 5 -10
    4 -5 10
    -4 5 -10
    -4 5 -10
    4 -5 10
    4 -5 10
    4 -5 10
    4 -5 11
    -4 5 -11
    -4 5 -11
    -4 5 -11
    4 -5 11
    4 -5 11
    4 -5 11
    -4 5 -12
    4 -5 12
    -4 5 -12
    -4 5 -12
    4 -5 12
    4 -5 12
    -4 5 -13
    4 -5 13
    -4 5 -13
    -4 5 -13
    4 -5 13
    4 -5 13
    4 -5 14
    -4 5 -14
    -4 5 -14
    -4 5 -14
    4 -5 14
    4 -5 14
    -4 5 -15
    4 -5 15
    -4 5 -15
    -4 5 -15
    4 -5 15
    4 -5 15
    4 -5 16
    -4 5 -16
    -4 5 -16
    -4 5 -16
    4 -5 16
    4 -5 16
    4 -5 17
    -4 5 -17
    -4 5 -17
    4 -5 17
    -4 5 -17
    4 -5 17
    -4 5 -18
    4 -5 18
    -4 5 -18
    -4 5 -18
    4 -5 18
    4 -5 18
    -4 5 -19
    4 -5 19
    -4 5 -19
    -4 5 -19
    4 -5 19
    4 -5 19
    -4 5 -20
    4 -5 20
    -4 5 -20
    -4 5 -20
    4 -5 20
    4 -5 20
    4 -5 21
    -4 5 -21
    -4 5 -21
    -4 5 -21
    4 -5 21
    4 -5 22
    -4 5 -22
    -4 5 -22
    4 -5 22
    4 -5 23
    -4 5 -23
    -4 5 -23
    4 -5 23
    -4 5 -24
    4 -5 24
    -4 5 -24
    4 -5 24
    4 -5 25
    -4 5 -25
    4 -5 25
    4 -5 26
    -4 5 -26
    4 -4 -23
    -4 4 22
    4 -4 -22
    4 -4 -22
    -4 4 22
    4 -4 -22
    -4 4 21
    4 -4 -21
    4 -4 -21
    4 -4 -21
    -4 4 21
    -4 4 20
    4 -4 -20
    4 -4 -20
    4 -4 -20
    -4 4 20
    -4 4 19
    4 -4 -19
    4 -4 -19
    4 -4 -19
    -4 4 19
    -4 4 18
    4 -4 -18
    4 -4 -18
    4 -4 -18
    -4 4 18
    -4 4 17
    4 -4 -17
    4 -4 -17
    4 -4 -17
    -4 4 17
    -4 4 16
    4 -4 -16
    4 -4 -16
    4 -4 -16
    -4 4 16
    -4 4 15
    4 -4 -15
    4 -4 -15
    4 -4 -15
    -4 4 15
    -4 4 14
    4 -4 -14
    4 -4 -14
    -4 4 14
    -4 4 13
    4 -4 -13
    4 -4 -13
    -4 4 13
    4 -4 -12
    -4 4 12
    4 -4 -12
    4 -4 -12
    -4 4 12
    4 -4 -11
    -4 4 11
    4 -4 -11
    4 -4 -11
    -4 4 11
    4 -4 -10
    -4 4 10
    -4 4 10
    -4 4 9
    4 -4 -9
    4 -4 -9
    -4 4 9
    -4 4 8
    4 -4 -8
    4 -4 -8
    -4 4 8
    -4 4 8
    4 -4 -7
    -4 4 7
    -4 4 7
    4 -4 -7
    -4 4 7
    4 -4 -6
    -4 4 6
    -4 4 6
    4 -4 -6
    -4 4 6
    -4 4 5
    4 -4 -5
    -4 4 5
    4 -4 -5
    -4 4 5
    -4 4 5
    -4 4 4
    4 -4 -4
    -4 4 4
    4 -4 -4
    -4 4 4
    -4 4 4
    -4 4 3
    -4 4 3
    4 -4 -3
    -4 4 3
    4 -4 -3
    -4 4 3
    -4 4 2
    -4 4 2
    4 -4 -2
    -4 4 2
    4 -4 -2
    -4 4 2
    -4 4 1
    -4 4 1
    4 -4 -1
    -4 4 1
    4 -4 -1
    4 -4 -1
    -4 4 0
    -4 4 0
    4 -4 0
    4 -4 0
    -4 4 0
    4 -4 0
    4 -4 0
    -4 4 -1
    -4 4 -1
    4 -4 1
    4 -4 1
    4 -4 1
    4 -4 1
    -4 4 -2
    -4 4 -2
    4 -4 2
    4 -4 2
    4 -4 2
    4 -4 2
    4 -4 2
    -4 4 -3
    -4 4 -3
    4 -4 3
    4 -4 3
    4 -4 3
    4 -4 3
    4 -4 3
    -4 4 -4
    4 -4 4
    -4 4 -4
    4 -4 4
    4 -4 4
    -4 4 -5
    -4 4 -5
    4 -4 5
    4 -4 5
    4 -4 5
    -4 4 -6
    -4 4 -6
    4 -4 6
    4 -4 6
    4 -4 7
    -4 4 -7
    -4 4 -7
    4 -4 7
    -4 4 -7
    4 -4 8
    -4 4 -8
    -4 4 -8
    -4 4 -8
    4 -4 8
    -4 4 -9
    -4 4 -9
    4 -4 9
    -4 4 -9
    4 -4 9
    4 -4 9
    -4 4 -10
    -4 4 -10
    4 -4 10
    -4 4 -10
    4 -4 10
    4 -4 10
    4 -4 10
    -4 4 -11
    4 -4 11
    -4 4 -11
    -4 4 -11
    4 -4 11
    4 -4 11
    4 -4 11
    -4 4 -12
    4 -4 12
    -4 4 -12
    -4 4 -12
    4 -4 12
    4 -4 12
    4 -4 12
    -4 4 -13
    -4 4 -13
    4 -4 13
    -4 4 -13
    4 -4 13
    4 -4 13
    -4 4 -14
    -4 4 -14
    4 -4 14
    -4 4 -14
    4 -4 14
    4 -4 14
    4 -4 15
    -4 4 -15
    -4 4 -15
    -4 4 -15
    4 -4 15
    4 -4 15
    -4 4 -16
    4 -4 16
    -4 4 -16
    -4 4 -16
    4 -4 16
    4 -4 16
    -4 4 -17
    4 -4 17
    -4 4 -17
    -4 4 -17
    4 -4 17
    4 -4 17
    -4 4 -18
    4 -4 18
    -4 4 -18
    -4 4 -18
    4 -4 18
    4 -4 18
    4 -4 19
    -4 4 -19
    -4 4 -19
    -4 4 -19
    4 -4 19
    4 -4 19
    -4 4 -20
    4 -4 20
    -4 4 -20
    -4 4 -20
    4 -4 20
    4 -4 20
    -4 4 -21
    4 -4 21
    -4 4 -21
    -4 4 -21
    4 -4 21
    -4 4 -22
    4 -4 22
    -4 4 -22
    4 -4 22
    -4 4 -23
    4 -4 23
    4 -4 23
    -4 4 -23
    -4 4 -24
    4 -4 24
    4 -4 24
    -4 4 -24
    -4 4 -25
    4 -4 25
    4 -4 25
    -4 4 -25
    4 -4 26
    -4 4 -26
    -4 4 -27
    4 -3 -23
    4 -3 -23
    4 -3 -23
    -4 3 22
    4 -3 -22
    4 -3 -22
    -4 3 22
    4 -3 -22
    -4 3 21
    4 -3 -21
    4 -3 -21
    4 -3 -21
    -4 3 21
    -4 3 20
    4 -3 -20
    4 -3 -20
    4 -3 -20
    -4 3 20
    -4 3 19
    4 -3 -19
    4 -3 -19
    4 -3 -19
    -4 3 19
    -4 3 18
    4 -3 -18
    4 -3 -18
    4 -3 -18
    -4 3 18
    -4 3 17
    4 -3 -17
    4 -3 -17
    4 -3 -17
    -4 3 17
    -4 3 16
    4 -3 -16
    4 -3 -16
    4 -3 -16
    -4 3 16
    -4 3 15
    4 -3 -15
    4 -3 -15
    -4 3 15
    4 -3 -15
    -4 3 14
    4 -3 -14
    4 -3 -14
    -4 3 14
    4 -3 -14
    -4 3 13
    4 -3 -13
    4 -3 -13
    4 -3 -13
    -4 3 13
    -4 3 12
    4 -3 -12
    4 -3 -12
    -4 3 12
    4 -3 -12
    4 -3 -11
    -4 3 11
    4 -3 -11
    4 -3 -11
    4 -3 -11
    -4 3 11
    4 -3 -10
    -4 3 10
    4 -3 -10
    4 -3 -10
    -4 3 10
    4 -3 -9
    4 -3 -9
    -4 3 9
    4 -3 -9
    4 -3 -9
    -4 3 9
    4 -3 -8
    -4 3 8
    4 -3 -8
    4 -3 -8
    4 -3 -8
    -4 3 8
    4 -3 -7
    4 -3 -7
    -4 3 7
    4 -3 -7
    -4 3 7
    -4 3 6
    4 -3 -6
    -4 3 6
    4 -3 -6
    4 -3 -6
    -4 3 6
    -4 3 6
    4 -3 -5
    -4 3 5
    4 -3 -5
    -4 3 5
    4 -3 -5
    -4 3 5
    -4 3 5
    -4 3 4
    4 -3 -4
    -4 3 4
    4 -3 -4
    -4 3 4
    -4 3 4
    4 -3 -4
    -4 3 4
    4 -3 -3
    -4 3 3
    4 -3 -3
    -4 3 3
    -4 3 3
    4 -3 -3
    -4 3 3
    -4 3 3
    4 -3 -2
    -4 3 2
    -4 3 2
    4 -3 -2
    -4 3 2
    4 -3 -2
    4 -3 -2
    -4 3 2
    -4 3 2
    -4 3 1
    4 -3 -1
    -4 3 1
    -4 3 1
    4 -3 -1
    4 -3 -1
    -4 3 1
    4 -3 -1
    -4 3 0
    4 -3 0
    -4 3 0
    4 -3 0
    4 -3 0
    -4 3 0
    4 -3 0
    4 -3 0
    -4 3 -1
    -4 3 -1
    4 -3 1
    4 -3 1
    4 -3 1
    4 -3 1
    4 -3 1
    4 -3 2
    -4 3 -2
    -4 3 -2
    4 -3 2
    4 -3 2
    4 -3 2
    4 -3 2
    4 -3 2
    4 -3 3
    -4 3 -3
    -4 3 -3
    4 -3 3
    4 -3 3
    4 -3 3
    4 -3 3
    4 -3 3
    -4 3 -4
    4 -3 4
    -4 3 -4
    4 -3 4
    4 -3 4
    4 -3 4
    4 -3 4
    -4 3 -4
    4 -3 4
    4 -3 4
    -4 3 -5
    4 -3 5
    -4 3 -5
    4 -3 5
    4 -3 5
    -4 3 -5
    4 -3 5
    4 -3 6
    -4 3 -6
    -4 3 -6
    -4 3 -6
    4 -3 6
    -4 3 -6
    4 -3 6
    -4 3 -7
    -4 3 -7
    4 -3 7
    -4 3 -7
    4 -3 7
    4 -3 7
    -4 3 -7
    -4 3 -8
    4 -3 8
    -4 3 -8
    -4 3 -8
    4 -3 8
    4 -3 8
    -4 3 -8
    4 -3 8
    -4 3 -9
    -4 3 -9
    4 -3 9
    -4 3 -9
    4 -3 9
    4 -3 9
    4 -3 9
    -4 3 -9
    -4 3 -10
    4 -3 10
    -4 3 -10
    -4 3 -10
    4 -3 10
    4 -3 10
    4 -3 11
    -4 3 -11
    -4 3 -11
    -4 3 -11
    4 -3 11
    4 -3 11
    -4 3 -12
    -4 3 -12
    4 -3 12
    -4 3 -12
    4 -3 12
    4 -3 12
    -4 3 -13
    -4 3 -13
    4 -3 13
    -4 3 -13
    4 -3 13
    4 -3 13
    4 -3 14
    -4 3 -14
    -4 3 -14
    -4 3 -14
    4 -3 14
    4 -3 14
    4 -3 15
    -4 3 -15
    -4 3 -15
    -4 3 -15
    4 -3 15
    4 -3 15
    -4 3 -16
    4 -3 16
    -4 3 -16
    -4 3 -16
    4 -3 16
    4 -3 16
    4 -3 17
    -4 3 -17
    -4 3 -17
    -4 3 -17
    4 -3 17
    4 -3 17
    -4 3 -18
    4 -3 18
    -4 3 -18
    4 -3 18
    -4 3 -18
    4 -3 18
    4 -3 19
    -4 3 -19
    -4 3 -19
    -4 3 -19
    4 -3 19
    -4 3 -20
    -4 3 -20
    4 -3 20
    -4 3 -20
    4 -3 20
    -4 3 -21
    4 -3 21
    -4 3 -21
    -4 3 -21
    -4 3 -22
    4 -3 22
    -4 3 -22
    -4 3 -22
    -4 3 -23
    4 -3 23
    -4 3 -23
    -4 3 -24
    4 -3 24
    -4 3 -24
    4 -3 25
    -4 3 -25
    -4 3 -25
    4 -3 26
    -4 3 -26
    -4 3 -27
    -4 2 23
    4 -2 -23
    4 -2 -23
    -4 2 23
    4 -2 -23
    -4 2 22
    4 -2 -22
    4 -2 -22
    -4 2 22
    4 -2 -22
    -4 2 21
    4 -2 -21
    4 -2 -21
    -4 2 21
    4 -2 -21
    -4 2 20
    4 -2 -20
    4 -2 -20
    4 -2 -20
    -4 2 20
    -4 2 19
    4 -2 -19
    4 -2 -19
    4 -2 -19
    -4 2 19
    -4 2 18
    4 -2 -18
    4 -2 -18
    4 -2 -18
    -4 2 18
    -4 2 17
    4 -2 -17
    4 -2 -17
    4 -2 -17
    -4 2 17
    -4 2 16
    4 -2 -16
    4 -2 -16
    4 -2 -16
    -4 2 16
    -4 2 15
    4 -2 -15
    4 -2 -15
    4 -2 -15
    -4 2 15
    -4 2 14
    4 -2 -14
    4 -2 -14
    4 -2 -14
    -4 2 14
    -4 2 13
    4 -2 -13
    4 -2 -13
    -4 2 13
    4 -2 -13
    -4 2 12
    4 -2 -12
    4 -2 -12
    4 -2 -12
    -4 2 12
    4 -2 -11
    -4 2 11
    4 -2 -11
    4 -2 -11
    4 -2 -11
    -4 2 11
    4 -2 -10
    -4 2 10
    4 -2 -10
    4 -2 -10
    4 -2 -10
    -4 2 10
    4 -2 -9
    -4 2 9
    4 -2 -9
    4 -2 -9
    4 -2 -9
    -4 2 9
    4 -2 -9
    4 -2 -8
    -4 2 8
    4 -2 -8
    4 -2 -8
    4 -2 -8
    4 -2 -8
    -4 2 8
    4 -2 -7
    -4 2 7
    4 -2 -7
    -4 2 7
    4 -2 -7
    4 -2 -7
    -4 2 7
    4 -2 -7
    4 -2 -6
    -4 2 6
    4 -2 -6
    -4 2 6
    4 -2 -6
    4 -2 -6
    4 -2 -6
    4 -2 -6
    -4 2 6
    4 -2 -5
    -4 2 5
    4 -2 -5
    4 -2 -5
    -4 2 5
    -4 2 5
    4 -2 -5
    4 -2 -5
    -4 2 5
    4 -2 -5
    -4 2 4
    4 -2 -4
    4 -2 -4
    -4 2 4
    4 -2 -4
    -4 2 4
    4 -2 -4
    4 -2 -4
    4 -2 -4
    -4 2 4
    4 -2 -3
    4 -2 -3
    -4 2 3
    -4 2 3
    4 -2 -3
    4 -2 -3
    -4 2 3
    4 -2 -3
    4 -2 -3
    -4 2 3
    4 -2 -3
    4 -2 -2
    4 -2 -2
    -4 2 2
    -4 2 2
    -4 2 2
    4 -2 -2
    4 -2 -2
    -4 2 2
    4 -2 -2
    4 -2 -2
    4 -2 -2
    4 -2 -1
    -4 2 1
    -4 2 1
    4 -2 -1
    4 -2 -1
    -4 2 1
    -4 2 1
    4 -2 -1
    4 -2 -1
    4 -2 -1
    4 -2 -1
    4 -2 0
    -4 2 0
    -4 2 0
    4 -2 0
    4 -2 0
    -4 2 0
    -4 2 0
    4 -2 0
    4 -2 0
    4 -2 0
    4 -2 0
    4 -2 1
    -4 2 -1
    -4 2 -1
    4 -2 1
    4 -2 1
    4 -2 1
    4 -2 1
    4 -2 1
    4 -2 2
    -4 2 -2
    -4 2 -2
    4 -2 2
    4 -2 2
    4 -2 2
    4 -2 2
    4 -2 2
    4 -2 2
    -4 2 -3
    4 -2 3
    -4 2 -3
    4 -2 3
    4 -2 3
    4 -2 3
    4 -2 3
    4 -2 3
    4 -2 3
    -4 2 -4
    -4 2 -4
    4 -2 4
    4 -2 4
    4 -2 4
    4 -2 4
    4 -2 4
    4 -2 4
    -4 2 -4
    4 -2 4
    4 -2 4
    -4 2 -5
    -4 2 -5
    4 -2 5
    4 -2 5
    4 -2 5
    4 -2 5
    4 -2 5
    -4 2 -5
    4 -2 5
    4 -2 5
    -4 2 -6
    4 -2 6
    -4 2 -6
    -4 2 -6
    4 -2 6
    4 -2 6
    -4 2 -6
    4 -2 6
    -4 2 -7
    4 -2 7
    -4 2 -7
    -4 2 -7
    4 -2 7
    -4 2 -7
    4 -2 7
    -4 2 -8
    -4 2 -8
    4 -2 8
    -4 2 -8
    4 -2 8
    4 -2 8
    -4 2 -8
    -4 2 -9
    -4 2 -9
    4 -2 9
    -4 2 -9
    4 -2 9
    4 -2 9
    -4 2 -9
    4 -2 9
    -4 2 -10
    -4 2 -10
    4 -2 10
    -4 2 -10
    4 -2 10
    4 -2 10
    4 -2 10
    4 -2 11
    -4 2 -11
    -4 2 -11
    -4 2 -11
    4 -2 11
    4 -2 11
    -4 2 -12
    4 -2 12
    -4 2 -12
    -4 2 -12
    4 -2 12
    4 -2 12
    -4 2 -13
    4 -2 13
    -4 2 -13
    -4 2 -13
    4 -2 13
    4 -2 13
    -4 2 -14
    4 -2 14
    -4 2 -14
    4 -2 14
    -4 2 -14
    4 -2 14
    4 -2 14
    -4 2 -15
    4 -2 15
    -4 2 -15
    -4 2 -15
    4 -2 15
    4 -2 15
    -4 2 -16
    4 -2 16
    -4 2 -16
    4 -2 16
    -4 2 -16
    4 -2 16
    -4 2 -17
    4 -2 17
    -4 2 -17
    4 -2 17
    -4 2 -17
    4 -2 18
    -4 2 -18
    -4 2 -18
    -4 2 -18
    4 -2 18
    4 -2 19
    -4 2 -19
    -4 2 -19
    -4 2 -19
    4 -2 19
    -4 2 -20
    4 -2 20
    -4 2 -20
    4 -2 20
    -4 2 -20
    -4 2 -21
    4 -2 21
    -4 2 -21
    -4 2 -21
    4 -2 21
    -4 2 -22
    4 -2 22
    -4 2 -22
    -4 2 -22
    4 -2 23
    -4 2 -23
    -4 2 -23
    4 -2 24
    -4 2 -24
    4 -2 25
    -4 2 -25
    -4 2 -25
    4 -2 26
    -4 2 -26
    -4 2 -27
    4 -1 -24
    4 -1 -24
    -4 1 23
    4 -1 -23
    4 -1 -23
    -4 1 23
    4 -1 -23
    -4 1 22
    4 -1 -22
    4 -1 -22
    -4 1 22
    4 -1 -22
    -4 1 21
    4 -1 -21
    4 -1 -21
    -4 1 21
    4 -1 -21
    -4 1 20
    4 -1 -20
    4 -1 -20
    4 -1 -20
    -4 1 20
    -4 1 19
    4 -1 -19
    4 -1 -19
    4 -1 -19
    -4 1 19
    -4 1 18
    4 -1 -18
    4 -1 -18
    -4 1 18
    4 -1 -18
    -4 1 17
    4 -1 -17
    4 -1 -17
    4 -1 -17
    -4 1 17
    -4 1 16
    4 -1 -16
    4 -1 -16
    4 -1 -16
    -4 1 16
    -4 1 15
    4 -1 -15
    4 -1 -15
    4 -1 -15
    -4 1 15
    -4 1 14
    4 -1 -14
    4 -1 -14
    4 -1 -14
    -4 1 14
    -4 1 13
    4 -1 -13
    4 -1 -13
    -4 1 13
    4 -1 -13
    4 -1 -12
    -4 1 12
    4 -1 -12
    4 -1 -12
    4 -1 -12
    -4 1 12
    4 -1 -11
    -4 1 11
    4 -1 -11
    4 -1 -11
    4 -1 -11
    -4 1 11
    4 -1 -10
    -4 1 10
    4 -1 -10
    4 -1 -10
    -4 1 10
    4 -1 -10
    4 -1 -9
    -4 1 9
    4 -1 -9
    4 -1 -9
    -4 1 9
    4 -1 -9
    4 -1 -8
    -4 1 8
    -4 1 8
    4 -1 -8
    4 -1 -8
    4 -1 -8
    -4 1 8
    4 -1 -8
    4 -1 -7
    -4 1 7
    4 -1 -7
    -4 1 7
    4 -1 -7
    4 -1 -7
    4 -1 -7
    4 -1 -7
    -4 1 7
    4 -1 -6
    -4 1 6
    4 -1 -6
    -4 1 6
    -4 1 6
    4 -1 -6
    4 -1 -6
    4 -1 -6
    -4 1 6
    4 -1 -6
    -4 1 5
    4 -1 -5
    4 -1 -5
    -4 1 5
    -4 1 5
    4 -1 -5
    4 -1 -5
    4 -1 -5
    4 -1 -5
    -4 1 5
    4 -1 -4
    -4 1 4
    4 -1 -4
    -4 1 4
    -4 1 4
    4 -1 -4
    4 -1 -4
    4 -1 -4
    4 -1 -4
    4 -1 -4
    -4 1 4
    4 -1 -3
    4 -1 -3
    -4 1 3
    4 -1 -3
    -4 1 3
    -4 1 3
    4 -1 -3
    4 -1 -3
    -4 1 3
    4 -1 -3
    -4 1 2
    4 -1 -2
    4 -1 -2
    4 -1 -2
    4 -1 -2
    -4 1 2
    -4 1 2
    4 -1 -2
    4 -1 -2
    4 -1 -2
    4 -1 -1
    4 -1 -1
    -4 1 1
    -4 1 1
    4 -1 -1
    4 -1 -1
    -4 1 1
    -4 1 1
    4 -1 -1
    4 -1 -1
    4 -1 -1
    4 -1 -1
    4 -1 0
    4 -1 0
    -4 1 0
    -4 1 0
    -4 1 0
    4 -1 0
    4 -1 0
    -4 1 0
    4 -1 0
    4 -1 0
    4 -1 0
    4 -1 0
    -4 1 -1
    4 -1 1
    -4 1 -1
    4 -1 1
    -4 1 -1
    4 -1 1
    4 -1 1
    4 -1 1
    4 -1 1
    4 -1 1
    -4 1 -2
    4 -1 2
    -4 1 -2
    4 -1 2
    4 -1 2
    4 -1 2
    4 -1 2
    4 -1 2
    4 -1 2
    4 -1 2
    4 -1 3
    -4 1 -3
    -4 1 -3
    4 -1 3
    4 -1 3
    4 -1 3
    4 -1 3
    4 -1 3
    4 -1 3
    4 -1 3
    4 -1 4
    -4 1 -4
    -4 1 -4
    4 -1 4
    4 -1 4
    4 -1 4
    4 -1 4
    -4 1 -4
    4 -1 4
    4 -1 4
    -4 1 -5
    4 -1 5
    -4 1 -5
    -4 1 -5
    4 -1 5
    4 -1 5
    4 -1 5
    -4 1 -5
    4 -1 5
    -4 1 -6
    4 -1 6
    -4 1 -6
    -4 1 -6
    -4 1 -6
    4 -1 6
    4 -1 6
    -4 1 -7
    4 -1 7
    -4 1 -7
    -4 1 -7
    -4 1 -7
    4 -1 7
    4 -1 7
    4 -1 8
    -4 1 -8
    -4 1 -8
    -4 1 -8
    4 -1 8
    -4 1 -8
    4 -1 8
    -4 1 -9
    4 -1 9
    4 -1 9
    -4 1 -9
    4 -1 9
    4 -1 9
    -4 1 -9
    -4 1 -9
    4 -1 10
    -4 1 -10
    -4 1 -10
    -4 1 -10
    4 -1 10
    4 -1 10
    4 -1 10
    -4 1 -10
    -4 1 -11
    4 -1 11
    4 -1 11
    -4 1 -11
    4 -1 11
    4 -1 11
    -4 1 -11
    4 -1 11
    -4 1 -12
    4 -1 12
    -4 1 -12
    -4 1 -12
    4 -1 12
    4 -1 12
    4 -1 12
    -4 1 -13
    4 -1 13
    -4 1 -13
    4 -1 13
    4 -1 13
    -4 1 -13
    -4 1 -14
    4 -1 14
    -4 1 -14
    4 -1 14
    4 -1 14
    -4 1 -14
    -4 1 -14
    -4 1 -15
    4 -1 15
    -4 1 -15
    4 -1 15
    4 -1 15
    -4 1 -15
    -4 1 -15
    -4 1 -15
    -4 1 -16
    4 -1 16
    -4 1 -16
    -4 1 -16
    4 -1 16
    4 -1 16
    -4 1 -16
    -4 1 -17
    4 -1 17
    -4 1 -17
    -4 1 -17
    -4 1 -17
    4 -1 17
    4 -1 17
    -4 1 -18
    4 -1 18
    -4 1 -18
    -4 1 -18
    4 -1 18
    -4 1 -19
    4 -1 19
    -4 1 -19
    -4 1 -19
    4 -1 19
    -4 1 -20
    4 -1 20
    -4 1 -20
    -4 1 -20
    4 -1 20
    -4 1 -21
    4 -1 21
    -4 1 -21
    -4 1 -21
    4 -1 21
    4 -1 22
    -4 1 -22
    -4 1 -22
    -4 1 -22
    4 -1 23
    -4 1 -23
    -4 1 -23
    4 -1 24
    -4 1 -24
    -4 1 -24
    4 -1 25
    -4 1 -25
    -4 1 -25
    4 -1 26
    -4 1 -26
    -4 1 -27
    -4 1 -28
    4 0 -24
    4 0 -24
    4 0 -23
    -4 0 23
    4 0 -23
    4 0 -23
    -4 0 23
    4 0 -23
    4 0 -22
    -4 0 22
    4 0 -22
    4 0 -22
    -4 0 22
    4 0 -22
    -4 0 21
    4 0 -21
    4 0 -21
    -4 0 21
    4 0 -21
    -4 0 20
    4 0 -20
    4 0 -20
    -4 0 20
    4 0 -20
    -4 0 19
    4 0 -19
    4 0 -19
    4 0 -19
    -4 0 19
    -4 0 18
    4 0 -18
    4 0 -18
    -4 0 18
    4 0 -18
    -4 0 17
    4 0 -17
    4 0 -17
    4 0 -17
    -4 0 17
    -4 0 16
    4 0 -16
    4 0 -16
    4 0 -16
    -4 0 16
    -4 0 15
    4 0 -15
    4 0 -15
    4 0 -15
    -4 0 15
    -4 0 14
    4 0 -14
    4 0 -14
    -4 0 14
    4 0 -14
    -4 0 13
    4 0 -13
    4 0 -13
    -4 0 13
    4 0 -13
    -4 0 12
    4 0 -12
    4 0 -12
    4 0 -12
    -4 0 12
    -4 0 11
    4 0 -11
    4 0 -11
    -4 0 11
    4 0 -11
    4 0 -10
    -4 0 10
    4 0 -10
    4 0 -10
    4 0 -10
    -4 0 10
    4 0 -9
    -4 0 9
    -4 0 9
    4 0 -9
    4 0 -9
    -4 0 9
    4 0 -9
    4 0 -8
    -4 0 8
    -4 0 8
    4 0 -8
    4 0 -8
    4 0 -8
    -4 0 8
    4 0 -8
    4 0 -7
    -4 0 7
    -4 0 7
    4 0 -7
    4 0 -7
    4 0 -7
    -4 0 7
    4 0 -7
    4 0 -6
    -4 0 6
    -4 0 6
    -4 0 6
    4 0 -6
    4 0 -6
    4 0 -6
    -4 0 6
    4 0 -6
    4 0 -5
    4 0 -5
    -4 0 5
    -4 0 5
    -4 0 5
    4 0 -5
    4 0 -5
    4 0 -5
    -4 0 5
    4 0 -5
    4 0 -4
    4 0 -4
    -4 0 4
    -4 0 4
    -4 0 4
    4 0 -4
    4 0 -4
    4 0 -4
    4 0 -4
    4 0 -4
    -4 0 4
    4 0 -3
    -4 0 3
    4 0 -3
    -4 0 3
    4 0 -3
    -4 0 3
    4 0 -3
    4 0 -3
    4 0 -3
    4 0 -3
    -4 0 3
    4 0 -2
    4 0 -2
    -4 0 2
    -4 0 2
    -4 0 2
    4 0 -2
    4 0 -2
    4 0 -2
    4 0 -2
    4 0 -2
    4 0 -1
    -4 0 1
    4 0 -1
    4 0 -1
    -4 0 1
    -4 0 1
    4 0 -1
    4 0 -1
    4 0 -1
    4 0 -1
    -4 0 1
    4 0 -1
    -4 0 0
    4 0 0
    -4 0 0
    4 0 0
    -4 0 0
    -4 0 0
    4 0 0
    4 0 0
    4 0 0
    4 0 0
    4 0 0
    -4 0 0
    4 0 0
    4 0 1
    -4 0 -1
    -4 0 -1
    4 0 1
    4 0 1
    -4 0 -1
    4 0 1
    4 0 1
    4 0 1
    -4 0 -1
    4 0 1
    -4 0 -2
    -4 0 -2
    4 0 2
    -4 0 -2
    4 0 2
    4 0 2
    4 0 2
    4 0 2
    -4 0 -2
    -4 0 -3
    -4 0 -3
    4 0 3
    4 0 3
    4 0 3
    4 0 3
    -4 0 -3
    -4 0 -4
    -4 0 -4
    -4 0 -4
    4 0 4
    4 0 4
    -4 0 -4
    4 0 4
    4 0 4
    -4 0 -4
    -4 0 -5
    4 0 5
    -4 0 -5
    -4 0 -5
    4 0 5
    4 0 5
    4 0 5
    4 0 5
    -4 0 -5
    -4 0 -6
    4 0 6
    -4 0 -6
    -4 0 -6
    4 0 6
    4 0 6
    -4 0 -6
    4 0 6
    -4 0 -6
    -4 0 -7
    4 0 7
    -4 0 -7
    -4 0 -7
    4 0 7
    4 0 7
    -4 0 -7
    4 0 7
    -4 0 -7
    -4 0 -8
    4 0 8
    -4 0 -8
    -4 0 -8
    4 0 8
    -4 0 -8
    4 0 8
    4 0 8
    4 0 8
    -4 0 -8
    -4 0 -9
    4 0 9
    -4 0 -9
    -4 0 -9
    4 0 9
    4 0 9
    4 0 9
    -4 0 -9
    4 0 9
    4 0 9
    -4 0 -9
    -4 0 -10
    4 0 10
    -4 0 -10
    -4 0 -10
    4 0 10
    4 0 10
    -4 0 -10
    4 0 10
    -4 0 -10
    4 0 10
    -4 0 -10
    -4 0 -11
    4 0 11
    -4 0 -11
    -4 0 -11
    4 0 11
    -4 0 -11
    4 0 11
    -4 0 -12
    4 0 12
    -4 0 -12
    -4 0 -12
    4 0 12
    -4 0 -12
    4 0 12
    -4 0 -13
    4 0 13
    -4 0 -13
    4 0 13
    -4 0 -13
    4 0 13
    -4 0 -13
    -4 0 -14
    -4 0 -14
    4 0 14
    4 0 14
    -4 0 -14
    4 0 14
    -4 0 -14
    -4 0 -14
    -4 0 -15
    4 0 15
    4 0 15
    -4 0 -15
    4 0 15
    -4 0 -15
    -4 0 -15
    -4 0 -15
    -4 0 -16
    -4 0 -16
    4 0 16
    4 0 16
    4 0 16
    -4 0 -16
    -4 0 -16
    -4 0 -16
    4 0 17
    -4 0 -17
    -4 0 -17
    -4 0 -17
    -4 0 -17
    4 0 17
    4 0 17
    -4 0 -18
    4 0 18
    -4 0 -18
    4 0 18
    -4 0 -18
    4 0 18
    -4 0 -19
    4 0 19
    -4 0 -19
    4 0 19
    -4 0 -19
    4 0 19
    -4 0 -20
    4 0 20
    -4 0 -20
    4 0 20
    -4 0 -20
    -4 0 -21
    4 0 21
    -4 0 -21
    -4 0 -21
    4 0 21
    -4 0 -22
    4 0 22
    -4 0 -22
    -4 0 -22
    4 0 23
    -4 0 -23
    -4 0 -23
    4 0 24
    -4 0 -24
    -4 0 -24
    4 0 25
    -4 0 -25
    -4 0 -25
    4 0 26
    -4 0 -26
    -4 0 -26
    -4 0 -27
    -4 0 -28
    4 1 -24
    4 1 -24
    -4 -1 23
    4 1 -23
    4 1 -23
    -4 -1 23
    4 1 -23
    4 1 -22
    -4 -1 22
    4 1 -22
    4 1 -22
    -4 -1 22
    4 1 -22
    4 1 -21
    -4 -1 21
    4 1 -21
    4 1 -21
    -4 -1 21
    4 1 -21
    4 1 -20
    -4 -1 20
    4 1 -20
    4 1 -20
    -4 -1 20
    4 1 -19
    -4 -1 19
    4 1 -19
    4 1 -19
    -4 -1 19
    4 1 -19
    4 1 -18
    -4 -1 18
    4 1 -18
    4 1 -18
    -4 -1 18
    4 1 -18
    4 1 -17
    -4 -1 17
    4 1 -17
    4 1 -17
    -4 -1 17
    4 1 -17
    -4 -1 16
    4 1 -16
    4 1 -16
    4 1 -16
    -4 -1 16
    -4 -1 15
    4 1 -15
    4 1 -15
    4 1 -15
    -4 -1 15
    -4 -1 14
    4 1 -14
    4 1 -14
    -4 -1 14
    4 1 -14
    -4 -1 13
    4 1 -13
    4 1 -13
    4 1 -13
    -4 -1 13
    -4 -1 12
    4 1 -12
    4 1 -12
    -4 -1 12
    4 1 -12
    -4 -1 11
    4 1 -11
    4 1 -11
    4 1 -11
    -4 -1 11
    -4 -1 10
    -4 -1 10
    4 1 -10
    4 1 -10
    -4 -1 10
    4 1 -10
    -4 -1 9
    -4 -1 9
    4 1 -9
    4 1 -9
    4 1 -9
    -4 -1 9
    -4 -1 8
    -4 -1 8
    4 1 -8
    4 1 -8
    4 1 -8
    4 1 -8
    -4 -1 8
    4 1 -7
    -4 -1 7
    -4 -1 7
    4 1 -7
    4 1 -7
    4 1 -7
    -4 -1 7
    4 1 -7
    4 1 -6
    -4 -1 6
    -4 -1 6
    -4 -1 6
    4 1 -6
    4 1 -6
    4 1 -6
    -4 -1 6
    4 1 -6
    -4 -1 5
    4 1 -5
    -4 -1 5
    -4 -1 5
    4 1 -5
    4 1 -5
    4 1 -5
    4 1 -5
    -4 -1 5
    -4 -1 4
    4 1 -4
    4 1 -4
    -4 -1 4
    -4 -1 4
    4 1 -4
    4 1 -4
    4 1 -4
    4 1 -4
    -4 -1 4
    4 1 -4
    -4 -1 3
    4 1 -3
    -4 -1 3
    -4 -1 3
    4 1 -3
    4 1 -3
    4 1 -3
    4 1 -3
    -4 -1 3
    4 1 -3
    -4 -1 2
    4 1 -2
    -4 -1 2
    -4 -1 2
    4 1 -2
    4 1 -2
    4 1 -2
    4 1 -2
    -4 -1 2
    4 1 -2
    4 1 -2
    -4 -1 1
    4 1 -1
    -4 -1 1
    -4 -1 1
    4 1 -1
    -4 -1 1
    4 1 -1
    4 1 -1
    4 1 -1
    4 1 -1
    4 1 -1
    -4 -1 1
    -4 -1 0
    4 1 0
    -4 -1 0
    4 1 0
    4 1 0
    -4 -1 0
    4 1 0
    4 1 0
    4 1 0
    4 1 0
    -4 -1 0
    -4 -1 -1
    -4 -1 -1
    -4 -1 -1
    4 1 1
    4 1 1
    -4 -1 -1
    4 1 1
    4 1 1
    -4 -1 -1
    -4 -1 -2
    -4 -1 -2
    -4 -1 -2
    -4 -1 -2
    4 1 2
    4 1 2
    -4 -1 -2
    4 1 2
    4 1 2
    -4 -1 -2
    -4 -1 -3
    -4 -1 -3
    -4 -1 -3
    -4 -1 -3
    4 1 3
    4 1 3
    -4 -1 -3
    4 1 3
    4 1 3
    -4 -1 -3
    -4 -1 -4
    -4 -1 -4
    4 1 4
    -4 -1 -4
    4 1 4
    -4 -1 -4
    4 1 4
    -4 -1 -4
    4 1 5
    -4 -1 -5
    -4 -1 -5
    -4 -1 -5
    4 1 5
    4 1 5
    4 1 5
    -4 -1 -5
    -4 -1 -5
    -4 -1 -6
    4 1 6
    -4 -1 -6
    -4 -1 -6
    4 1 6
    -4 -1 -6
    -4 -1 -6
    -4 -1 -6
    4 1 6
    -4 -1 -7
    4 1 7
    -4 -1 -7
    -4 -1 -7
    4 1 7
    4 1 7
    -4 -1 -7
    -4 -1 -7
    4 1 7
    -4 -1 -7
    -4 -1 -8
    4 1 8
    -4 -1 -8
    4 1 8
    4 1 8
    -4 -1 -8
    4 1 8
    -4 -1 -8
    -4 -1 -8
    4 1 8
    -4 -1 -8
    -4 -1 -9
    4 1 9
    -4 -1 -9
    4 1 9
    4 1 9
    -4 -1 -9
    -4 -1 -9
    4 1 9
    4 1 9
    -4 -1 -10
    4 1 10
    -4 -1 -10
    -4 -1 -10
    4 1 10
    4 1 10
    4 1 10
    -4 -1 -10
    4 1 10
    -4 -1 -11
    4 1 11
    -4 -1 -11
    -4 -1 -11
    -4 -1 -11
    4 1 11
    4 1 11
    -4 -1 -11
    -4 -1 -12
    4 1 12
    -4 -1 -12
    -4 -1 -12
    4 1 12
    4 1 12
    -4 -1 -12
    -4 -1 -13
    4 1 13
    -4 -1 -13
    -4 -1 -13
    4 1 13
    4 1 13
    -4 -1 -13
    -4 -1 -14
    4 1 14
    -4 -1 -14
    -4 -1 -14
    -4 -1 -14
    4 1 14
    4 1 14
    -4 -1 -15
    4 1 15
    -4 -1 -15
    -4 -1 -15
    4 1 15
    4 1 15
    4 1 16
    -4 -1 -16
    -4 -1 -16
    -4 -1 -16
    4 1 16
    4 1 16
    -4 -1 -17
    4 1 17
    -4 -1 -17
    -4 -1 -17
    4 1 17
    4 1 17
    4 1 18
    -4 -1 -18
    -4 -1 -18
    4 1 18
    -4 -1 -18
    4 1 18
    -4 -1 -19
    4 1 19
    -4 -1 -19
    -4 -1 -19
    4 1 19
    4 1 19
    -4 -1 -20
    4 1 20
    -4 -1 -20
    -4 -1 -20
    4 1 20
    4 1 20
    -4 -1 -21
    4 1 21
    -4 -1 -21
    -4 -1 -21
    4 1 21
    4 1 22
    -4 -1 -22
    -4 -1 -22
    -4 -1 -22
    4 1 23
    -4 -1 -23
    -4 -1 -23
    4 1 24
    -4 -1 -24
    -4 -1 -24
    4 1 25
    -4 -1 -25
    -4 -1 -25
    4 1 26
    -4 -1 -26
    -4 -1 -26
    -4 -1 -27
    -4 -1 -28
    4 2 -24
    -4 -2 23
    4 2 -23
    4 2 -23
    4 2 -23
    -4 -2 23
    -4 -2 22
    4 2 -22
    4 2 -22
    4 2 -22
    -4 -2 22
    -4 -2 21
    4 2 -21
    4 2 -21
    4 2 -21
    -4 -2 21
    4 2 -21
    -4 -2 20
    4 2 -20
    4 2 -20
    4 2 -20
    -4 -2 20
    4 2 -20
    -4 -2 19
    4 2 -19
    4 2 -19
    4 2 -19
    -4 -2 19
    4 2 -19
    4 2 -18
    -4 -2 18
    4 2 -18
    4 2 -18
    -4 -2 18
    4 2 -18
    -4 -2 17
    4 2 -17
    4 2 -17
    4 2 -17
    4 2 -17
    -4 -2 17
    4 2 -16
    -4 -2 16
    4 2 -16
    4 2 -16
    -4 -2 16
    4 2 -16
    4 2 -15
    -4 -2 15
    4 2 -15
    4 2 -15
    4 2 -15
    -4 -2 15
    4 2 -14
    -4 -2 14
    4 2 -14
    4 2 -14
    -4 -2 14
    4 2 -14
    4 2 -13
    -4 -2 13
    4 2 -13
    4 2 -13
    -4 -2 13
    4 2 -13
    4 2 -12
    -4 -2 12
    4 2 -12
    4 2 -12
    -4 -2 12
    4 2 -12
    4 2 -11
    -4 -2 11
    -4 -2 11
    4 2 -11
    4 2 -11
    -4 -2 11
    4 2 -11
    -4 -2 10
    4 2 -10
    -4 -2 10
    4 2 -10
    4 2 -10
    -4 -2 10
    4 2 -10
    4 2 -9
    -4 -2 9
    -4 -2 9
    4 2 -9
    4 2 -9
    -4 -2 9
    4 2 -9
    -4 -2 8
    4 2 -8
    -4 -2 8
    4 2 -8
    4 2 -8
    -4 -2 8
    4 2 -8
    -4 -2 7
    4 2 -7
    -4 -2 7
    4 2 -7
    4 2 -7
    4 2 -7
    4 2 -7
    -4 -2 7
    -4 -2 6
    4 2 -6
    -4 -2 6
    4 2 -6
    4 2 -6
    4 2 -6
    -4 -2 6
    4 2 -6
    -4 -2 5
    4 2 -5
    -4 -2 5
    4 2 -5
    4 2 -5
    4 2 -5
    -4 -2 5
    -4 -2 5
    4 2 -5
    -4 -2 4
    -4 -2 4
    4 2 -4
    4 2 -4
    4 2 -4
    -4 -2 4
    4 2 -4
    -4 -2 4
    -4 -2 3
    4 2 -3
    4 2 -3
    -4 -2 3
    4 2 -3
    4 2 -3
    4 2 -3
    -4 -2 3
    4 2 -3
    -4 -2 3
    -4 -2 2
    4 2 -2
    4 2 -2
    -4 -2 2
    4 2 -2
    4 2 -2
    4 2 -2
    -4 -2 2
    4 2 -2
    4 2 -2
    -4 -2 1
    4 2 -1
    -4 -2 1
    4 2 -1
    4 2 -1
    -4 -2 1
    4 2 -1
    -4 -2 1
    4 2 -1
    4 2 -1
    -4 -2 0
    4 2 0
    -4 -2 0
    4 2 0
    4 2 0
    -4 -2 0
    4 2 0
    -4 -2 0
    4 2 0
    4 2 0
    -4 -2 0
    -4 -2 -1
    -4 -2 -1
    4 2 1
    -4 -2 -1
    -4 -2 -1
    4 2 1
    4 2 1
    -4 -2 -1
    -4 -2 -1
    -4 -2 -1
    4 2 1
    -4 -2 -2
    -4 -2 -2
    -4 -2 -2
    4 2 2
    4 2 2
    -4 -2 -2
    4 2 2
    4 2 2
    -4 -2 -2
    -4 -2 -3
    -4 -2 -3
    -4 -2 -3
    4 2 3
    4 2 3
    -4 -2 -3
    -4 -2 -3
    4 2 3
    -4 -2 -4
    4 2 4
    -4 -2 -4
    4 2 4
    4 2 4
    -4 -2 -4
    4 2 4
    -4 -2 -4
    -4 -2 -5
    4 2 5
    4 2 5
    -4 -2 -5
    -4 -2 -5
    4 2 5
    -4 -2 -5
    -4 -2 -5
    4 2 6
    -4 -2 -6
    -4 -2 -6
    4 2 6
    4 2 6
    -4 -2 -6
    -4 -2 -6
    4 2 6
    -4 -2 -6
    4 2 7
    -4 -2 -7
    -4 -2 -7
    4 2 7
    4 2 7
    -4 -2 -7
    -4 -2 -7
    -4 -2 -7
    4 2 7
    -4 -2 -8
    4 2 8
    4 2 8
    -4 -2 -8
    4 2 8
    4 2 8
    -4 -2 -8
    -4 -2 -8
    4 2 9
    -4 -2 -9
    4 2 9
    4 2 9
    -4 -2 -9
    -4 -2 -9
    -4 -2 -9
    4 2 9
    -4 -2 -10
    4 2 10
    4 2 10
    -4 -2 -10
    -4 -2 -10
    -4 -2 -10
    4 2 10
    4 2 10
    -4 -2 -11
    4 2 11
    -4 -2 -11
    -4 -2 -11
    4 2 11
    -4 -2 -11
    4 2 11
    -4 -2 -12
    4 2 12
    4 2 12
    -4 -2 -12
    4 2 12
    -4 -2 -12
    4 2 13
    -4 -2 -13
    -4 -2 -13
    4 2 13
    4 2 13
    -4 -2 -13
    4 2 13
    -4 -2 -14
    4 2 14
    -4 -2 -14
    4 2 14
    4 2 14
    -4 -2 -14
    4 2 15
    -4 -2 -15
    -4 -2 -15
    -4 -2 -15
    4 2 15
    4 2 15
    -4 -2 -16
    4 2 16
    -4 -2 -16
    -4 -2 -16
    4 2 16
    4 2 16
    -4 -2 -17
    4 2 17
    -4 -2 -17
    -4 -2 -17
    4 2 17
    4 2 17
    -4 -2 -18
    4 2 18
    -4 -2 -18
    -4 -2 -18
    4 2 18
    4 2 18
    -4 -2 -19
    4 2 19
    -4 -2 -19
    4 2 19
    4 2 19
    -4 -2 -20
    4 2 20
    -4 -2 -20
    4 2 20
    4 2 20
    -4 -2 -21
    4 2 21
    -4 -2 -21
    4 2 21
    4 2 21
    -4 -2 -22
    4 2 22
    -4 -2 -22
    -4 -2 -23
    4 2 23
    -4 -2 -23
    -4 -2 -23
    4 2 24
    -4 -2 -24
    -4 -2 -24
    4 2 25
    -4 -2 -25
    -4 -2 -25
    -4 -2 -26
    -4 -2 -26
    -4 -2 -27
    -4 -2 -28
    4 3 -23
    4 3 -23
    -4 -3 23
    4 3 -23
    -4 -3 22
    4 3 -22
    4 3 -22
    -4 -3 22
    4 3 -22
    -4 -3 21
    4 3 -21
    4 3 -21
    -4 -3 21
    4 3 -21
    -4 -3 20
    4 3 -20
    4 3 -20
    4 3 -20
    -4 -3 20
    4 3 -20
    -4 -3 19
    4 3 -19
    4 3 -19
    4 3 -19
    -4 -3 19
    4 3 -19
    4 3 -18
    -4 -3 18
    4 3 -18
    4 3 -18
    4 3 -18
    -4 -3 18
    4 3 -17
    -4 -3 17
    4 3 -17
    4 3 -17
    -4 -3 17
    4 3 -17
    4 3 -16
    -4 -3 16
    4 3 -16
    4 3 -16
    -4 -3 16
    4 3 -16
    4 3 -15
    -4 -3 15
    4 3 -15
    4 3 -15
    -4 -3 15
    4 3 -15
    4 3 -14
    -4 -3 14
    4 3 -14
    4 3 -14
    4 3 -14
    -4 -3 14
    4 3 -13
    -4 -3 13
    4 3 -13
    4 3 -13
    -4 -3 13
    4 3 -13
    4 3 -12
    -4 -3 12
    4 3 -12
    4 3 -12
    -4 -3 12
    4 3 -12
    -4 -3 11
    4 3 -11
    -4 -3 11
    4 3 -11
    4 3 -11
    4 3 -11
    -4 -3 11
    -4 -3 10
    4 3 -10
    -4 -3 10
    4 3 -10
    4 3 -10
    -4 -3 10
    4 3 -10
    4 3 -9
    -4 -3 9
    -4 -3 9
    4 3 -9
    4 3 -9
    4 3 -9
    -4 -3 9
    -4 -3 8
    4 3 -8
    -4 -3 8
    4 3 -8
    4 3 -8
    4 3 -8
    -4 -3 8
    -4 -3 7
    4 3 -7
    -4 -3 7
    4 3 -7
    4 3 -7
    4 3 -7
    4 3 -7
    -4 -3 7
    -4 -3 6
    4 3 -6
    -4 -3 6
    4 3 -6
    4 3 -6
    4 3 -6
    4 3 -6
    -4 -3 6
    4 3 -5
    -4 -3 5
    -4 -3 5
    -4 -3 5
    4 3 -5
    4 3 -5
    4 3 -5
    4 3 -5
    -4 -3 5
    -4 -3 4
    4 3 -4
    -4 -3 4
    -4 -3 4
    4 3 -4
    4 3 -4
    4 3 -4
    4 3 -4
    -4 -3 4
    -4 -3 3
    -4 -3 3
    4 3 -3
    4 3 -3
    4 3 -3
    -4 -3 3
    4 3 -3
    -4 -3 3
    -4 -3 2
    -4 -3 2
    4 3 -2
    4 3 -2
    4 3 -2
    -4 -3 2
    4 3 -2
    4 3 -2
    -4 -3 1
    -4 -3 1
    4 3 -1
    4 3 -1
    4 3 -1
    -4 -3 1
    4 3 -1
    4 3 -1
    -4 -3 0
    -4 -3 0
    -4 -3 0
    4 3 0
    4 3 0
    -4 -3 0
    4 3 0
    4 3 0
    4 3 0
    -4 -3 -1
    -4 -3 -1
    -4 -3 -1
    -4 -3 -1
    4 3 1
    -4 -3 -1
    -4 -3 -1
    4 3 1
    4 3 1
    -4 -3 -2
    -4 -3 -2
    -4 -3 -2
    -4 -3 -2
    4 3 2
    -4 -3 -2
    4 3 2
    -4 -3 -2
    4 3 2
    -4 -3 -3
    -4 -3 -3
    -4 -3 -3
    4 3 3
    -4 -3 -3
    4 3 3
    -4 -3 -3
    4 3 3
    4 3 4
    -4 -3 -4
    -4 -3 -4
    4 3 4
    -4 -3 -4
    4 3 4
    -4 -3 -4
    -4 -3 -4
    4 3 5
    -4 -3 -5
    4 3 5
    -4 -3 -5
    4 3 5
    4 3 5
    -4 -3 -5
    -4 -3 -5
    4 3 6
    -4 -3 -6
    4 3 6
    -4 -3 -6
    4 3 6
    -4 -3 -6
    -4 -3 -6
    4 3 6
    -4 -3 -6
    -4 -3 -7
    4 3 7
    -4 -3 -7
    4 3 7
    -4 -3 -7
    4 3 7
    -4 -3 -7
    4 3 7
    -4 -3 -8
    4 3 8
    4 3 8
    -4 -3 -8
    4 3 8
    -4 -3 -8
    4 3 8
    -4 -3 -8
    -4 -3 -8
    4 3 9
    -4 -3 -9
    4 3 9
    4 3 9
    -4 -3 -9
    -4 -3 -9
    -4 -3 -9
    4 3 9
    -4 -3 -10
    4 3 10
    -4 -3 -10
    4 3 10
    -4 -3 -10
    4 3 10
    -4 -3 -10
    4 3 10
    -4 -3 -11
    4 3 11
    -4 -3 -11
    4 3 11
    4 3 11
    -4 -3 -11
    -4 -3 -12
    4 3 12
    4 3 12
    -4 -3 -12
    4 3 12
    -4 -3 -12
    -4 -3 -13
    4 3 13
    -4 -3 -13
    4 3 13
    4 3 13
    -4 -3 -13
    4 3 14
    -4 -3 -14
    4 3 14
    -4 -3 -14
    4 3 14
    -4 -3 -15
    4 3 15
    4 3 15
    4 3 15
    -4 -3 -15
    4 3 15
    -4 -3 -16
    4 3 16
    4 3 16
    -4 -3 -16
    4 3 16
    4 3 16
    -4 -3 -17
    4 3 17
    -4 -3 -17
    -4 -3 -17
    4 3 17
    4 3 17
    4 3 17
    -4 -3 -18
    4 3 18
    -4 -3 -18
    -4 -3 -18
    4 3 18
    4 3 18
    -4 -3 -19
    4 3 19
    -4 -3 -19
    4 3 19
    4 3 19
    -4 -3 -20
    4 3 20
    -4 -3 -20
    4 3 20
    4 3 20
    -4 -3 -21
    4 3 21
    -4 -3 -21
    4 3 21
    4 3 21
    -4 -3 -22
    4 3 22
    -4 -3 -22
    -4 -3 -23
    4 3 23
    -4 -3 -23
    4 3 24
    -4 -3 -24
    4 3 25
    -4 -3 -25
    -4 -3 -26
    -4 -3 -27
    -4 -3 -28
    4 4 -23
    -4 -4 23
    4 4 -23
    -4 -4 22
    4 4 -22
    4 4 -22
    4 4 -22
    -4 -4 22
    -4 -4 21
    4 4 -21
    4 4 -21
    -4 -4 21
    4 4 -21
    -4 -4 20
    4 4 -20
    4 4 -20
    -4 -4 20
    4 4 -20
    4 4 -19
    -4 -4 19
    4 4 -19
    4 4 -19
    4 4 -19
    -4 -4 19
    4 4 -18
    -4 -4 18
    4 4 -18
    4 4 -18
    -4 -4 18
    4 4 -18
    4 4 -17
    -4 -4 17
    4 4 -17
    4 4 -17
    4 4 -17
    -4 -4 17
    4 4 -16
    -4 -4 16
    4 4 -16
    4 4 -16
    4 4 -16
    -4 -4 16
    4 4 -15
    -4 -4 15
    4 4 -15
    4 4 -15
    4 4 -15
    -4 -4 15
    4 4 -14
    -4 -4 14
    4 4 -14
    4 4 -14
    -4 -4 14
    4 4 -14
    4 4 -13
    -4 -4 13
    4 4 -13
    4 4 -13
    4 4 -13
    -4 -4 13
    -4 -4 12
    4 4 -12
    -4 -4 12
    4 4 -12
    4 4 -12
    4 4 -12
    -4 -4 12
    -4 -4 11
    4 4 -11
    -4 -4 11
    4 4 -11
    4 4 -11
    4 4 -11
    -4 -4 11
    -4 -4 10
    4 4 -10
    -4 -4 10
    4 4 -10
    4 4 -10
    4 4 -10
    -4 -4 10
    -4 -4 9
    4 4 -9
    -4 -4 9
    4 4 -9
    4 4 -9
    4 4 -9
    -4 -4 9
    4 4 -8
    -4 -4 8
    -4 -4 8
    4 4 -8
    4 4 -8
    4 4 -8
    -4 -4 8
    -4 -4 7
    4 4 -7
    -4 -4 7
    4 4 -7
    4 4 -7
    -4 -4 7
    4 4 -7
    -4 -4 6
    4 4 -6
    -4 -4 6
    4 4 -6
    4 4 -6
    4 4 -6
    4 4 -6
    -4 -4 6
    4 4 -5
    -4 -4 5
    -4 -4 5
    4 4 -5
    4 4 -5
    4 4 -5
    4 4 -5
    -4 -4 5
    -4 -4 4
    4 4 -4
    -4 -4 4
    4 4 -4
    4 4 -4
    4 4 -4
    -4 -4 4
    4 4 -4
    -4 -4 4
    -4 -4 3
    -4 -4 3
    4 4 -3
    -4 -4 3
    4 4 -3
    4 4 -3
    -4 -4 3
    4 4 -3
    -4 -4 3
    4 4 -3
    -4 -4 2
    -4 -4 2
    -4 -4 2
    4 4 -2
    4 4 -2
    4 4 -2
    -4 -4 2
    4 4 -2
    -4 -4 1
    -4 -4 1
    -4 -4 1
    4 4 -1
    4 4 -1
    -4 -4 1
    4 4 -1
    4 4 -1
    4 4 -1
    -4 -4 0
    -4 -4 0
    -4 -4 0
    -4 -4 0
    4 4 0
    -4 -4 0
    4 4 0
    4 4 0
    -4 -4 -1
    -4 -4 -1
    -4 -4 -1
    -4 -4 -1
    4 4 1
    4 4 1
    -4 -4 -1
    4 4 1
    -4 -4 -2
    -4 -4 -2
    -4 -4 -2
    -4 -4 -2
    4 4 2
    4 4 2
    -4 -4 -2
    4 4 2
    -4 -4 -3
    -4 -4 -3
    -4 -4 -3
    -4 -4 -3
    -4 -4 -3
    4 4 3
    4 4 3
    4 4 4
    -4 -4 -4
    -4 -4 -4
    -4 -4 -4
    4 4 4
    4 4 4
    -4 -4 -4
    4 4 4
    4 4 5
    -4 -4 -5
    4 4 5
    -4 -4 -5
    4 4 5
    -4 -4 -5
    4 4 5
    4 4 6
    -4 -4 -6
    4 4 6
    -4 -4 -6
    4 4 6
    -4 -4 -6
    4 4 6
    -4 -4 -7
    4 4 7
    -4 -4 -7
    4 4 7
    4 4 7
    -4 -4 -7
    4 4 7
    -4 -4 -7
    -4 -4 -8
    4 4 8
    -4 -4 -8
    4 4 8
    4 4 8
    4 4 8
    -4 -4 -8
    -4 -4 -8
    4 4 8
    -4 -4 -9
    4 4 9
    -4 -4 -9
    4 4 9
    4 4 9
    -4 -4 -9
    4 4 9
    -4 -4 -9
    -4 -4 -10
    4 4 10
    -4 -4 -10
    4 4 10
    -4 -4 -10
    4 4 10
    -4 -4 -10
    4 4 11
    -4 -4 -11
    -4 -4 -11
    4 4 11
    -4 -4 -11
    -4 -4 -11
    4 4 11
    -4 -4 -12
    4 4 12
    4 4 12
    -4 -4 -12
    4 4 12
    4 4 13
    -4 -4 -13
    4 4 13
    -4 -4 -13
    4 4 13
    -4 -4 -14
    4 4 14
    -4 -4 -14
    4 4 14
    4 4 14
    -4 -4 -15
    4 4 15
    4 4 15
    -4 -4 -15
    4 4 15
    -4 -4 -16
    4 4 16
    4 4 16
    -4 -4 -16
    4 4 16
    -4 -4 -17
    4 4 17
    4 4 17
    -4 -4 -17
    4 4 17
    -4 -4 -18
    4 4 18
    4 4 18
    4 4 18
    -4 -4 -18
    -4 -4 -19
    4 4 19
    4 4 19
    -4 -4 -19
    4 4 19
    -4 -4 -20
    4 4 20
    4 4 20
    4 4 20
    -4 -4 -20
    4 4 20
    -4 -4 -21
    4 4 21
    4 4 21
    4 4 21
    -4 -4 -21
    4 4 21
    -4 -4 -22
    4 4 22
    4 4 22
    -4 -4 -22
    4 4 22
    -4 -4 -23
    4 4 23
    -4 -4 -23
    4 4 23
    4 4 23
    4 4 24
    -4 -4 -24
    4 4 25
    -4 -4 -25
    -4 -4 -26
    -4 -4 -27
    -4 -4 -28
    -4 -5 23
    4 5 -23
    4 5 -22
    4 5 -22
    -4 -5 22
    4 5 -22
    -4 -5 21
    4 5 -21
    4 5 -21
    -4 -5 21
    4 5 -21
    -4 -5 20
    4 5 -20
    4 5 -20
    -4 -5 20
    4 5 -20
    -4 -5 19
    4 5 -19
    4 5 -19
    -4 -5 19
    4 5 -19
    4 5 -18
    -4 -5 18
    4 5 -18
    4 5 -18
    -4 -5 18
    4 5 -18
    4 5 -17
    -4 -5 17
    4 5 -17
    4 5 -17
    4 5 -17
    -4 -5 17
    4 5 -16
    -4 -5 16
    4 5 -16
    4 5 -16
    -4 -5 16
    4 5 -16
    4 5 -15
    -4 -5 15
    4 5 -15
    4 5 -15
    -4 -5 15
    4 5 -15
    4 5 -14
    -4 -5 14
    4 5 -14
    4 5 -14
    4 5 -14
    -4 -5 14
    4 5 -13
    -4 -5 13
    4 5 -13
    4 5 -13
    -4 -5 13
    4 5 -13
    -4 -5 12
    4 5 -12
    -4 -5 12
    4 5 -12
    4 5 -12
    -4 -5 12
    4 5 -12
    4 5 -11
    -4 -5 11
    -4 -5 11
    4 5 -11
    4 5 -11
    4 5 -11
    -4 -5 11
    -4 -5 10
    4 5 -10
    -4 -5 10
    4 5 -10
    4 5 -10
    4 5 -10
    -4 -5 10
    4 5 -9
    -4 -5 9
    -4 -5 9
    4 5 -9
    4 5 -9
    4 5 -9
    -4 -5 9
    4 5 -8
    -4 -5 8
    4 5 -8
    4 5 -8
    4 5 -8
    -4 -5 8
    4 5 -7
    -4 -5 7
    -4 -5 7
    4 5 -7
    4 5 -7
    -4 -5 7
    4 5 -7
    -4 -5 6
    4 5 -6
    -4 -5 6
    4 5 -6
    4 5 -6
    -4 -5 6
    4 5 -6
    4 5 -5
    -4 -5 5
    -4 -5 5
    4 5 -5
    4 5 -5
    4 5 -5
    4 5 -5
    -4 -5 5
    -4 -5 4
    -4 -5 4
    4 5 -4
    -4 -5 4
    4 5 -4
    4 5 -4
    4 5 -4
    4 5 -4
    4 5 -4
    -4 -5 4
    -4 -5 3
    -4 -5 3
    4 5 -3
    -4 -5 3
    4 5 -3
    4 5 -3
    4 5 -3
    4 5 -3
    4 5 -3
    -4 -5 3
    -4 -5 2
    -4 -5 2
    -4 -5 2
    4 5 -2
    4 5 -2
    -4 -5 2
    4 5 -2
    4 5 -2
    -4 -5 2
    -4 -5 1
    -4 -5 1
    -4 -5 1
    -4 -5 1
    -4 -5 1
    4 5 -1
    4 5 -1
    4 5 -1
    4 5 -1
    -4 -5 0
    -4 -5 0
    -4 -5 0
    -4 -5 0
    4 5 0
    4 5 0
    -4 -5 0
    4 5 0
    4 5 0
    -4 -5 -1
    -4 -5 -1
    -4 -5 -1
    -4 -5 -1
    4 5 1
    4 5 1
    -4 -5 -1
    4 5 1
    4 5 1
    -4 -5 -2
    -4 -5 -2
    -4 -5 -2
    -4 -5 -2
    4 5 2
    -4 -5 -2
    4 5 2
    4 5 2
    -4 -5 -3
    -4 -5 -3
    4 5 3
    -4 -5 -3
    4 5 3
    -4 -5 -3
    4 5 3
    4 5 3
    -4 -5 -4
    -4 -5 -4
    4 5 4
    -4 -5 -4
    4 5 4
    -4 -5 -4
    4 5 4
    4 5 4
    4 5 4
    4 5 5
    -4 -5 -5
    4 5 5
    -4 -5 -5
    4 5 5
    4 5 5
    4 5 5
    -4 -5 -6
    4 5 6
    4 5 6
    -4 -5 -6
    4 5 6
    4 5 6
    4 5 6
    4 5 7
    -4 -5 -7
    4 5 7
    -4 -5 -7
    -4 -5 -7
    4 5 7
    4 5 7
    4 5 7
    4 5 7
    4 5 8
    -4 -5 -8
    4 5 8
    -4 -5 -8
    -4 -5 -8
    4 5 8
    4 5 8
    4 5 8
    -4 -5 -9
    4 5 9
    4 5 9
    -4 -5 -9
    4 5 9
    -4 -5 -9
    4 5 10
    -4 -5 -10
    4 5 10
    -4 -5 -10
    4 5 10
    -4 -5 -11
    4 5 11
    4 5 11
    -4 -5 -11
    4 5 11
    -4 -5 -12
    4 5 12
    4 5 12
    -4 -5 -12
    4 5 12
    -4 -5 -13
    4 5 13
    4 5 13
    -4 -5 -13
    4 5 13
    -4 -5 -13
    -4 -5 -14
    4 5 14
    4 5 14
    -4 -5 -14
    4 5 14
    4 5 15
    -4 -5 -15
    4 5 15
    4 5 15
    -4 -5 -15
    -4 -5 -16
    4 5 16
    4 5 16
    -4 -5 -16
    4 5 16
    -4 -5 -17
    4 5 17
    4 5 17
    -4 -5 -17
    4 5 17
    -4 -5 -18
    4 5 18
    4 5 18
    -4 -5 -18
    4 5 18
    4 5 19
    -4 -5 -19
    4 5 19
    -4 -5 -19
    4 5 19
    -4 -5 -20
    4 5 20
    4 5 20
    -4 -5 -20
    4 5 20
    -4 -5 -21
    4 5 21
    4 5 21
    -4 -5 -21
    4 5 21
    -4 -5 -22
    4 5 22
    -4 -5 -22
    4 5 22
    -4 -5 -23
    4 5 23
    -4 -5 -23
    4 5 23
    4 5 24
    -4 -5 -24
    4 5 24
    4 5 25
    -4 -5 -25
    -4 -5 -26
    -4 -5 -27
    -4 -6 23
    4 6 -22
    -4 -6 22
    4 6 -22
    -4 -6 21
    4 6 -21
    4 6 -21
    -4 -6 21
    4 6 -21
    -4 -6 20
    4 6 -20
    4 6 -20
    -4 -6 20
    4 6 -20
    -4 -6 19
    4 6 -19
    4 6 -19
    -4 -6 19
    4 6 -19
    -4 -6 18
    4 6 -18
    4 6 -18
    -4 -6 18
    4 6 -18
    4 6 -17
    -4 -6 17
    4 6 -17
    4 6 -17
    -4 -6 17
    4 6 -17
    4 6 -16
    -4 -6 16
    4 6 -16
    4 6 -16
    4 6 -16
    -4 -6 16
    4 6 -15
    -4 -6 15
    4 6 -15
    4 6 -15
    4 6 -15
    -4 -6 15
    4 6 -14
    -4 -6 14
    4 6 -14
    4 6 -14
    -4 -6 14
    4 6 -14
    4 6 -13
    -4 -6 13
    4 6 -13
    4 6 -13
    4 6 -13
    -4 -6 13
    -4 -6 12
    4 6 -12
    -4 -6 12
    4 6 -12
    4 6 -12
    -4 -6 12
    4 6 -12
    -4 -6 11
    4 6 -11
    -4 -6 11
    4 6 -11
    4 6 -11
    4 6 -11
    -4 -6 11
    4 6 -10
    -4 -6 10
    -4 -6 10
    4 6 -10
    4 6 -10
    4 6 -10
    -4 -6 10
    4 6 -9
    -4 -6 9
    -4 -6 9
    4 6 -9
    4 6 -9
    4 6 -9
    -4 -6 9
    4 6 -8
    -4 -6 8
    -4 -6 8
    4 6 -8
    4 6 -8
    4 6 -8
    4 6 -8
    -4 -6 8
    -4 -6 7
    4 6 -7
    -4 -6 7
    4 6 -7
    4 6 -7
    4 6 -7
    4 6 -7
    -4 -6 7
    4 6 -6
    -4 -6 6
    -4 -6 6
    -4 -6 6
    4 6 -6
    4 6 -6
    4 6 -6
    4 6 -6
    -4 -6 6
    -4 -6 5
    -4 -6 5
    4 6 -5
    -4 -6 5
    4 6 -5
    4 6 -5
    4 6 -5
    4 6 -5
    -4 -6 5
    -4 -6 4
    -4 -6 4
    4 6 -4
    -4 -6 4
    4 6 -4
    4 6 -4
    4 6 -4
    4 6 -4
    -4 -6 4
    4 6 -3
    -4 -6 3
    -4 -6 3
    -4 -6 3
    4 6 -3
    4 6 -3
    4 6 -3
    -4 -6 3
    4 6 -3
    -4 -6 2
    4 6 -2
    -4 -6 2
    -4 -6 2
    -4 -6 2
    4 6 -2
    4 6 -2
    -4 -6 2
    -4 -6 2
    4 6 -2
    -4 -6 1
    -4 -6 1
    -4 -6 1
    4 6 -1
    4 6 -1
    -4 -6 1
    4 6 -1
    4 6 -1
    -4 -6 0
    -4 -6 0
    -4 -6 0
    4 6 0
    -4 -6 0
    4 6 0
    -4 -6 0
    4 6 0
    4 6 0
    -4 -6 -1
    -4 -6 -1
    -4 -6 -1
    -4 -6 -1
    4 6 1
    -4 -6 -1
    4 6 1
    4 6 1
    -4 -6 -2
    -4 -6 -2
    -4 -6 -2
    -4 -6 -2
    4 6 2
    4 6 2
    4 6 2
    -4 -6 -3
    4 6 3
    -4 -6 -3
    4 6 3
    -4 -6 -3
    -4 -6 -3
    4 6 3
    4 6 3
    -4 -6 -4
    4 6 4
    -4 -6 -4
    4 6 4
    -4 -6 -4
    -4 -6 -4
    4 6 4
    4 6 4
    4 6 5
    -4 -6 -5
    4 6 5
    -4 -6 -5
    4 6 5
    4 6 5
    4 6 6
    -4 -6 -6
    -4 -6 -6
    4 6 6
    4 6 6
    4 6 6
    4 6 7
    -4 -6 -7
    4 6 7
    -4 -6 -7
    4 6 7
    4 6 7
    4 6 7
    4 6 8
    -4 -6 -8
    4 6 8
    -4 -6 -8
    4 6 8
    4 6 8
    4 6 8
    -4 -6 -9
    4 6 9
    4 6 9
    -4 -6 -9
    4 6 9
    4 6 9
    4 6 9
    4 6 10
    -4 -6 -10
    4 6 10
    -4 -6 -10
    4 6 10
    4 6 10
    4 6 11
    -4 -6 -11
    4 6 11
    -4 -6 -11
    4 6 11
    4 6 11
    4 6 12
    -4 -6 -12
    4 6 12
    4 6 12
    -4 -6 -12
    -4 -6 -13
    4 6 13
    4 6 13
    -4 -6 -13
    4 6 13
    4 6 14
    -4 -6 -14
    4 6 14
    -4 -6 -14
    4 6 14
    4 6 15
    -4 -6 -15
    -4 -6 -15
    4 6 15
    -4 -6 -15
    4 6 15
    -4 -6 -16
    4 6 16
    4 6 16
    -4 -6 -16
    4 6 16
    -4 -6 -17
    4 6 17
    4 6 17
    -4 -6 -17
    4 6 17
    -4 -6 -18
    4 6 18
    4 6 18
    -4 -6 -18
    4 6 18
    -4 -6 -19
    4 6 19
    4 6 19
    -4 -6 -19
    4 6 19
    -4 -6 -20
    4 6 20
    -4 -6 -20
    4 6 21
    -4 -6 -21
    -4 -6 -21
    4 6 21
    -4 -6 -22
    4 6 22
    -4 -6 -22
    4 6 22
    -4 -6 -23
    4 6 23
    -4 -6 -23
    4 6 23
    4 6 24
    4 6 24
    -4 -6 -24
    4 6 25
    -4 -6 -25
    -4 -6 -26
    -4 -6 -27
    4 7 -22
    -4 -7 22
    4 7 -21
    4 7 -21
    4 7 -21
    -4 -7 20
    4 7 -20
    4 7 -20
    -4 -7 20
    4 7 -20
    -4 -7 19
    4 7 -19
    4 7 -19
    4 7 -19
    -4 -7 19
    -4 -7 18
    4 7 -18
    4 7 -18
    -4 -7 18
    4 7 -18
    -4 -7 17
    4 7 -17
    4 7 -17
    4 7 -17
    -4 -7 17
    -4 -7 16
    4 7 -16
    4 7 -16
    4 7 -16
    -4 -7 16
    4 7 -15
    -4 -7 15
    4 7 -15
    4 7 -15
    -4 -7 15
    4 7 -15
    4 7 -14
    -4 -7 14
    4 7 -14
    4 7 -14
    -4 -7 14
    4 7 -14
    4 7 -13
    -4 -7 13
    4 7 -13
    4 7 -13
    4 7 -13
    -4 -7 13
    4 7 -12
    -4 -7 12
    -4 -7 12
    4 7 -12
    4 7 -12
    -4 -7 12
    4 7 -12
    4 7 -11
    -4 -7 11
    -4 -7 11
    4 7 -11
    4 7 -11
    -4 -7 11
    4 7 -11
    4 7 -10
    -4 -7 10
    -4 -7 10
    4 7 -10
    4 7 -10
    4 7 -10
    4 7 -10
    -4 -7 10
    -4 -7 9
    4 7 -9
    -4 -7 9
    4 7 -9
    4 7 -9
    4 7 -9
    4 7 -9
    -4 -7 9
    4 7 -8
    -4 -7 8
    4 7 -8
    4 7 -8
    4 7 -8
    4 7 -8
    -4 -7 8
    4 7 -7
    -4 -7 7
    4 7 -7
    4 7 -7
    4 7 -7
    -4 -7 7
    4 7 -6
    -4 -7 6
    4 7 -6
    4 7 -6
    -4 -7 6
    4 7 -6
    -4 -7 5
    4 7 -5
    -4 -7 5
    4 7 -5
    4 7 -5
    4 7 -5
    -4 -7 5
    -4 -7 4
    4 7 -4
    -4 -7 4
    4 7 -4
    4 7 -4
    -4 -7 4
    4 7 -4
    -4 -7 4
    4 7 -3
    -4 -7 3
    -4 -7 3
    -4 -7 3
    4 7 -3
    4 7 -3
    -4 -7 3
    -4 -7 3
    4 7 -3
    -4 -7 2
    4 7 -2
    -4 -7 2
    4 7 -2
    4 7 -2
    -4 -7 2
    4 7 -2
    -4 -7 2
    -4 -7 1
    -4 -7 1
    4 7 -1
    4 7 -1
    -4 -7 1
    4 7 -1
    -4 -7 1
    4 7 -1
    -4 -7 0
    -4 -7 0
    4 7 0
    -4 -7 0
    4 7 0
    4 7 0
    4 7 1
    -4 -7 -1
    -4 -7 -1
    4 7 1
    4 7 1
    4 7 2
    -4 -7 -2
    4 7 2
    4 7 2
    4 7 2
    4 7 3
    4 7 3
    -4 -7 -3
    4 7 3
    4 7 3
    4 7 4
    -4 -7 -4
    4 7 4
    -4 -7 -4
    4 7 4
    4 7 4
    4 7 5
    -4 -7 -5
    4 7 5
    -4 -7 -5
    4 7 5
    4 7 5
    4 7 6
    -4 -7 -6
    4 7 6
    -4 -7 -6
    4 7 6
    4 7 6
    4 7 7
    -4 -7 -7
    4 7 7
    -4 -7 -7
    4 7 7
    4 7 7
    4 7 7
    4 7 8
    -4 -7 -8
    4 7 8
    -4 -7 -8
    4 7 8
    4 7 8
    4 7 8
    -4 -7 -9
    4 7 9
    4 7 9
    -4 -7 -9
    4 7 9
    4 7 9
    4 7 9
    -4 -7 -10
    4 7 10
    4 7 10
    -4 -7 -10
    4 7 10
    4 7 10
    -4 -7 -11
    4 7 11
    4 7 11
    -4 -7 -11
    4 7 11
    4 7 11
    4 7 12
    -4 -7 -12
    -4 -7 -12
    4 7 12
    4 7 12
    4 7 13
    -4 -7 -13
    4 7 13
    -4 -7 -13
    4 7 13
    4 7 13
    4 7 14
    -4 -7 -14
    4 7 14
    -4 -7 -14
    4 7 14
    4 7 14
    4 7 15
    -4 -7 -15
    4 7 15
    4 7 15
    -4 -7 -15
    4 7 16
    -4 -7 -16
    4 7 16
    -4 -7 -16
    4 7 16
    4 7 17
    -4 -7 -17
    -4 -7 -17
    4 7 17
    -4 -7 -17
    4 7 17
    -4 -7 -18
    4 7 18
    -4 -7 -18
    4 7 18
    -4 -7 -19
    4 7 19
    -4 -7 -19
    4 7 19
    -4 -7 -20
    4 7 20
    -4 -7 -20
    4 7 20
    -4 -7 -21
    4 7 21
    -4 -7 -21
    4 7 21
    -4 -7 -22
    4 7 22
    -4 -7 -22
    4 7 22
    -4 -7 -23
    4 7 23
    -4 -7 -23
    4 7 24
    4 7 24
    -4 -7 -24
    4 7 25
    -4 -7 -25
    4 7 26
    -4 -7 -26
    -4 -8 22
    4 8 -21
    -4 -8 21
    4 8 -20
    4 8 -20
    -4 -8 20
    4 8 -20
    -4 -8 19
    4 8 -19
    4 8 -19
    -4 -8 19
    4 8 -19
    -4 -8 18
    4 8 -18
    4 8 -18
    -4 -8 18
    4 8 -18
    -4 -8 17
    4 8 -17
    4 8 -17
    -4 -8 17
    4 8 -17
    -4 -8 16
    4 8 -16
    4 8 -16
    4 8 -16
    -4 -8 16
    -4 -8 15
    4 8 -15
    4 8 -15
    -4 -8 15
    4 8 -15
    4 8 -14
    -4 -8 14
    4 8 -14
    4 8 -14
    4 8 -14
    -4 -8 14
    4 8 -13
    -4 -8 13
    4 8 -13
    4 8 -13
    4 8 -13
    -4 -8 13
    -4 -8 12
    4 8 -12
    -4 -8 12
    4 8 -12
    4 8 -12
    4 8 -12
    4 8 -12
    -4 -8 12
    4 8 -11
    -4 -8 11
    4 8 -11
    4 8 -11
    -4 -8 11
    4 8 -11
    4 8 -10
    -4 -8 10
    4 8 -10
    4 8 -10
    4 8 -10
    -4 -8 10
    4 8 -9
    -4 -8 9
    4 8 -9
    4 8 -9
    4 8 -9
    -4 -8 9
    4 8 -8
    -4 -8 8
    4 8 -8
    4 8 -8
    4 8 -8
    -4 -8 8
    4 8 -7
    -4 -8 7
    4 8 -7
    4 8 -7
    -4 -8 7
    4 8 -7
    4 8 -6
    -4 -8 6
    -4 -8 6
    4 8 -6
    4 8 -6
    4 8 -6
    -4 -8 6
    4 8 -5
    -4 -8 5
    4 8 -5
    4 8 -5
    -4 -8 5
    -4 -8 5
    4 8 -5
    4 8 -4
    -4 -8 4
    -4 -8 4
    4 8 -4
    -4 -8 4
    -4 -8 4
    4 8 -4
    4 8 -3
    -4 -8 3
    -4 -8 3
    4 8 -3
    -4 -8 3
    -4 -8 3
    4 8 -3
    4 8 -2
    -4 -8 2
    -4 -8 2
    4 8 -2
    -4 -8 2
    -4 -8 1
    4 8 -1
    -4 -8 1
    4 8 -1
    -4 -8 1
    -4 -8 0
    4 8 0
    -4 -8 0
    4 8 0
    4 8 0
    4 8 1
    -4 -8 -1
    4 8 1
    4 8 1
    4 8 2
    -4 -8 -2
    4 8 2
    4 8 2
    4 8 2
    4 8 3
    -4 -8 -3
    4 8 3
    4 8 3
    4 8 3
    4 8 4
    -4 -8 -4
    4 8 4
    4 8 4
    4 8 4
    4 8 5
    -4 -8 -5
    4 8 5
    4 8 5
    4 8 5
    4 8 6
    4 8 6
    -4 -8 -6
    4 8 6
    4 8 6
    4 8 7
    -4 -8 -7
    4 8 7
    -4 -8 -7
    4 8 7
    4 8 7
    4 8 7
    4 8 8
    -4 -8 -8
    4 8 8
    -4 -8 -8
    4 8 8
    4 8 8
    4 8 9
    -4 -8 -9
    4 8 9
    -4 -8 -9
    4 8 9
    4 8 9
    4 8 10
    -4 -8 -10
    4 8 10
    -4 -8 -10
    4 8 10
    4 8 10
    4 8 11
    -4 -8 -11
    4 8 11
    -4 -8 -11
    4 8 11
    4 8 11
    4 8 12
    -4 -8 -12
    4 8 12
    -4 -8 -12
    4 8 12
    4 8 12
    4 8 13
    -4 -8 -13
    4 8 13
    -4 -8 -13
    4 8 13
    4 8 13
    4 8 14
    -4 -8 -14
    4 8 14
    -4 -8 -14
    4 8 14
    4 8 14
    4 8 15
    -4 -8 -15
    -4 -8 -15
    4 8 15
    4 8 15
    4 8 15
    4 8 16
    -4 -8 -16
    4 8 16
    -4 -8 -16
    4 8 16
    4 8 17
    -4 -8 -17
    -4 -8 -17
    4 8 17
    4 8 18
    -4 -8 -18
    -4 -8 -18
    -4 -8 -18
    4 8 18
    4 8 19
    -4 -8 -19
    -4 -8 -19
    -4 -8 -20
    4 8 20
    -4 -8 -20
    4 8 20
    -4 -8 -21
    4 8 21
    -4 -8 -21
    4 8 21
    -4 -8 -22
    4 8 22
    -4 -8 -22
    4 8 22
    -4 -8 -23
    4 8 23
    4 8 23
    -4 -8 -23
    4 8 24
    -4 -8 -24
    4 8 25
    -4 -8 -25
    4 9 -19
    4 9 -19
    -4 -9 19
    -4 -9 18
    4 9 -18
    4 9 -18
    -4 -9 18
    -4 -9 17
    4 9 -17
    4 9 -17
    -4 -9 17
    -4 -9 16
    4 9 -16
    4 9 -16
    -4 -9 16
    -4 -9 15
    4 9 -15
    4 9 -15
    -4 -9 15
    -4 -9 14
    4 9 -14
    4 9 -14
    -4 -9 14
    4 9 -14
    -4 -9 13
    4 9 -13
    4 9 -13
    -4 -9 13
    4 9 -13
    4 9 -12
    -4 -9 12
    4 9 -12
    4 9 -12
    -4 -9 12
    4 9 -12
    4 9 -11
    -4 -9 11
    4 9 -11
    4 9 -11
    -4 -9 11
    4 9 -11
    4 9 -10
    -4 -9 10
    4 9 -10
    4 9 -10
    -4 -9 10
    4 9 -10
    4 9 -9
    -4 -9 9
    -4 -9 9
    4 9 -9
    4 9 -9
    4 9 -9
    -4 -9 9
    4 9 -8
    -4 -9 8
    4 9 -8
    4 9 -8
    -4 -9 8
    -4 -9 8
    4 9 -8
    4 9 -7
    -4 -9 7
    4 9 -7
    4 9 -7
    -4 -9 7
    4 9 -7
    -4 -9 7
    4 9 -6
    -4 -9 6
    4 9 -6
    4 9 -6
    -4 -9 6
    4 9 -6
    -4 -9 6
    4 9 -5
    -4 -9 5
    -4 -9 5
    4 9 -5
    -4 -9 5
    4 9 -5
    -4 -9 5
    4 9 -4
    -4 -9 4
    -4 -9 4
    -4 -9 4
    4 9 -4
    -4 -9 4
    4 9 -3
    -4 -9 3
    -4 -9 3
    -4 -9 3
    4 9 -3
    4 9 -2
    -4 -9 2
    -4 -9 2
    -4 -9 2
    4 9 -2
    -4 -9 1
    -4 -9 1
    4 9 -1
    -4 -9 1
    -4 -9 0
    -4 -9 0
    4 9 0
    4 9 1
    -4 -9 -1
    4 9 1
    4 9 1
    4 9 1
    4 9 2
    -4 -9 -2
    4 9 2
    4 9 2
    4 9 2
    4 9 3
    -4 -9 -3
    4 9 3
    4 9 3
    4 9 3
    4 9 4
    4 9 4
    -4 -9 -4
    4 9 4
    4 9 4
    4 9 5
    4 9 5
    -4 -9 -5
    4 9 5
    4 9 5
    4 9 6
    4 9 6
    -4 -9 -6
    4 9 6
    4 9 6
    4 9 7
    4 9 7
    -4 -9 -7
    4 9 7
    4 9 7
    4 9 8
    4 9 8
    -4 -9 -8
    4 9 8
    4 9 8
    4 9 9
    -4 -9 -9
    4 9 9
    -4 -9 -9
    4 9 9
    4 9 9
    4 9 10
    -4 -9 -10
    4 9 10
    -4 -9 -10
    4 9 10
    4 9 10
    4 9 11
    -4 -9 -11
    4 9 11
    -4 -9 -11
    4 9 11
    4 9 11
    4 9 12
    -4 -9 -12
    4 9 12
    -4 -9 -12
    4 9 12
    4 9 12
    4 9 13
    -4 -9 -13
    4 9 13
    -4 -9 -13
    4 9 13
    4 9 13
    4 9 14
    -4 -9 -14
    4 9 14
    -4 -9 -14
    4 9 14
    4 9 15
    -4 -9 -15
    4 9 15
    -4 -9 -15
    4 9 15
    -4 -9 -16
    4 9 16
    -4 -9 -16
    4 9 16
    -4 -9 -17
    4 9 17
    4 9 17
    -4 -9 -17
    4 9 17
    4 9 18
    -4 -9 -18
    -4 -9 -18
    4 9 18
    4 9 19
    -4 -9 -19
    -4 -9 -19
    -4 -9 -19
    4 9 19
    4 9 20
    -4 -9 -20
    -4 -9 -20
    4 9 20
    -4 -9 -21
    4 9 21
    -4 -9 -21
    4 9 21
    -4 -9 -22
    4 9 22
    -4 -9 -22
    -4 -9 -23
    4 9 23
    4 9 23
    -4 -9 -23
    -4 -9 -24
    4 10 -18
    -4 -10 17
    4 10 -17
    4 10 -17
    -4 -10 16
    4 10 -16
    4 10 -16
    -4 -10 15
    4 10 -15
    4 10 -15
    -4 -10 14
    -4 -10 14
    4 10 -14
    4 10 -14
    4 10 -14
    -4 -10 13
    -4 -10 13
    4 10 -13
    4 10 -13
    4 10 -13
    -4 -10 12
    4 10 -12
    4 10 -12
    -4 -10 12
    -4 -10 12
    4 10 -12
    4 10 -11
    -4 -10 11
    4 10 -11
    4 10 -11
    -4 -10 11
    4 10 -11
    -4 -10 11
    4 10 -10
    -4 -10 10
    4 10 -10
    4 10 -10
    -4 -10 10
    -4 -10 10
    4 10 -10
    4 10 -9
    -4 -10 9
    4 10 -9
    4 10 -9
    -4 -10 9
    -4 -10 9
    4 10 -9
    4 10 -8
    -4 -10 8
    4 10 -8
    4 10 -8
    -4 -10 8
    -4 -10 8
    4 10 -8
    4 10 -7
    -4 -10 7
    4 10 -7
    -4 -10 7
    -4 -10 7
    4 10 -7
    4 10 -6
    -4 -10 6
    -4 -10 6
    -4 -10 6
    4 10 -6
    -4 -10 6
    4 10 -5
    -4 -10 5
    -4 -10 5
    -4 -10 5
    -4 -10 5
    4 10 -5
    4 10 -4
    -4 -10 4
    -4 -10 4
    -4 -10 4
    4 10 -4
    4 10 -3
    -4 -10 3
    -4 -10 3
    -4 -10 3
    4 10 -3
    4 10 -2
    -4 -10 2
    -4 -10 2
    -4 -10 2
    4 10 -2
    -4 -10 1
    -4 -10 1
    4 10 -1
    -4 -10 0
    4 10 0
    -4 -10 0
    4 10 1
    -4 -10 -1
    4 10 1
    4 10 1
    -4 -10 -1
    4 10 2
    -4 -10 -2
    4 10 2
    4 10 2
    4 10 3
    4 10 3
    -4 -10 -3
    4 10 3
    4 10 3
    4 10 4
    4 10 4
    -4 -10 -4
    4 10 4
    4 10 4
    4 10 5
    -4 -10 -5
    4 10 5
    4 10 5
    4 10 5
    4 10 6
    4 10 6
    -4 -10 -6
    4 10 6
    4 10 6
    4 10 7
    4 10 7
    -4 -10 -7
    4 10 7
    4 10 7
    4 10 8
    4 10 8
    -4 -10 -8
    4 10 8
    4 10 8
    4 10 9
    4 10 9
    -4 -10 -9
    4 10 9
    4 10 9
    4 10 10
    -4 -10 -10
    4 10 10
    -4 -10 -10
    4 10 10
    4 10 10
    4 10 11
    -4 -10 -11
    4 10 11
    -4 -10 -11
    4 10 11
    4 10 12
    -4 -10 -12
    4 10 12
    -4 -10 -12
    4 10 12
    4 10 13
    -4 -10 -13
    4 10 13
    -4 -10 -13
    4 10 13
    -4 -10 -14
    4 10 14
    4 10 14
    -4 -10 -14
    4 10 14
    4 10 15
    -4 -10 -15
    4 10 15
    -4 -10 -15
    4 10 15
    4 10 16
    -4 -10 -16
    4 10 16
    -4 -10 -16
    4 10 16
    -4 -10 -17
    4 10 17
    -4 -10 -17
    4 10 17
    4 10 18
    -4 -10 -18
    4 10 18
    -4 -10 -18
    4 10 18
    4 10 19
    -4 -10 -19
    -4 -10 -19
    4 10 19
    4 10 20
    -4 -10 -20
    -4 -10 -20
    -4 -10 -20
    4 10 20
    4 10 21
    -4 -10 -21
    -4 -10 -21
    4 10 21
    4 10 22
    -4 -10 -22
    -4 -10 -22
    -4 -10 -23
    -4 -10 -23
    4 11 -17
    4 11 -16
    4 11 -16
    -4 -11 16
    -4 -11 15
    4 11 -15
    4 11 -15
    -4 -11 15
    -4 -11 14
    4 11 -14
    4 11 -14
    -4 -11 14
    -4 -11 13
    4 11 -13
    4 11 -13
    -4 -11 13
    4 11 -13
    -4 -11 12
    4 11 -12
    -4 -11 12
    4 11 -12
    4 11 -12
    -4 -11 11
    4 11 -11
    4 11 -11
    -4 -11 11
    4 11 -11
    -4 -11 10
    4 11 -10
    4 11 -10
    -4 -11 10
    4 11 -10
    4 11 -9
    -4 -11 9
    4 11 -9
    -4 -11 9
    4 11 -9
    4 11 -8
    -4 -11 8
    -4 -11 8
    -4 -11 8
    4 11 -8
    4 11 -7
    -4 -11 7
    -4 -11 7
    -4 -11 7
    4 11 -7
    4 11 -6
    -4 -11 6
    -4 -11 6
    -4 -11 6
    4 11 -6
    4 11 -5
    -4 -11 5
    -4 -11 5
    -4 -11 5
    4 11 -5
    4 11 -4
    -4 -11 4
    -4 -11 4
    4 11 -4
    4 11 -3
    -4 -11 3
    -4 -11 3
    4 11 -3
    -4 -11 2
    4 11 -2
    4 11 -2
    -4 -11 1
    4 11 -1
    -4 -11 0
    4 11 0
    4 11 1
    -4 -11 -1
    4 11 1
    4 11 2
    -4 -11 -2
    4 11 2
    4 11 3
    -4 -11 -3
    4 11 3
    4 11 4
    -4 -11 -4
    4 11 4
    4 11 5
    -4 -11 -5
    4 11 5
    4 11 5
    -4 -11 -6
    4 11 6
    4 11 6
    4 11 6
    4 11 7
    -4 -11 -7
    4 11 7
    4 11 7
    4 11 8
    4 11 8
    -4 -11 -8
    4 11 8
    4 11 8
    4 11 9
    -4 -11 -9
    4 11 9
    4 11 9
    4 11 10
    -4 -11 -10
    4 11 10
    4 11 10
    4 11 11
    -4 -11 -11
    4 11 11
    -4 -11 -11
    4 11 11
    4 11 12
    -4 -11 -12
    4 11 12
    -4 -11 -12
    4 11 12
    -4 -11 -13
    4 11 13
    4 11 13
    -4 -11 -13
    4 11 13
    4 11 14
    -4 -11 -14
    4 11 14
    -4 -11 -14
    4 11 14
    4 11 15
    -4 -11 -15
    4 11 15
    -4 -11 -15
    4 11 15
    4 11 16
    -4 -11 -16
    4 11 16
    -4 -11 -16
    4 11 16
    4 11 17
    -4 -11 -17
    4 11 17
    -4 -11 -17
    4 11 17
    4 11 18
    -4 -11 -18
    4 11 18
    -4 -11 -18
    4 11 18
    4 11 19
    -4 -11 -19
    -4 -11 -19
    4 11 20
    -4 -11 -20
    -4 -11 -20
    4 11 21
    -4 -11 -21
    -4 -11 -21
    -4 -11 -21
    4 11 22
    -4 -11 -22
    4 12 -15
    -4 -12 15
    -4 -12 14
    4 12 -14
    4 12 -14
    -4 -12 14
    -4 -12 13
    4 12 -13
    -4 -12 13
    4 12 -13
    -4 -12 12
    4 12 -12
    -4 -12 12
    4 12 -12
    -4 -12 11
    -4 -12 11
    4 12 -11
    -4 -12 10
    -4 -12 10
    -4 -12 10
    4 12 -10
    -4 -12 9
    -4 -12 9
    -4 -12 9
    4 12 -9
    -4 -12 8
    -4 -12 8
    -4 -12 8
    4 12 -8
    4 12 -7
    -4 -12 7
    -4 -12 7
    -4 -12 7
    4 12 -7
    4 12 -6
    -4 -12 6
    -4 -12 6
    -4 -12 6
    4 12 -6
    4 12 -5
    -4 -12 5
    -4 -12 5
    -4 -12 5
    4 12 -5
    -4 -12 4
    4 12 -4
    4 12 -4
    -4 -12 3
    4 12 -3
    4 12 -3
    -4 -12 2
    4 12 -2
    -4 -12 1
    4 12 -1
    -4 -12 0
    4 12 0
    4 12 1
    -4 -12 -1
    4 12 1
    4 12 2
    -4 -12 -2
    4 12 2
    4 12 3
    -4 -12 -3
    4 12 3
    4 12 4
    -4 -12 -4
    4 12 4
    4 12 5
    -4 -12 -5
    4 12 5
    4 12 6
    -4 -12 -6
    4 12 6
    4 12 7
    -4 -12 -7
    4 12 7
    4 12 8
    -4 -12 -8
    4 12 8
    4 12 9
    -4 -12 -9
    4 12 9
    4 12 10
    -4 -12 -10
    4 12 10
    -4 -12 -11
    4 12 11
    4 12 11
    4 12 12
[truncated: 528,763 more chars]
