# Supplementary material for: Synthesis, crystal structure and photophysical properties of a dinuclear MnII complex with 6-(di­ethyl­amino)-4-phenyl-2-(pyridin-2-yl)quinoline
Source: Acta Crystallogr E Crystallogr Commun. 2024 Jun 28;80(Pt 7):795–9. doi: 10.1107/S2056989024006042 (PMC11223701; doi:10.1107/S2056989024006042)
Supplement: Supplementary file 2 [file e-80-00795-Isup2.hkl]

#
# h,k,l, Fc-squared, Fo-squared, sigma(Fo-squared), status flag
#
data_I
_shelx_title ' hai136_auto_a.res in P-1'
_shelx_refln_list_code          4
_shelx_F_calc_maximum      243.92
_exptl_crystal_F_000      1008.00
_reflns_d_resolution_high  0.8000

loop_
 _space_group_symop_operation_xyz
 'x, y, z'
 '-x, -y, -z'

_cell_length_a     8.7491
_cell_length_b    13.2133
_cell_length_c    21.3793
_cell_angle_alpha  88.914
_cell_angle_beta   82.290
_cell_angle_gamma  88.989

_shelx_F_squared_multiplier     1.000

loop_
 _refln_index_h
 _refln_index_k
 _refln_index_l
 _refln_F_squared_calc
 _refln_F_squared_meas
 _refln_F_squared_sigma
 _refln_observed_status
   2   0   0      21943.28      21313.73        48.20 o
   3   0   0       1289.67       1143.61        10.75 o
   4   0   0       3726.02       3633.97        20.57 o
   5   0   0         69.02         62.22         3.62 o
   6   0   0        406.59        503.53        16.31 o
   7   0   0       1029.76       1158.41        24.24 o
   8   0   0       1263.96       1325.74        33.58 o
   9   0   0        125.90        154.57        15.90 o
  10   0   0        190.66        241.41        22.30 o
 -10   1   0         19.24         27.13         8.56 o
  -9   1   0         33.54         53.71        10.33 o
  -8   1   0          3.71          4.91         4.71 o
  -7   1   0        139.84        143.97         8.84 o
  -6   1   0        503.09        500.33        11.87 o
  -5   1   0       1916.79       1893.27        20.54 o
  -4   1   0       2845.33       2798.30        20.96 o
  -3   1   0       5354.93       5012.16        24.02 o
  -2   1   0       2030.82       2170.71        14.53 o
   2   1   0        104.10         70.97         2.58 o
   3   1   0       4050.26       4239.07        27.81 o
   4   1   0        505.57        483.19         9.75 o
   5   1   0        751.66        755.97        14.91 o
   6   1   0          0.22          2.47         2.13 o
   7   1   0          4.16          2.37         3.01 o
   8   1   0         29.85         33.06         7.50 o
   9   1   0         44.33         53.88        10.00 o
  10   1   0          3.17         -0.75         5.76 o
 -10   2   0         17.64         14.04         9.63 o
  -9   2   0        178.37        224.25        22.93 o
  -8   2   0          1.13         -0.55         6.96 o
  -7   2   0        985.08        905.32        20.62 o
  -6   2   0          0.29         -0.54         1.65 o
  -5   2   0       2609.75       2333.47        23.30 o
  -4   2   0       9369.16       9260.12        43.17 o
  -3   2   0        214.41        201.87         5.76 o
  -2   2   0       9279.78       9638.67        50.58 o
  -1   2   0         68.80         63.30         2.96 o
   1   2   0         96.12         75.90         2.39 o
   2   2   0        484.87        513.13         6.91 o
   3   2   0       2131.03       2286.84        17.74 o
   4   2   0        508.06        497.35        10.02 o
   5   2   0        474.21        462.15         9.00 o
   6   2   0        428.89        461.58        13.17 o
   7   2   0          1.20          4.01         3.50 o
   8   2   0        550.43        587.47        23.08 o
   9   2   0         88.55        108.44        13.99 o
  10   2   0        268.09        287.77        24.81 o
 -10   3   0          1.13          7.56         9.62 o
  -9   3   0          4.05         29.58         8.34 o
  -8   3   0       1610.86       1540.89        47.89 o
  -7   3   0        267.30        254.57        12.32 o
  -6   3   0          7.80         26.19         4.12 o
  -5   3   0          0.66         -0.09         2.15 o
  -4   3   0       3046.17       3172.57        32.13 o
  -3   3   0       3251.49       3339.33        29.18 o
  -2   3   0       1933.44       1812.86        18.14 o
  -1   3   0        129.52        158.05         6.28 o
   0   3   0       7567.90       7506.02        34.35 o
   1   3   0      40430.83      41712.94       176.53 o
   2   3   0       5595.46       5285.51        25.82 o
   3   3   0       2756.32       2832.48        27.12 o
   4   3   0        643.07        568.05        11.73 o
   5   3   0         31.26         30.78         2.97 o
   6   3   0         88.70         90.31         4.95 o
   7   3   0         42.82         29.41         5.46 o
   8   3   0       2601.80       2820.12        51.29 o
   9   3   0        132.53        152.93        19.35 o
  10   3   0        289.76        285.65        29.73 o
 -10   4   0          0.08         -0.37         8.89 o
  -9   4   0        140.77        179.49        18.37 o
  -8   4   0         51.13         77.46         9.54 o
  -7   4   0       2471.43       2342.47        41.66 o
  -6   4   0        621.86        609.66        19.12 o
  -5   4   0        797.71        780.98        20.94 o
  -4   4   0       1006.85       1226.28        22.65 o
  -3   4   0          6.45          7.68         1.92 o
  -2   4   0       2162.59       2141.68        26.24 o
  -1   4   0       1434.39       1333.61        20.00 o
   0   4   0      19715.28      19551.07        67.64 o
   1   4   0       3762.05       4329.30        21.74 o
   2   4   0       5563.32       6129.34        35.93 o
   3   4   0       2775.83       2648.64        22.89 o
   4   4   0       8373.11       8389.32        72.60 o
   5   4   0       2957.26       2863.99        34.56 o
   6   4   0        802.83        851.42        19.15 o
   7   4   0         92.58         79.37         9.35 o
   8   4   0         50.25         45.36         8.65 o
   9   4   0         55.49         59.65        12.76 o
  10   4   0        184.53        146.85        21.98 o
 -10   5   0         44.90         25.24         9.71 o
  -9   5   0        191.23        184.56        18.55 o
  -8   5   0         66.60         87.74        10.32 o
  -7   5   0         21.60         20.56         4.69 o
  -6   5   0        208.55        213.00        13.68 o
  -5   5   0       1484.99       1588.98        39.38 o
  -4   5   0          0.99          6.60         3.23 o
  -3   5   0        336.97        357.81        14.29 o
  -2   5   0         82.00         77.15         7.10 o
  -1   5   0       7776.66       7620.51        48.66 o
   0   5   0        366.66        443.06        13.81 o
   1   5   0       7073.40       6588.85        35.05 o
   2   5   0        805.43        883.65        13.04 o
   3   5   0       1571.06       1647.13        20.91 o
   4   5   0       1841.36       1698.98        24.22 o
   5   5   0       1853.30       1808.10        23.14 o
   6   5   0         99.70        106.28         7.52 o
   7   5   0        118.69        137.39         9.50 o
   8   5   0          0.14          1.22         4.80 o
   9   5   0         23.94         16.99         7.60 o
  10   5   0          0.18          3.48         7.64 o
 -10   6   0        116.07        181.25        23.46 o
  -9   6   0          9.73          8.66         7.00 o
  -8   6   0         42.26         34.65         6.36 o
  -7   6   0         71.82         50.28         7.53 o
  -6   6   0        103.38        149.55        13.80 o
  -5   6   0        227.08        217.55        15.23 o
  -4   6   0        201.86        174.55        12.77 o
  -3   6   0        664.13        591.79        25.46 o
  -2   6   0        109.97        106.31         7.76 o
  -1   6   0        547.60        590.43        11.70 o
   0   6   0      12529.37      12803.42       102.30 o
   1   6   0       1221.43       1401.19        17.81 o
   2   6   0        202.45        172.71         6.30 o
   3   6   0       2187.63       2319.83        26.69 o
   4   6   0         87.95         76.14         5.20 o
   5   6   0        125.26        128.96         6.76 o
   6   6   0          6.92          8.75         2.02 o
   7   6   0        129.49        118.71         9.56 o
   8   6   0         53.87         72.12         9.86 o
   9   6   0        125.02        136.56        16.10 o
  10   6   0          8.22          1.84         8.16 o
  -9   7   0         25.35         41.67        11.83 o
  -8   7   0         13.92          4.95         5.08 o
  -7   7   0        247.99        294.95        18.57 o
  -6   7   0        360.46        330.13        18.43 o
  -5   7   0       1016.26       1038.76        35.11 o
  -4   7   0        384.93        358.70        18.74 o
  -3   7   0       3968.14       3946.79        59.45 o
  -2   7   0        347.49        358.34        13.03 o
  -1   7   0         67.25         69.25         4.31 o
   0   7   0       1334.73       1476.28        27.49 o
   1   7   0       1415.14       1281.03        27.74 o
   2   7   0          8.93         20.56         2.39 o
   3   7   0       1138.37       1161.00        20.55 o
   4   7   0        533.79        494.48        16.56 o
   5   7   0         71.14         76.67         5.81 o
   6   7   0        187.15        201.57        11.22 o
   7   7   0         63.90         71.31         7.81 o
   8   7   0        305.96        314.09        20.26 o
   9   7   0        100.17        130.17        16.66 o
  -9   8   0         51.20         42.37        12.76 o
  -8   8   0          3.01         12.53         6.21 o
  -7   8   0       1055.42        965.85        35.49 o
  -6   8   0          0.42         -1.40         5.38 o
  -5   8   0        487.48        519.64        25.15 o
  -4   8   0       1549.32       1468.80        38.92 o
  -3   8   0        296.06        329.13        16.46 o
  -2   8   0       3430.44       3592.50        36.92 o
  -1   8   0        399.98        391.48        12.38 o
   0   8   0         29.65         42.23         5.51 o
   1   8   0       1366.42       1580.58        33.01 o
   2   8   0         67.10         83.35         5.08 o
   3   8   0        419.58        405.53        12.66 o
   4   8   0        937.83        970.57        26.69 o
   5   8   0         34.09         23.61         4.26 o
   6   8   0        637.33        702.01        23.15 o
   7   8   0          1.23         -3.72         5.63 o
   8   8   0         48.94         60.76         9.79 o
   9   8   0        434.14        461.06        36.28 o
  -8   9   0        223.04        168.88        24.45 o
  -7   9   0        425.33        449.99        27.04 o
  -6   9   0          8.62          8.73         5.95 o
  -5   9   0       2002.99       2096.60        51.52 o
  -4   9   0       1406.21       1349.36        38.07 o
  -3   9   0        241.08        216.57        13.19 o
  -2   9   0        155.92        193.07        10.73 o
  -1   9   0        553.69        614.15        24.01 o
   0   9   0        645.42        632.14        20.81 o
   1   9   0        141.77        185.45        14.18 o
   2   9   0        348.46        359.79         8.77 o
   3   9   0        344.49        554.45        16.44 o
   4   9   0        522.09        513.08        26.23 o
   5   9   0       2136.35       2292.35       103.89 o
   6   9   0          5.78         20.83         5.25 o
   7   9   0          9.27         12.03         6.44 o
   8   9   0        162.72        189.52        18.48 o
   9   9   0         83.33         82.94        15.81 o
  -8  10   0          4.54         -8.85         8.85 o
  -7  10   0         37.86         40.91        10.17 o
  -6  10   0         31.61         20.56         5.45 o
  -5  10   0        520.06        531.47        26.33 o
  -4  10   0         25.23         23.29         5.72 o
  -3  10   0       1000.50       1022.01        26.28 o
  -2  10   0          2.38          4.18         2.22 o
  -1  10   0        113.23         89.85        10.53 o
   0  10   0         37.64         85.54        10.55 o
   1  10   0       1108.21       1133.75        37.10 o
   2  10   0          1.24          3.24         4.99 o
   3  10   0        100.46         82.80         7.25 o
   4  10   0        478.25        441.61        24.04 o
   5  10   0        284.68        324.48        23.17 o
   6  10   0        482.04        512.82        25.69 o
   7  10   0          2.35          2.03         5.98 o
   8  10   0          0.47          4.56         6.14 o
  -7  11   0          0.40         -4.28         8.58 o
  -6  11   0         93.77         94.43        19.45 o
  -5  11   0        118.07        119.19        16.03 o
  -4  11   0        566.85        599.03        27.99 o
  -3  11   0        469.41        504.35        24.69 o
  -2  11   0        334.49        334.99        20.16 o
  -1  11   0        134.20        139.76        13.06 o
   0  11   0        331.36        407.79        23.12 o
   1  11   0       3701.36       3891.33        72.77 o
   2  11   0        700.22        692.70        32.05 o
   3  11   0        302.77        250.38        23.09 o
   4  11   0         29.04          1.23         9.96 o
   5  11   0        494.80        415.63        38.41 o
   6  11   0         12.00         15.06         6.03 o
   7  11   0          2.70          2.00         5.18 o
   8  11   0          3.46          2.31        11.85 o
  -7  12   0         12.98         26.09        13.26 o
  -6  12   0         50.47         32.83        13.14 o
  -5  12   0         34.16         11.52         8.60 o
  -4  12   0        338.82        398.86        23.81 o
  -3  12   0         29.16         31.15         7.67 o
  -2  12   0         22.34         26.37         6.10 o
  -1  12   0        174.69        175.54        21.33 o
   0  12   0        414.55        492.61        26.77 o
   1  12   0         47.13         44.21        10.00 o
   2  12   0        472.17        481.76        28.22 o
   3  12   0        488.71        422.18        33.37 o
   4  12   0        113.14        172.49        44.34 o
   5  12   0        106.98         89.26        18.65 o
   6  12   0         79.60         76.93        12.82 o
   7  12   0         15.33         11.92        10.75 o
  -6  13   0         13.78         43.45        16.23 o
  -5  13   0          0.71         -0.38         8.29 o
  -4  13   0          2.69         11.58         6.57 o
  -3  13   0        470.42        488.88        27.21 o
  -2  13   0        311.50        306.08        21.64 o
  -1  13   0        483.10        473.03        26.83 o
   0  13   0        147.16        242.48        20.30 o
   1  13   0         36.17         43.75         8.91 o
   2  13   0        118.65         95.31        13.76 o
   3  13   0          1.70         -2.97         7.44 o
   4  13   0         15.16         15.74        10.70 o
   5  13   0         21.75         20.48        10.22 o
   6  13   0         18.34         35.74        21.59 o
  -5  14   0          9.90         -2.91         6.14 o
  -4  14   0         64.39         75.98        14.01 o
  -3  14   0          1.73         -5.16         7.15 o
  -2  14   0         50.57         31.50         7.23 o
  -1  14   0          4.63         10.32         5.61 o
   0  14   0         13.79        104.15        14.52 o
   1  14   0          1.63         18.25         6.84 o
   2  14   0        204.60        198.86        23.15 o
   3  14   0          0.86         -2.38         6.83 o
   4  14   0         31.96         38.09        13.93 o
   5  14   0         29.25         22.57        13.01 o
  -4  15   0         27.21         10.76         8.68 o
  -3  15   0         17.52         29.58        11.23 o
  -2  15   0          9.52          3.59         5.53 o
  -1  15   0          8.18          7.80         7.17 o
   0  15   0         11.32         84.30        13.82 o
   1  15   0         63.67         63.90        11.76 o
   2  15   0        216.00        178.39        22.77 o
   3  15   0         33.82         27.75        10.02 o
   4  15   0         33.83         28.60        13.27 o
  -2  16   0         10.35         16.31         8.54 o
  -1  16   0         51.02         90.08        14.58 o
   0  16   0        128.14        181.91        20.12 o
   1  16   0         36.37         39.82        12.38 o
   2  16   0        110.01        134.57        20.78 o
  -2 -16   1         75.99         90.01        18.07 o
  -1 -16   1         95.46         93.19        15.42 o
   0 -16   1          0.11         12.68         7.80 o
   1 -16   1         40.34         39.55         9.71 o
   2 -16   1         38.65         14.86         8.58 o
  -4 -15   1        171.77        179.16        30.66 o
  -3 -15   1         19.25         22.10        18.29 o
  -2 -15   1         32.40         39.77        12.01 o
  -1 -15   1          1.54         -9.41         9.41 o
   0 -15   1          4.97          2.06         9.47 o
   1 -15   1         99.13        107.09        14.46 o
   2 -15   1        312.09        343.67        24.94 o
   3 -15   1          0.23         -0.21         9.84 o
   4 -15   1        122.86        127.24        18.23 o
  -5 -14   1        213.06        229.33        32.93 o
  -4 -14   1         20.34         10.83        13.88 o
  -3 -14   1          0.83         -0.09         7.18 o
  -2 -14   1        344.70        300.95        24.47 o
  -1 -14   1          1.13         -3.67         5.50 o
   0 -14   1        346.46        341.13        24.91 o
   1 -14   1        244.75        274.03        21.74 o
   2 -14   1          1.12         -0.01         5.87 o
   3 -14   1        457.66        397.02        25.67 o
   4 -14   1          0.50         11.90        11.89 o
   5 -14   1        158.67        172.77        21.21 o
  -6 -13   1         38.88         33.30         8.96 o
  -5 -13   1         12.57         10.69         6.85 o
  -4 -13   1          8.60         -1.73         9.52 o
  -3 -13   1        200.47        203.39        28.46 o
  -2 -13   1        190.74        202.65        19.39 o
  -1 -13   1        277.05        293.12        26.99 o
   0 -13   1         81.43         46.13         9.32 o
   1 -13   1          2.46         -5.48         6.34 o
   2 -13   1        799.12        835.30        36.52 o
   3 -13   1        367.16        346.54        22.79 o
   4 -13   1        340.20        333.85        22.42 o
   5 -13   1         30.79         22.93         8.91 o
   6 -13   1         93.61         68.84        18.35 o
  -7 -12   1          2.86          3.71         8.58 o
  -6 -12   1         83.41         82.97        12.91 o
  -5 -12   1          0.92         14.73        10.42 o
  -4 -12   1        115.44        124.98        21.53 o
  -3 -12   1          0.97         -6.33         8.78 o
  -2 -12   1        193.35        209.97        18.52 o
  -1 -12   1       2005.77       2126.04        56.67 o
   0 -12   1         97.15         93.63        11.85 o
   1 -12   1         95.08         79.14        10.40 o
   2 -12   1          8.31          9.70         6.68 o
   3 -12   1        170.99        178.58        15.73 o
   4 -12   1        251.74        253.18        19.00 o
   5 -12   1        275.61        285.22        32.47 o
   6 -12   1         38.65         31.84        16.10 o
   7 -12   1         58.47         35.97        24.16 o
  -8 -11   1          0.17        -12.41        12.76 o
  -7 -11   1         26.57         21.01        10.23 o
  -6 -11   1        768.19        682.04        35.05 o
  -5 -11   1         96.49         68.03        17.17 o
  -4 -11   1         28.66         20.97         9.45 o
  -3 -11   1        143.10        115.20        13.47 o
  -2 -11   1        451.36        449.56        25.90 o
  -1 -11   1       1035.72       1137.75        39.84 o
   0 -11   1       1692.26       1716.24        46.71 o
   1 -11   1        948.13        944.29        33.73 o
   2 -11   1       1374.16       1443.72        41.12 o
   3 -11   1         35.81         63.39         9.50 o
   4 -11   1       1133.63       1245.68        48.01 o
   5 -11   1        115.16        163.26        24.37 o
   6 -11   1        210.44        135.59        23.59 o
   7 -11   1          6.12         -6.37        15.45 o
   8 -11   1         10.04          6.62        10.22 o
  -8 -10   1         24.96         25.76         9.66 o
  -7 -10   1          6.99          1.59         4.97 o
  -6 -10   1        558.58        579.41        24.11 o
  -5 -10   1       1849.10       1736.23        69.97 o
  -4 -10   1        120.36        146.35        13.96 o
  -3 -10   1         25.69          9.56         2.41 o
  -2 -10   1         54.37         49.42         9.02 o
  -1 -10   1         37.51         61.85         9.32 o
   0 -10   1        531.46        548.48        24.93 o
   1 -10   1          3.32         -7.23         7.23 o
   2 -10   1         88.48         68.62         5.43 o
   3 -10   1         61.70         53.50         9.18 o
   4 -10   1          2.18         16.15         8.35 o
   5 -10   1       1265.27       1312.38        41.55 o
   6 -10   1          9.82          8.97         5.30 o
   7 -10   1         51.29         37.76         8.28 o
   8 -10   1          0.93          9.84         8.21 o
  -9  -9   1        108.00        106.33        27.13 o
  -8  -9   1        105.20        131.47        15.92 o
  -7  -9   1         75.90         62.11        10.59 o
  -6  -9   1         64.19         52.66         6.98 o
  -5  -9   1        114.44        144.92        11.04 o
  -4  -9   1        410.06        338.94        18.17 o
  -3  -9   1          0.02          4.87         2.25 o
  -2  -9   1        302.99        320.28        15.33 o
  -1  -9   1          6.47          0.65         3.60 o
   0  -9   1        300.12        322.62        17.85 o
   1  -9   1        142.25        137.71        11.28 o
   2  -9   1        566.52        592.27        14.64 o
   3  -9   1        646.14        603.34        21.76 o
   4  -9   1          9.26         18.43         5.60 o
   5  -9   1         96.02        106.28        11.80 o
   6  -9   1        293.96        298.80        20.99 o
   7  -9   1        695.52        711.72        34.02 o
   8  -9   1         84.55         67.17        15.77 o
   9  -9   1         16.41          9.34        10.87 o
  -9  -8   1        348.99        377.51        27.70 o
  -8  -8   1        315.92        344.16        21.97 o
  -7  -8   1        222.88        246.02        17.47 o
  -6  -8   1        109.46        120.16         9.22 o
  -5  -8   1        124.09        117.49         8.00 o
  -4  -8   1         10.23          2.10         3.54 o
  -3  -8   1        314.94        296.99        11.80 o
  -2  -8   1        238.64        211.83        10.42 o
  -1  -8   1        149.95        142.51        11.83 o
   0  -8   1         70.47         71.34         7.85 o
   1  -8   1         71.01         55.51         7.01 o
   2  -8   1         13.24         17.32         4.14 o
   3  -8   1       1586.62       1555.00        35.17 o
   4  -8   1        879.22        867.28        36.90 o
   5  -8   1         10.38         13.87         5.70 o
   6  -8   1         26.04         17.19         5.70 o
   7  -8   1         27.31         16.28         5.13 o
   8  -8   1        105.14         97.13        13.69 o
   9  -8   1         86.86         79.27        14.85 o
  -9  -7   1          2.39          5.17         6.64 o
  -8  -7   1        461.05        511.89        26.33 o
  -7  -7   1         31.45         24.42         5.05 o
  -6  -7   1         31.45         36.86         5.19 o
  -5  -7   1         22.33         21.19         3.18 o
  -4  -7   1        441.05        503.53        14.59 o
  -3  -7   1       1087.54       1161.80        23.55 o
  -2  -7   1        659.49        761.92        15.22 o
  -1  -7   1       2272.87       2627.91        48.26 o
   0  -7   1       2856.36       2961.97        46.82 o
   1  -7   1        785.58        909.63        13.24 o
   2  -7   1        222.17        217.88        11.83 o
   3  -7   1       1704.53       1629.85        43.56 o
   4  -7   1       1051.91       1150.85        40.40 o
   5  -7   1        118.43        148.03        13.43 o
   6  -7   1         11.93         14.18         5.86 o
   7  -7   1        143.48        125.43        12.18 o
   8  -7   1        142.83         94.93        10.11 o
   9  -7   1          2.37          3.46         7.58 o
 -10  -6   1          2.15          5.27         6.21 o
  -9  -6   1        120.43        105.12        14.85 o
  -8  -6   1         12.43         16.46         5.87 o
  -7  -6   1          2.90         -1.88         3.60 o
  -6  -6   1          9.96          5.83         2.40 o
  -5  -6   1        323.59        367.82        12.31 o
  -4  -6   1        527.91        515.04        14.38 o
  -3  -6   1       2202.44       2490.93        25.48 o
  -2  -6   1       2548.19       2468.52        27.43 o
  -1  -6   1       8966.04       9020.02        71.53 o
   0  -6   1         24.96         39.51         8.79 o
   1  -6   1       4986.24       4944.63        39.92 o
   2  -6   1         33.93         39.40         5.90 o
   3  -6   1       1000.45        999.55        32.89 o
   4  -6   1        538.67        491.98        21.63 o
   5  -6   1        153.09        179.32        14.06 o
   6  -6   1        432.79        481.63        23.98 o
   7  -6   1        281.31        278.78        17.17 o
   8  -6   1         28.75         27.07         5.51 o
   9  -6   1        351.12        380.80        31.90 o
  10  -6   1         59.66         68.20        14.47 o
 -10  -5   1        123.97        110.84        18.49 o
  -9  -5   1         25.12         26.79         8.18 o
  -8  -5   1         13.79          6.91         4.65 o
  -7  -5   1          3.97         -1.72         3.15 o
  -6  -5   1        562.07        588.78        17.95 o
  -5  -5   1        490.12        565.38        13.83 o
  -4  -5   1       3761.08       3795.06        34.96 o
  -3  -5   1        434.22        435.11        10.27 o
  -2  -5   1          3.20          1.23         1.40 o
  -1  -5   1        204.98        183.80         4.41 o
   0  -5   1       4229.57       4039.22        30.23 o
   1  -5   1       1836.78       1875.54        22.57 o
   2  -5   1        668.79        655.14        18.63 o
   3  -5   1         79.32        101.23         7.71 o
   4  -5   1         10.08          8.70         3.62 o
   5  -5   1          4.61          4.85         3.31 o
   6  -5   1        222.26        217.81        12.64 o
   7  -5   1         28.02         11.10         3.63 o
   8  -5   1         38.33         35.49         8.18 o
   9  -5   1          0.91         -6.42         7.94 o
  10  -5   1         50.16         83.61        15.67 o
 -10  -4   1        169.59        171.02        22.90 o
  -9  -4   1        159.95        156.67        17.01 o
  -8  -4   1        968.39        961.76        33.96 o
  -7  -4   1          8.00          1.10         3.12 o
  -6  -4   1        128.08        108.26         6.92 o
  -5  -4   1       1085.48        931.47        17.78 o
  -4  -4   1        218.99        209.45         7.55 o
  -3  -4   1       7057.61       6998.07        56.58 o
  -2  -4   1        529.88        553.98         8.54 o
  -1  -4   1       5900.40       6584.19        39.47 o
   0  -4   1       5727.40       6112.69        31.63 o
   1  -4   1       2971.13       3210.10        23.77 o
   2  -4   1       1802.49       1766.49        23.27 o
   3  -4   1          5.56          3.05         1.86 o
   4  -4   1        443.62        401.10        14.17 o
   5  -4   1         50.69         55.22         5.83 o
   6  -4   1        130.66        121.54         8.44 o
   7  -4   1         88.92         90.47         7.88 o
   8  -4   1        177.93        171.65        13.81 o
   9  -4   1          5.45         12.64         8.44 o
  10  -4   1          1.86         -8.82        10.66 o
 -10  -3   1        158.43        123.47        16.42 o
  -9  -3   1         66.52         65.82        10.05 o
  -8  -3   1       1490.06       1609.89        42.83 o
  -7  -3   1       1526.25       1600.32        23.67 o
  -6  -3   1        576.72        514.90        12.25 o
  -5  -3   1       1749.52       1848.76        26.15 o
  -4  -3   1        276.48        296.19         9.83 o
  -3  -3   1        251.26        200.05         5.35 o
  -2  -3   1       3219.15       3276.52        23.31 o
  -1  -3   1      24687.43      25599.63        89.72 o
   0  -3   1       6033.13       6414.83        34.07 o
   1  -3   1      27352.23      27335.48       118.56 o
   2  -3   1          3.13          7.37         2.29 o
   3  -3   1        416.75        519.76        11.70 o
   4  -3   1       6860.99       6819.98        51.06 o
   5  -3   1       1848.30       1759.32        26.06 o
   6  -3   1         81.44         66.78         5.66 o
   7  -3   1          6.77          2.45         2.71 o
   8  -3   1        562.53        627.28        23.43 o
   9  -3   1        257.99        242.50        23.70 o
  10  -3   1         62.29         60.77        16.89 o
 -10  -2   1         37.24         52.74        11.35 o
  -9  -2   1        176.79        173.80        15.81 o
  -8  -2   1        591.50        604.14        25.87 o
  -7  -2   1       1475.35       1419.91        34.46 o
  -6  -2   1        182.21        194.50         7.77 o
  -5  -2   1        198.79        241.02         8.81 o
  -4  -2   1        190.91        232.77         7.65 o
  -3  -2   1         76.80         80.24         3.70 o
  -2  -2   1       1245.58       1211.69         9.97 o
  -1  -2   1      24210.69      25032.61        80.42 o
   0  -2   1        167.94        109.72         6.39 o
   1  -2   1       4211.26       4069.58        25.67 o
   2  -2   1        684.04        587.24        10.68 o
   3  -2   1      11462.15      11601.50        56.32 o
   4  -2   1       5527.25       5488.79        39.47 o
   5  -2   1       4239.48       4114.81        35.10 o
   6  -2   1         56.16         49.83         4.31 o
   7  -2   1        375.63        378.24        16.70 o
   8  -2   1         46.53         29.25         6.51 o
   9  -2   1        164.05        164.21        19.45 o
  10  -2   1         26.56         35.74        15.37 o
 -10  -1   1         82.35         78.05        13.25 o
  -9  -1   1        556.93        612.89        29.24 o
  -8  -1   1          2.08         -4.08         5.14 o
  -7  -1   1        104.17         86.60         6.54 o
  -6  -1   1        158.21        192.73         6.83 o
  -5  -1   1         98.94        107.89         5.24 o
  -4  -1   1        954.74        909.47        13.06 o
  -3  -1   1        290.77        312.71         7.06 o
  -2  -1   1       1415.79       1448.52        12.03 o
   2  -1   1         12.99         21.53         1.89 o
   3  -1   1       2861.87       3000.36        19.07 o
   4  -1   1       4074.85       4028.49        27.04 o
   5  -1   1       3837.59       3822.78        28.16 o
   6  -1   1        314.58        334.01         9.42 o
   7  -1   1        135.75        131.95         6.95 o
   8  -1   1        972.43       1030.33        34.56 o
   9  -1   1         14.08          6.35         4.41 o
  10  -1   1        194.56        207.18        30.48 o
 -10   0   1          1.20         -2.55         5.56 o
  -9   0   1         42.57         21.00         9.30 o
  -8   0   1       1033.64       1012.46        32.56 o
  -7   0   1        294.90        317.27        13.25 o
  -6   0   1          6.78          5.42         1.67 o
  -5   0   1       2036.26       1977.72        20.05 o
  -4   0   1         91.21         67.24         3.29 o
  -3   0   1      10651.57      10301.71        40.76 o
  -2   0   1       2799.25       2447.93        15.67 o
   2   0   1       3148.75       3184.59        21.91 o
   3   0   1       1687.31       1741.87        13.84 o
   4   0   1         16.31         23.84         1.91 o
   5   0   1       1240.91       1257.89        15.89 o
   6   0   1        210.91        218.08         7.06 o
   7   0   1          4.49          7.47         2.42 o
   8   0   1        277.29        309.03        15.58 o
   9   0   1        141.25        165.96        14.99 o
  10   0   1         51.27         40.44        11.83 o
 -10   1   1        148.82        143.49        16.89 o
  -9   1   1          0.25          4.02         5.83 o
  -8   1   1        424.57        442.35        21.62 o
  -7   1   1       1049.10       1031.64        26.06 o
  -6   1   1          9.44         10.59         1.98 o
  -5   1   1        847.23        778.67        13.63 o
  -4   1   1       6968.66       6812.02        34.16 o
  -3   1   1       1682.76       1864.58        15.39 o
  -2   1   1       5153.96       5158.06        30.85 o
   2   1   1        509.86        718.23         9.64 o
   3   1   1        111.52         89.25         3.56 o
   4   1   1        729.62        753.74        12.74 o
   5   1   1        585.47        587.24        12.73 o
   6   1   1       2763.76       2591.22        40.12 o
   7   1   1         84.76         80.27         7.68 o
   8   1   1         24.29         28.71         5.57 o
   9   1   1        407.15        536.66        26.65 o
  10   1   1         62.51         57.98        13.26 o
 -10   2   1          3.02          1.08         7.30 o
  -9   2   1        445.64        476.55        25.97 o
  -8   2   1       3175.47       3330.88        59.02 o
  -7   2   1        458.67        481.86        18.53 o
  -6   2   1        149.67        129.91         6.21 o
  -5   2   1        249.32        263.52         8.09 o
  -4   2   1       1803.64       1757.90        19.51 o
  -3   2   1      12964.67      12681.56        62.26 o
  -2   2   1       4733.01       4490.06        24.96 o
  -1   2   1       7662.57       7955.87        45.80 o
   1   2   1          8.63         26.30         1.39 o
   2   2   1        154.82        192.70         4.50 o
   3   2   1       1376.39       1201.59        11.78 o
   4   2   1         50.81         70.40         3.04 o
   5   2   1        966.82        961.61        22.81 o
   6   2   1          1.22          0.96         3.51 o
   7   2   1        281.47        340.29        16.07 o
   8   2   1       2238.44       2425.17        44.95 o
   9   2   1         77.38        110.57        12.77 o
  10   2   1        241.77        290.14        37.49 o
 -10   3   1         19.49          8.82         9.33 o
  -9   3   1        163.29        189.70        16.64 o
  -8   3   1        590.88        597.58        30.27 o
  -7   3   1       5070.73       5006.57        71.94 o
  -6   3   1       2090.57       2038.78        27.55 o
  -5   3   1          3.54         10.85         2.09 o
  -4   3   1        118.94        116.02         6.27 o
  -3   3   1         21.64         35.99         3.15 o
  -2   3   1         15.32         22.02         2.31 o
  -1   3   1      14194.32      14334.36        95.48 o
   0   3   1        163.85        159.98         8.06 o
   1   3   1       2697.82       2771.06        15.83 o
   2   3   1        172.48        163.62         4.22 o
   3   3   1       1078.51       1084.84        12.54 o
   4   3   1       3135.93       2678.17        23.14 o
   5   3   1       1341.37       1248.26        18.22 o
   6   3   1          0.97          0.29         3.49 o
   7   3   1        203.69        175.90        11.78 o
   8   3   1         30.64         46.14         7.20 o
   9   3   1       1121.97       1246.38        47.29 o
  10   3   1          1.58        -12.87        12.87 o
 -10   4   1        102.06        103.32        17.71 o
  -9   4   1         26.77         20.00         6.55 o
  -8   4   1         33.03         30.17         7.00 o
  -7   4   1       2689.91       2659.59        44.87 o
  -6   4   1         12.27          7.61         3.00 o
  -5   4   1        126.27         80.60         7.42 o
  -4   4   1        422.43        378.93        13.69 o
  -3   4   1       1476.37       1509.75        22.17 o
  -2   4   1       1094.91       1140.90        16.41 o
  -1   4   1        144.09        135.74         5.99 o
   0   4   1       9628.77       9984.20        61.83 o
   1   4   1       1613.36       1678.99        13.29 o
   2   4   1       1910.71       1830.91        16.30 o
   3   4   1       1525.51       1444.12        16.12 o
   4   4   1      11965.54      12272.08        56.48 o
   5   4   1       2949.54       2878.01        34.76 o
   6   4   1        498.06        554.01        14.31 o
   7   4   1        101.42         93.27         9.65 o
   8   4   1        154.31        154.51        13.53 o
   9   4   1         25.94         13.73         8.00 o
  10   4   1         27.40         29.91        13.21 o
 -10   5   1         45.50         43.40        11.84 o
  -9   5   1        110.85         74.09        10.72 o
  -8   5   1         10.17         -0.97         4.93 o
  -7   5   1         16.58         16.36         4.80 o
  -6   5   1       1616.52       1644.87        37.99 o
  -5   5   1        553.97        576.39        23.55 o
  -4   5   1         21.57         15.46         4.21 o
  -3   5   1         18.29         14.07         3.17 o
  -2   5   1          5.69          3.23         3.30 o
  -1   5   1        254.54        254.21         8.54 o
   0   5   1       7036.08       6892.23        39.52 o
   1   5   1       1424.34       1361.02        15.09 o
   2   5   1       6830.71       6921.00        36.78 o
   3   5   1        467.59        479.85        11.42 o
   4   5   1       2260.83       2156.65        25.16 o
   5   5   1       1076.86        972.71        16.87 o
   6   5   1        265.52        252.73         9.85 o
   7   5   1        150.42        138.19         9.98 o
   8   5   1          3.17         -0.90         3.62 o
   9   5   1          7.65         13.60         5.98 o
  10   5   1         52.76         49.99        32.17 o
  -9   6   1        440.57        548.49        37.64 o
  -8   6   1          0.07          7.27         4.87 o
  -7   6   1        296.95        302.24        16.55 o
  -6   6   1       1026.37       1109.20        32.56 o
  -5   6   1       3052.49       2919.82        49.39 o
  -4   6   1        602.08        543.15        22.35 o
  -3   6   1       5644.28       5388.59        74.01 o
  -2   6   1         99.32        122.77         8.63 o
  -1   6   1        834.80        797.53        14.05 o
   0   6   1         93.02        110.11         4.98 o
   1   6   1      27511.71      28773.09       129.96 o
   2   6   1        643.59        602.41        11.36 o
   3   6   1       3579.14       3883.47        37.08 o
   4   6   1        204.62        217.44         9.13 o
   5   6   1        329.68        262.90         9.57 o
   6   6   1        154.74        130.21         6.67 o
   7   6   1         98.14         74.11         7.57 o
   8   6   1          9.79         15.47         5.85 o
   9   6   1         47.62         47.76        10.15 o
  10   6   1         10.19         20.21         9.51 o
  -9   7   1         40.14         46.08        12.17 o
  -8   7   1        386.17        401.62        21.10 o
  -7   7   1        260.47        264.77        17.57 o
  -6   7   1        774.50        745.13        27.61 o
  -5   7   1         40.26         20.68         5.95 o
  -4   7   1       2795.64       2584.73        49.96 o
  -3   7   1        263.54        228.16        11.91 o
  -2   7   1       2291.72       2339.62        43.24 o
  -1   7   1        772.86        705.94        14.79 o
   0   7   1         13.26         11.28         2.50 o
   1   7   1       3321.60       3435.92        33.64 o
   2   7   1        209.73        266.10         9.91 o
   3   7   1          5.26          5.55         2.51 o
   4   7   1         16.55          9.24         2.75 o
   5   7   1        128.82        118.78         7.96 o
   6   7   1         43.44         43.90         5.47 o
   7   7   1         10.64          4.81         4.15 o
   8   7   1         34.25         29.14         6.71 o
   9   7   1        412.66        494.31        36.08 o
  -9   8   1         38.24         26.06         8.48 o
  -8   8   1        430.93        405.16        23.58 o
  -7   8   1        405.86        397.27        24.69 o
  -6   8   1        253.74        265.79        19.13 o
  -5   8   1        993.42        967.28        33.98 o
  -4   8   1         27.32         26.03         5.36 o
  -3   8   1       3922.35       3873.94        69.98 o
  -2   8   1        267.79        325.81        18.72 o
  -1   8   1          5.07          4.70         1.37 o
   0   8   1       2525.66       2667.29        39.47 o
   1   8   1          3.97          4.65         1.81 o
   2   8   1         13.66          3.37         3.01 o
   3   8   1         50.80         52.46         5.22 o
   4   8   1        130.83        116.90        10.95 o
   5   8   1        712.89        717.52        25.85 o
   6   8   1         81.22         68.95         8.54 o
   7   8   1         13.09          4.83         5.50 o
   8   8   1          5.92         13.16         7.95 o
   9   8   1        104.90        113.15        18.75 o
  -8   9   1         79.02         56.46        11.89 o
  -7   9   1        245.09        176.20        16.82 o
  -6   9   1        543.73        543.10        27.96 o
  -5   9   1        644.18        695.75        29.52 o
  -4   9   1        206.48        175.42        13.65 o
  -3   9   1        325.52        327.95        22.62 o
  -2   9   1          2.41          3.62         2.13 o
  -1   9   1        745.60        784.97        18.89 o
   0   9   1          2.59          3.75         3.54 o
   1   9   1         23.81         33.81         6.87 o
   2   9   1         61.24         52.13         3.14 o
   3   9   1        191.11        210.20         9.59 o
   4   9   1       2199.19       2318.07        60.19 o
   5   9   1       1442.79       1495.18        38.49 o
   6   9   1         20.82         27.06         5.69 o
   7   9   1          3.99          0.51         4.29 o
   8   9   1          0.03         -2.11         8.37 o
   9   9   1        189.07        185.75        23.32 o
  -8  10   1         10.51         12.76        11.82 o
  -7  10   1        118.81        123.93        17.22 o
  -6  10   1         71.03         45.10         8.73 o
  -5  10   1         75.32         79.58        10.07 o
  -4  10   1        178.80        153.79        12.82 o
  -3  10   1         13.93          5.68         4.78 o
  -2  10   1        446.41        460.68        20.01 o
  -1  10   1        280.47        257.67        13.43 o
   0  10   1        100.49        103.29         9.01 o
   1  10   1       3197.71       3257.75        62.87 o
   2  10   1        501.47        465.20        24.79 o
   3  10   1        269.37        241.15        11.65 o
   4  10   1         65.92         50.93         6.70 o
   5  10   1       2081.71       2315.79        52.07 o
   6  10   1        848.58        911.30        29.04 o
   7  10   1         24.50         17.43         5.81 o
   8  10   1         22.31         14.66         6.35 o
  -7  11   1         21.90         15.43         8.52 o
  -6  11   1        266.58        286.96        36.42 o
  -5  11   1         16.12          0.44         9.50 o
  -4  11   1         32.78         20.15         8.08 o
  -3  11   1        564.52        596.56        27.45 o
  -2  11   1         41.69         47.36         8.78 o
  -1  11   1         79.20         74.23         9.39 o
   0  11   1        239.98        263.26        18.16 o
   1  11   1        528.51        564.20        27.84 o
   2  11   1       1854.59       1917.63        53.11 o
   3  11   1         15.54         17.86        17.67 o
   4  11   1         19.74         17.05         8.28 o
   5  11   1          1.22         -2.77         7.44 o
   6  11   1         95.38         84.91        12.69 o
   7  11   1         35.92         34.44         9.37 o
   8  11   1         29.14         48.17        16.42 o
  -7  12   1          2.43          3.41         8.29 o
  -6  12   1         19.33         38.73        13.88 o
  -5  12   1        106.42        127.85        17.54 o
  -4  12   1         60.40         89.54        22.07 o
  -3  12   1        311.27        298.29        20.37 o
  -2  12   1       1010.25       1013.49        36.85 o
  -1  12   1        221.15        209.49        16.87 o
   0  12   1         18.26          9.87         7.08 o
   1  12   1        720.25        754.90        38.51 o
   2  12   1        573.66        518.15        50.44 o
   3  12   1          7.54          0.75         9.36 o
   4  12   1         52.65         24.42        12.38 o
   5  12   1         53.71         56.60        15.70 o
   6  12   1          7.44         18.18         7.55 o
   7  12   1          1.95          0.45         6.54 o
  -6  13   1        127.84        130.29        27.65 o
  -5  13   1          1.83          2.24         6.18 o
  -4  13   1         38.23         40.50         8.81 o
  -3  13   1        133.92        138.73        14.93 o
  -2  13   1        504.27        518.85        27.84 o
  -1  13   1         63.46         47.84         8.71 o
   0  13   1         53.04         48.34         9.81 o
   1  13   1         53.25         56.43        10.27 o
   2  13   1        269.86        276.13        26.03 o
   3  13   1          3.49         -9.17         9.17 o
   4  13   1         18.07         15.66         9.27 o
   5  13   1          0.70          5.27         9.51 o
   6  13   1          0.82          0.64         6.71 o
  -5  14   1         58.34         68.33        13.95 o
  -4  14   1          7.22          2.29         7.38 o
  -3  14   1         14.57          5.02         9.56 o
  -2  14   1         72.67         94.85        12.93 o
  -1  14   1        309.62        313.36        23.15 o
   0  14   1        156.16        171.34        17.65 o
   1  14   1        185.04        164.70        20.31 o
   2  14   1          2.26          1.63         6.80 o
   3  14   1          3.83          6.83         6.48 o
   4  14   1          0.16        -10.44        10.44 o
   5  14   1        242.53        265.53        36.13 o
  -4  15   1        255.29        287.80        27.67 o
  -3  15   1        154.63        162.32        17.05 o
  -2  15   1         40.07         33.28         8.66 o
  -1  15   1         36.24         52.42        10.60 o
   0  15   1        157.82        169.38        20.95 o
   1  15   1          0.56         -1.60         9.16 o
   2  15   1        343.65        334.29        31.46 o
   3  15   1          7.53        -14.02        14.02 o
   4  15   1         17.07          7.62        21.77 o
  -2  16   1         81.33         87.38        13.68 o
  -1  16   1         42.33         49.69        12.76 o
   0  16   1         25.35         14.26         7.35 o
   1  16   1        254.55        283.80        29.14 o
   2  16   1          8.46          5.13         7.95 o
  -2 -16   2          9.87          8.64         8.35 o
  -1 -16   2        130.25        135.58        17.80 o
   0 -16   2         95.83         85.50        15.49 o
   1 -16   2          2.84          6.34         7.36 o
   2 -16   2        173.15        134.55        19.61 o
  -4 -15   2          5.47         18.40        13.59 o
  -3 -15   2         30.39         53.81        16.89 o
  -2 -15   2          9.29         -2.02         6.78 o
  -1 -15   2         50.75         33.40        10.83 o
   0 -15   2         95.33         93.96        14.14 o
   1 -15   2        475.54        467.95        29.65 o
   2 -15   2         51.85         60.30        13.00 o
   3 -15   2        255.76        290.70        27.24 o
   4 -15   2          0.31         -3.99         7.76 o
  -5 -14   2         73.43         60.23        19.67 o
  -4 -14   2          6.80          3.91         8.47 o
  -3 -14   2        121.69        109.82        17.55 o
  -2 -14   2         35.07         27.98         8.13 o
  -1 -14   2          5.23          3.41         5.65 o
   0 -14   2          3.73          7.30         5.87 o
   1 -14   2        121.45        159.61        16.51 o
   2 -14   2        694.36        753.62        35.17 o
   3 -14   2        312.87        298.67        26.45 o
   4 -14   2        193.47        191.05        21.63 o
   5 -14   2         11.13          1.64         8.55 o
  -6 -13   2          0.12         -5.89         9.99 o
  -5 -13   2          6.53         15.61        18.37 o
  -4 -13   2        137.40        132.31        23.55 o
  -3 -13   2        353.36        283.78        26.27 o
  -2 -13   2         25.14         20.02         7.05 o
  -1 -13   2        909.02        903.33        39.18 o
   0 -13   2        319.86        347.03        23.63 o
   1 -13   2        104.45        100.28        13.24 o
   2 -13   2        186.68        178.39        16.57 o
   3 -13   2        645.70        615.74        30.06 o
   4 -13   2        865.09        888.25        44.02 o
   5 -13   2        236.06        215.53        22.40 o
   6 -13   2          6.93         -5.87        11.48 o
  -7 -12   2          0.18         -3.00        11.99 o
  -6 -12   2         19.30         20.42         8.08 o
  -5 -12   2         90.42         53.61        15.00 o
  -4 -12   2         58.95         32.86        28.51 o
  -3 -12   2         48.48         50.17        11.67 o
  -2 -12   2        384.07        437.73        26.80 o
  -1 -12   2        697.26        667.53        32.21 o
   0 -12   2        646.21        750.10        33.69 o
   1 -12   2        117.18        112.29        12.76 o
   2 -12   2         62.09         75.73         9.40 o
   3 -12   2        815.06        868.15        33.68 o
   4 -12   2         91.37         83.04        11.21 o
   5 -12   2        142.66        165.42        34.95 o
   6 -12   2          4.24          0.67         9.30 o
   7 -12   2         45.38         37.01        20.83 o
  -8 -11   2          1.98          5.40        16.90 o
  -7 -11   2          1.60         -5.19        19.79 o
  -6 -11   2        216.04        228.81        20.83 o
  -5 -11   2        994.53       1134.95        63.03 o
  -4 -11   2          8.01          2.84         6.42 o
  -3 -11   2         19.37         10.24         5.47 o
  -2 -11   2         79.71        110.29        16.07 o
  -1 -11   2       1062.29       1073.57        38.40 o
   0 -11   2        497.59        480.51        25.06 o
   1 -11   2       1877.73       2004.32        48.99 o
   2 -11   2        204.62        246.32        17.06 o
   3 -11   2        316.18        309.70        19.34 o
   4 -11   2         37.30         34.39        13.22 o
   5 -11   2        787.92        863.28        34.51 o
   6 -11   2          2.33          8.70         7.11 o
   7 -11   2        310.42        325.13        37.02 o
   8 -11   2          7.11         -4.90        13.06 o
  -8 -10   2        131.78        137.39        19.74 o
  -7 -10   2          0.83          0.96         5.40 o
  -6 -10   2         36.83         37.35         6.66 o
  -5 -10   2         75.56         99.93        10.54 o
  -4 -10   2       1514.32       1674.91        36.54 o
  -3 -10   2        170.58        179.07        11.05 o
  -2 -10   2        178.33        157.12        14.29 o
  -1 -10   2       1015.91        944.90        34.01 o
   0 -10   2        167.66        161.72        13.80 o
   1 -10   2          3.74         -4.48         4.72 o
   2 -10   2        866.31        800.36        18.55 o
   3 -10   2        279.44        236.56        20.71 o
   4 -10   2        183.96        221.70        17.99 o
   5 -10   2        733.53        692.60        30.59 o
   6 -10   2        420.18        465.53        26.93 o
   7 -10   2        440.74        454.34        27.85 o
   8 -10   2         21.90         11.84        13.18 o
  -9  -9   2        126.94        149.67        18.07 o
  -8  -9   2        183.07        228.63        18.62 o
  -7  -9   2        248.54        233.28        17.70 o
  -6  -9   2        608.21        656.76        25.58 o
  -5  -9   2        127.20        127.42        10.39 o
  -4  -9   2         38.01         31.16         5.30 o
  -3  -9   2        455.74        454.12        14.48 o
  -2  -9   2          2.92          2.18         1.81 o
  -1  -9   2        288.57        331.32        19.19 o
   0  -9   2        611.82        638.96        25.24 o
   1  -9   2        319.08        300.52        21.68 o
   2  -9   2          0.73          2.72         3.27 o
   3  -9   2        877.65        943.01        23.86 o
   4  -9   2          2.29          5.49         5.82 o
   5  -9   2        143.11        133.17        16.23 o
   6  -9   2        105.34        128.11        16.59 o
   7  -9   2         48.25         53.93        10.13 o
   8  -9   2        172.65        171.09        20.95 o
   9  -9   2          3.48          5.79         6.80 o
  -9  -8   2         63.19         70.91        15.66 o
  -8  -8   2        848.94        932.92        36.32 o
  -7  -8   2         66.49         61.76         8.15 o
  -6  -8   2          8.35         10.86         3.27 o
  -5  -8   2         83.09         77.81         6.83 o
  -4  -8   2        192.09        208.88        12.87 o
  -3  -8   2        290.74        247.27        10.88 o
  -2  -8   2         56.10         45.45         3.65 o
  -1  -8   2        642.60        631.31        24.52 o
   0  -8   2          1.23          8.06         4.21 o
   1  -8   2        353.71        383.80        17.71 o
   2  -8   2       4249.58       4137.49        44.97 o
   3  -8   2       4001.85       3754.00       113.06 o
   4  -8   2        364.65        351.55        41.65 o
   5  -8   2        139.34        123.37        14.84 o
   6  -8   2         32.20         47.73         8.69 o
   7  -8   2         30.08         42.35         8.77 o
   8  -8   2         10.71          0.23         6.29 o
   9  -8   2        284.46        285.41        28.10 o
  -9  -7   2         17.01         20.38         7.57 o
  -8  -7   2         53.18         75.76        10.67 o
  -7  -7   2         58.80         60.86         7.65 o
  -6  -7   2        826.54        792.67        22.91 o
  -5  -7   2         39.48         38.15         4.28 o
  -4  -7   2        644.53        614.13        16.14 o
  -3  -7   2        639.14        751.07        21.11 o
  -2  -7   2        459.93        435.19        11.64 o
  -1  -7   2        307.33        351.90        15.29 o
   0  -7   2         10.72          7.05         3.94 o
   1  -7   2          2.17          4.52         2.91 o
   2  -7   2        254.80        246.15        14.65 o
   3  -7   2        163.49        183.76        14.53 o
   4  -7   2       2684.85       2827.29        61.54 o
   5  -7   2        573.48        560.80        22.82 o
   6  -7   2         32.04         27.77         6.81 o
   7  -7   2        811.19        775.97        29.25 o
   8  -7   2         18.64         24.04         8.50 o
   9  -7   2          8.86          9.13        12.26 o
 -10  -6   2          4.92         11.35         6.81 o
  -9  -6   2        108.88        122.26        15.72 o
  -8  -6   2         21.01         19.64         6.80 o
  -7  -6   2         46.86         49.53         6.45 o
  -6  -6   2          7.45          8.19         3.61 o
  -5  -6   2        101.94         88.80         6.71 o
  -4  -6   2       2857.82       2921.34        35.36 o
  -3  -6   2        588.19        557.31        13.08 o
  -2  -6   2       3581.43       3765.14        33.93 o
  -1  -6   2        476.60        440.91         7.61 o
   0  -6   2       5683.03       5661.95        51.83 o
   1  -6   2          4.41          4.22         2.50 o
   2  -6   2       1436.77       1402.63        23.95 o
   3  -6   2        182.03        135.92         9.14 o
   4  -6   2        272.70        227.39        13.13 o
   5  -6   2         19.16         16.59         5.27 o
   6  -6   2       1955.34       2011.85        44.28 o
   7  -6   2         15.88         17.64         4.72 o
   8  -6   2         86.44        102.12        11.26 o
   9  -6   2          2.10          5.59        16.01 o
  10  -6   2         22.10          5.23         7.80 o
 -10  -5   2        216.62        242.97        22.95 o
  -9  -5   2         84.35         62.80        10.94 o
  -8  -5   2         41.78         54.57         9.49 o
  -7  -5   2        127.56        121.04        10.25 o
  -6  -5   2        177.13        198.76         9.36 o
  -5  -5   2       2074.47       2091.49        26.57 o
  -4  -5   2         19.07         27.84         4.11 o
  -3  -5   2       4109.37       4047.19        33.61 o
  -2  -5   2         38.13         79.73         4.44 o
  -1  -5   2        253.39        297.48         5.99 o
   0  -5   2       3115.39       3163.90        29.34 o
   1  -5   2        220.34        258.42         6.43 o
   2  -5   2        404.95        481.59        14.77 o
   3  -5   2        217.63        227.45        11.31 o
   4  -5   2          0.07         -0.87         2.50 o
   5  -5   2         94.42         91.74         8.72 o
   6  -5   2        255.34        267.17        13.97 o
   7  -5   2        580.99        580.29        19.98 o
   8  -5   2        300.26        270.06        16.32 o
   9  -5   2          0.26         -6.84        11.28 o
  10  -5   2         40.51         48.94        14.45 o
 -10  -4   2          1.94          4.61         6.92 o
  -9  -4   2          2.63         -3.00         5.12 o
  -8  -4   2        798.68        818.12        29.35 o
  -7  -4   2         56.70         53.82         6.32 o
  -6  -4   2          3.26          2.55         2.26 o
  -5  -4   2         24.31         10.25         2.98 o
  -4  -4   2       8075.83       7871.14        60.28 o
  -3  -4   2        798.07        789.43        12.72 o
  -2  -4   2         16.91          8.94         1.46 o
  -1  -4   2        171.42        227.69         4.86 o
   0  -4   2       1009.33       1198.09        11.08 o
   1  -4   2       2008.58       2303.67        19.37 o
   2  -4   2        865.37       1011.99        15.83 o
   3  -4   2       1765.06       1995.16        27.63 o
   4  -4   2        337.84        242.16        10.21 o
   5  -4   2        174.47        149.37         8.56 o
   6  -4   2       1178.98       1115.70        21.42 o
   7  -4   2        170.15        173.23        10.40 o
   8  -4   2         93.95         75.79         8.48 o
   9  -4   2        420.03        413.17        41.41 o
  10  -4   2          0.33         -5.51         8.18 o
 -10  -3   2         27.94         28.98         7.47 o
  -9  -3   2          3.03          7.83         9.43 o
  -8  -3   2         92.90        103.28        10.52 o
  -7  -3   2       1152.93       1294.03        22.97 o
  -6  -3   2         19.67         24.65         3.69 o
  -5  -3   2         11.46          1.72         2.20 o
  -4  -3   2       1581.29       1710.90        24.49 o
  -3  -3   2       1372.53       1257.21        13.52 o
  -2  -3   2        897.98        924.83        10.31 o
  -1  -3   2      12364.17      13462.04        67.17 o
   0  -3   2       1942.20       2208.93        15.09 o
   1  -3   2       7348.25       8100.52        32.76 o
   2  -3   2       7942.56       8020.09        41.32 o
   3  -3   2      11360.71      11996.87        52.94 o
   4  -3   2       3717.83       3982.85        35.98 o
   5  -3   2       2071.60       1916.83        24.92 o
   6  -3   2          2.38          0.38         1.72 o
   7  -3   2         28.69         24.52         3.80 o
   8  -3   2       2346.71       2349.11        45.07 o
   9  -3   2          7.64          3.40         7.17 o
  10  -3   2        131.35        136.05        25.01 o
 -10  -2   2         66.37         50.92         9.77 o
  -9  -2   2        100.14        113.90        13.38 o
  -8  -2   2        211.38        231.38        15.31 o
  -7  -2   2          3.45          4.08         3.81 o
  -6  -2   2        940.10        945.66        20.15 o
  -5  -2   2       1837.81       1915.62        26.67 o
  -4  -2   2       1407.22       1327.70        18.91 o
  -3  -2   2        546.98        606.07        10.44 o
  -2  -2   2         29.30         17.00         1.43 o
  -1  -2   2       4124.44       3885.90        18.29 o
   0  -2   2        142.19        203.58         3.22 o
   1  -2   2        380.28        324.42         6.15 o
   2  -2   2       3445.86       3417.03        26.51 o
   3  -2   2       1534.44       1530.21        17.30 o
   4  -2   2       1684.04       1633.82        19.58 o
   5  -2   2       3272.97       3131.22        27.70 o
   6  -2   2       1178.94       1182.16        17.81 o
   7  -2   2         83.81         63.61         7.18 o
   8  -2   2          4.89          2.42         3.50 o
   9  -2   2        185.33        169.72        17.49 o
  10  -2   2         77.13        148.85        30.16 o
 -10  -1   2         23.99         20.74         6.46 o
  -9  -1   2        692.72        710.04        31.89 o
  -8  -1   2        192.50        198.47        13.89 o
  -7  -1   2         84.67         91.30         8.16 o
  -6  -1   2        868.93        891.43        18.97 o
  -5  -1   2          6.35          0.89         1.91 o
  -4  -1   2        211.61        180.08         6.53 o
  -3  -1   2       1518.82       1457.22        15.62 o
  -2  -1   2       2193.18       2172.40        15.81 o
  -1  -1   2       1402.59       1529.09        10.32 o
   2  -1   2        165.60        196.11         4.73 o
   3  -1   2         41.89         21.55         1.78 o
   4  -1   2       4325.27       4668.62        30.73 o
   5  -1   2         35.52         30.38         2.21 o
   6  -1   2        733.01        652.30        11.97 o
   7  -1   2         33.58         34.52         3.65 o
   8  -1   2        511.55        548.90        24.77 o
   9  -1   2        182.39        180.87        17.98 o
  10  -1   2         43.65         68.53        16.26 o
 -10   0   2        224.41        234.93        22.12 o
  -9   0   2        140.29        104.09        12.26 o
  -8   0   2        871.88        871.89        29.03 o
  -7   0   2          0.66          0.09         2.90 o
  -6   0   2        262.80        227.39         9.73 o
  -5   0   2        496.44        534.57        11.37 o
  -4   0   2       9632.93       9398.32        44.18 o
  -3   0   2       4511.49       4438.32        24.52 o
  -2   0   2      18917.53      18206.16        68.57 o
   2   0   2       8882.40       8579.82        38.49 o
   3   0   2       2279.60       2463.23        17.43 o
   4   0   2        439.41        444.53         9.05 o
   5   0   2          1.14          2.69         1.48 o
   6   0   2        739.97        764.75        17.57 o
   7   0   2         34.50         38.90         5.25 o
   8   0   2         64.43         77.98         9.29 o
   9   0   2         21.27          9.71         7.16 o
  10   0   2         80.40         80.36        17.04 o
 -10   1   2          2.25          0.30         5.81 o
  -9   1   2        901.88        822.03        34.35 o
  -8   1   2        113.47        104.18        12.84 o
  -7   1   2        736.34        736.51        23.12 o
  -6   1   2        167.80        154.18         7.47 o
  -5   1   2        904.71        883.80        16.12 o
  -4   1   2       1396.08       1683.47        19.85 o
  -3   1   2      26278.94      24902.73       122.02 o
  -2   1   2        633.81        599.69         8.95 o
  -1   1   2         56.88         43.76         2.00 o
   2   1   2       4854.01       4839.85        25.43 o
   3   1   2        133.94        168.40         4.67 o
   4   1   2       4950.07       4907.73        34.94 o
   5   1   2       1199.95       1135.23        17.49 o
   6   1   2         18.63         14.45         2.75 o
   7   1   2       1648.76       1576.68        23.12 o
   8   1   2       2639.39       2626.05        60.11 o
   9   1   2         24.83         33.23         8.45 o
  10   1   2         97.46         96.82        19.02 o
 -10   2   2          0.11         -6.71         6.71 o
  -9   2   2        110.34        111.83        12.97 o
  -8   2   2       1281.34       1364.99        36.17 o
  -7   2   2        422.35        407.91        16.78 o
  -6   2   2        388.94        387.40        13.54 o
  -5   2   2          0.00         -0.73         1.68 o
  -4   2   2       6100.99       6219.30        37.79 o
  -3   2   2         11.47          1.82         1.42 o
  -2   2   2       8392.68       7902.54        39.41 o
  -1   2   2       2974.88       3354.59        20.52 o
   0   2   2       2052.54       1773.74        22.10 o
   1   2   2        656.72        746.06         8.68 o
   2   2   2          6.51         20.41         1.69 o
   3   2   2        559.31        580.63         8.54 o
   4   2   2       2570.73       2562.59        24.62 o
   5   2   2        103.79         69.89         4.75 o
   6   2   2        250.24        295.01         9.73 o
   7   2   2         68.01         55.95         6.60 o
   8   2   2         72.56         92.38        11.12 o
   9   2   2        735.81        840.80        38.03 o
  10   2   2         12.84         15.87        10.01 o
 -10   3   2         77.06         66.58        12.10 o
  -9   3   2         12.75          3.13         5.61 o
  -8   3   2         74.58        121.99        12.85 o
  -7   3   2       3217.54       3203.77        53.71 o
  -6   3   2          1.32          2.50         2.25 o
  -5   3   2       1862.85       1876.32        25.69 o
  -4   3   2       1791.88       1828.69        23.44 o
  -3   3   2        129.94         83.11         4.09 o
  -2   3   2         42.45         40.76         2.76 o
  -1   3   2       2255.83       1784.08        16.58 o
   0   3   2       2346.35       2359.91        26.08 o
   1   3   2      16307.64      16077.12        53.72 o
   2   3   2       9947.45      10185.78        54.72 o
   3   3   2       8019.12       7891.97        55.25 o
   4   3   2       2489.74       2400.90        21.21 o
   5   3   2       3348.58       3252.89        27.15 o
   6   3   2       1527.02       1491.41        43.59 o
   7   3   2          5.65          5.99         4.24 o
   8   3   2        127.52        110.89        13.59 o
   9   3   2          0.55          2.52         5.56 o
  10   3   2        100.05        106.13        23.01 o
 -10   4   2         48.25         76.10        14.81 o
  -9   4   2         45.86         20.67         7.69 o
  -8   4   2          2.25          0.45         4.55 o
  -7   4   2        203.00        183.73        14.33 o
  -6   4   2       1221.95       1169.45        26.89 o
  -5   4   2        730.65        676.75        22.19 o
  -4   4   2       1787.59       1761.25        29.50 o
  -3   4   2         86.91         50.05         4.00 o
  -2   4   2       2242.64       2172.40        22.66 o
  -1   4   2       1219.16       1259.63        19.84 o
   0   4   2       6850.78       6604.93        32.70 o
   1   4   2       2837.20       3076.62        23.35 o
   2   4   2       9112.06       8889.79        54.61 o
   3   4   2        382.79        385.38         8.42 o
   4   4   2       1424.92       1441.64        20.80 o
   5   4   2       4940.51       4883.55        48.37 o
   6   4   2        503.80        546.56         9.21 o
   7   4   2         23.85         29.17         4.49 o
   8   4   2          0.42         -5.17         5.91 o
   9   4   2         65.95         49.55         9.96 o
  10   4   2         25.78         24.82        11.97 o
 -10   5   2         19.54         28.12        10.37 o
  -9   5   2        604.74        621.30        30.23 o
  -8   5   2         25.77         35.74         7.70 o
  -7   5   2        142.85        124.50        10.65 o
  -6   5   2        468.91        502.71        21.22 o
  -5   5   2        171.67        167.69        11.52 o
  -4   5   2        121.64        165.39        10.72 o
  -3   5   2       2279.52       2246.05        35.18 o
  -2   5   2        363.52        328.20        11.63 o
  -1   5   2       3371.95       3390.13        31.95 o
   0   5   2       2429.38       2382.41        19.28 o
   1   5   2      35673.15      37155.63       161.86 o
   2   5   2       4563.80       4370.87        28.96 o
   3   5   2          5.64          1.34         1.77 o
   4   5   2        319.99        319.90        10.19 o
   5   5   2        935.05        981.10        18.57 o
   6   5   2        266.88        250.44         8.26 o
   7   5   2        428.37        482.97        17.18 o
   8   5   2         82.04         68.40        10.32 o
   9   5   2        154.86        168.80        17.73 o
  10   5   2          0.14         -8.82        12.60 o
  -9   6   2         92.54        108.88        13.11 o
  -8   6   2        226.81        239.44        17.89 o
  -7   6   2          0.24         -1.15         4.01 o
  -6   6   2        710.32        747.82        26.73 o
  -5   6   2        126.48        128.55        10.60 o
  -4   6   2       4789.95       4894.50        66.55 o
  -3   6   2        567.87        521.75        17.49 o
  -2   6   2       5004.32       5051.01        85.65 o
  -1   6   2         57.46         65.12         5.40 o
   0   6   2       2016.75       1908.28        21.14 o
   1   6   2       2281.38       2012.87        18.90 o
   2   6   2       5698.30       5765.85        38.08 o
   3   6   2       3862.53       3838.02        38.81 o
   4   6   2        408.65        415.59        13.98 o
   5   6   2         11.32          6.32         2.54 o
   6   6   2        146.94        157.63         7.29 o
   7   6   2        180.23        158.01        13.32 o
   8   6   2          8.45          9.75         5.07 o
   9   6   2         10.04         27.35         8.51 o
  10   6   2          0.55          2.09         8.95 o
  -9   7   2         36.52         60.43        11.50 o
  -8   7   2          3.11          0.55         5.08 o
  -7   7   2        816.12        850.66        31.12 o
  -6   7   2       1138.77       1124.29        37.90 o
  -5   7   2         12.94          8.56         5.70 o
  -4   7   2         49.87         38.59         8.59 o
  -3   7   2       6056.50       5815.53        66.52 o
  -2   7   2         78.90         59.77         7.28 o
  -1   7   2          4.80          4.76         2.27 o
   0   7   2        543.26        465.31        11.57 o
   1   7   2        221.77        318.33         7.71 o
   2   7   2        690.27        864.38        19.76 o
   3   7   2         48.75         41.77         5.34 o
   4   7   2        436.82        441.65        20.92 o
   5   7   2        128.68        123.68         9.32 o
   6   7   2         14.06         10.33         3.87 o
   7   7   2        383.25        344.51        22.75 o
   8   7   2        101.16        110.15        17.04 o
   9   7   2          7.87         32.93        14.66 o
  -9   8   2         26.26         19.97        16.07 o
  -8   8   2         73.48         79.07        13.79 o
  -7   8   2        273.58        245.61        19.42 o
  -6   8   2        659.35        718.72        31.20 o
  -5   8   2        678.16        744.54        29.72 o
  -4   8   2         81.99         72.67         8.67 o
  -3   8   2        188.15        168.41        11.75 o
  -2   8   2       1432.57       1490.61        24.72 o
  -1   8   2       2740.38       2691.14        44.03 o
   0   8   2       1111.15       1213.51        19.51 o
   1   8   2          1.52          0.53         2.56 o
   2   8   2         76.18         77.29         5.52 o
   3   8   2          4.38          2.58         2.82 o
   4   8   2        351.74        333.81        16.89 o
   5   8   2         15.56         19.75         5.67 o
   6   8   2        330.76        279.40        16.83 o
   7   8   2          5.89          6.59         4.78 o
   8   8   2          5.09          5.85         5.78 o
   9   8   2        665.98        759.95        52.12 o
  -8   9   2          0.38         -8.85         8.85 o
  -7   9   2        374.85        381.20        24.57 o
  -6   9   2        172.05        163.28        15.13 o
  -5   9   2        695.76        649.48        28.23 o
  -4   9   2          0.67         -5.25         6.40 o
  -3   9   2       1233.47       1157.06        30.55 o
  -2   9   2          0.32          1.00         2.29 o
  -1   9   2          2.01          7.17         1.58 o
   0   9   2        641.64        604.90        14.34 o
   1   9   2        434.61        426.88        12.88 o
   2   9   2        155.13        145.17         6.79 o
   3   9   2          3.26          5.43         3.90 o
   4   9   2       1463.33       1485.88        38.58 o
   5   9   2        115.88        104.29        11.47 o
   6   9   2       1144.24       1219.56        50.94 o
   7   9   2        106.75         98.83        12.91 o
   8   9   2         12.24         22.81         9.60 o
   9   9   2          0.23         -8.14         8.94 o
  -8  10   2        106.57         85.32        23.75 o
  -7  10   2          0.87          0.42         6.41 o
  -6  10   2        587.69        625.57        35.93 o
  -5  10   2        214.57        205.60        16.10 o
  -4  10   2         58.73         63.23         8.50 o
  -3  10   2        327.92        312.36        13.22 o
  -2  10   2        639.26        622.82        17.25 o
  -1  10   2         61.87         55.83         5.02 o
   0  10   2        619.22        575.10        20.90 o
   1  10   2        655.78        675.16        28.84 o
   2  10   2       2504.68       2425.73        59.58 o
   3  10   2         22.08         29.55         4.69 o
   4  10   2         72.58         62.61         8.89 o
   5  10   2       2327.23       2478.36        55.38 o
   6  10   2        350.04        352.39        23.59 o
   7  10   2         25.33         24.04         9.11 o
   8  10   2         48.90         21.57        11.42 o
  -7  11   2        175.99        128.74        33.68 o
  -6  11   2         39.74         46.97        13.87 o
  -5  11   2        234.01        242.15        31.37 o
  -4  11   2         20.58         16.97        11.84 o
  -3  11   2        138.10        125.66        11.92 o
  -2  11   2         56.04         65.49        13.90 o
  -1  11   2         45.90         51.40         8.14 o
   0  11   2          5.03          4.27         7.67 o
   1  11   2        374.36        390.97        24.23 o
   2  11   2         91.14         83.57        13.65 o
   3  11   2        130.29        139.56        17.36 o
   4  11   2         62.51         34.71         8.45 o
   5  11   2         22.52         18.92         9.57 o
   6  11   2         19.82         15.55         6.80 o
   7  11   2          8.95          7.45         7.05 o
   8  11   2        117.87        113.13        32.23 o
  -7  12   2          1.08        -19.08        19.08 o
  -6  12   2          1.40        -10.28        10.35 o
  -5  12   2         18.29          6.22         8.21 o
  -4  12   2        255.58        238.49        18.93 o
  -3  12   2         58.25         75.16        16.04 o
  -2  12   2       2050.02       1991.42        51.84 o
  -1  12   2         12.32          9.45         6.54 o
   0  12   2          2.72         -0.26         6.03 o
   1  12   2          0.43         12.17         7.17 o
   2  12   2        444.28        455.24        31.88 o
   3  12   2         86.36         78.14        13.03 o
   4  12   2         84.51         54.66        12.37 o
   5  12   2          3.74          9.07         9.62 o
   6  12   2          8.68          8.26        11.48 o
   7  12   2          7.06         -0.33        12.82 o
  -6  13   2        114.80        109.42        34.45 o
  -5  13   2          3.55         22.01         8.27 o
  -4  13   2          2.02          7.23         6.49 o
  -3  13   2        328.07        304.88        21.85 o
  -2  13   2         13.77         11.05         6.51 o
  -1  13   2         91.14         99.38        12.02 o
   0  13   2        394.26        417.04        25.72 o
   1  13   2          3.26          2.69         8.88 o
   2  13   2         41.31         58.85        13.19 o
   3  13   2          9.49          2.10         9.67 o
   4  13   2         13.15         13.67         7.55 o
   5  13   2         36.79         48.88        15.37 o
   6  13   2          0.12         -5.96         8.32 o
  -5  14   2         23.67         30.05        38.43 o
  -4  14   2         67.91         80.19        12.25 o
  -3  14   2        189.83        173.85        17.51 o
  -2  14   2        263.85        244.76        23.00 o
  -1  14   2        122.31        152.20        16.00 o
   0  14   2         37.24         37.76        10.36 o
   1  14   2        197.94        189.23        21.72 o
   2  14   2        233.88        220.33        24.05 o
   3  14   2          3.16         -7.94         7.94 o
   4  14   2         25.71         16.45        12.72 o
   5  14   2         18.72         41.81        14.57 o
  -4  15   2        145.30        153.61        44.25 o
  -3  15   2         57.39         64.91        17.43 o
  -2  15   2         37.20         22.76        10.08 o
  -1  15   2         43.03         63.22        11.94 o
   0  15   2         11.31         11.33         8.04 o
   1  15   2         24.30         33.30        10.22 o
   2  15   2         11.69         23.88        12.82 o
   3  15   2         40.02         52.02        12.77 o
   4  15   2         13.29         -7.97        10.03 o
  -2  16   2         32.48         13.82        10.57 o
  -1  16   2         27.08         37.27        11.50 o
   0  16   2         32.63         21.65         8.88 o
   1  16   2         14.27         11.91         7.72 o
   2  16   2        477.34        453.38        38.35 o
  -2 -16   3         15.72         14.46         8.61 o
  -1 -16   3         33.39         23.68         8.46 o
   0 -16   3         10.53         11.48         9.43 o
   1 -16   3         20.89         14.04         8.15 o
   2 -16   3        169.01        158.38        21.50 o
  -4 -15   3        117.70        122.38        24.68 o
  -3 -15   3          1.25         -8.62         8.62 o
  -2 -15   3         21.84         19.33         7.90 o
  -1 -15   3         17.68         12.48         9.86 o
   0 -15   3         12.07         21.01         7.44 o
   1 -15   3          0.23          4.90         9.06 o
   2 -15   3         85.25         58.94        15.74 o
   3 -15   3        373.54        388.40        31.50 o
   4 -15   3          2.35          3.42         7.44 o
  -5 -14   3         69.87         61.10        14.89 o
  -4 -14   3          8.21          4.01         8.09 o
  -3 -14   3        167.74        144.75        21.57 o
  -2 -14   3          4.57          1.49         6.01 o
  -1 -14   3        266.33        240.18        21.48 o
   0 -14   3        176.72        173.40        17.96 o
   1 -14   3        146.13        154.57        16.33 o
   2 -14   3        193.97        204.06        18.49 o
   3 -14   3         69.50        102.31        17.23 o
   4 -14   3        663.47        707.66        41.04 o
   5 -14   3        173.20        196.84        22.44 o
  -6 -13   3         27.19         23.35         7.53 o
  -5 -13   3          0.05         -1.34         5.92 o
  -4 -13   3         26.95         27.30        16.07 o
  -3 -13   3        454.89        443.92        33.14 o
  -2 -13   3        512.21        449.98        32.62 o
  -1 -13   3        245.78        229.74        20.21 o
   0 -13   3        418.42        434.09        26.58 o
   1 -13   3         24.36         33.61         7.14 o
   2 -13   3          7.81          8.56         5.48 o
   3 -13   3        903.85        903.87        36.13 o
   4 -13   3          7.24         13.84         7.48 o
   5 -13   3        225.45        218.61        23.80 o
   6 -13   3         10.58          6.40        15.57 o
  -7 -12   3        125.15         77.43        19.20 o
  -6 -12   3         33.97         30.26         8.17 o
  -5 -12   3        203.55        174.64        21.35 o
  -4 -12   3         47.28         54.41        20.71 o
  -3 -12   3        100.75        157.68        23.25 o
  -2 -12   3          5.12         12.32         8.92 o
  -1 -12   3        197.48        208.35        18.37 o
   0 -12   3        862.11        942.44        37.00 o
   1 -12   3        289.80        272.43        19.57 o
   2 -12   3          0.83          3.25         5.49 o
   3 -12   3        589.08        560.39        27.17 o
   4 -12   3        351.51        330.16        21.11 o
   5 -12   3         76.85         65.70        13.49 o
   6 -12   3         50.66         69.03        18.25 o
   7 -12   3          5.37         -9.04         9.04 o
  -7 -11   3         98.60         93.67        25.14 o
  -6 -11   3        571.45        598.87        34.34 o
  -5 -11   3          1.49         24.24         8.83 o
  -4 -11   3       2664.33       2788.83        63.91 o
  -3 -11   3         47.74         46.61        10.86 o
  -2 -11   3          4.39         -3.18         6.79 o
  -1 -11   3         21.49         12.52         6.74 o
   0 -11   3       1033.04       1056.69        36.78 o
   1 -11   3        287.62        326.76        20.16 o
   2 -11   3        724.37        771.93        30.07 o
   3 -11   3        291.66        278.54        18.05 o
   4 -11   3        112.54        117.19        11.87 o
   5 -11   3         42.30         45.89        11.31 o
   6 -11   3        514.49        541.01        39.42 o
   7 -11   3        193.92        253.73        32.58 o
   8 -11   3          0.11          2.66        16.78 o
  -8 -10   3         36.62         55.16        16.25 o
  -7 -10   3        303.48        306.95        41.89 o
  -6 -10   3         87.91         90.88        11.34 o
  -5 -10   3       1903.41       2035.31        47.89 o
  -4 -10   3        436.38        458.97        19.33 o
  -3 -10   3       1589.66       1721.61        32.02 o
  -2 -10   3         39.00         23.05         7.02 o
  -1 -10   3        108.16        128.35        12.75 o
   0 -10   3        289.54        289.49        18.25 o
   1 -10   3        312.90        300.22        17.96 o
   2 -10   3       2122.50       2161.00        50.93 o
   3 -10   3        111.28        111.82        10.31 o
   4 -10   3        497.29        541.89        29.11 o
   5 -10   3        228.96        306.25        22.20 o
   6 -10   3        283.83        324.34        27.31 o
   7 -10   3          1.11         -1.99         5.11 o
   8 -10   3        143.47        120.56        18.22 o
  -8  -9   3        623.99        686.03        44.88 o
  -7  -9   3        120.57        141.99        12.32 o
  -6  -9   3         18.66         31.81         5.83 o
  -5  -9   3          7.10          8.42         3.91 o
  -4  -9   3       2355.78       2496.16        44.18 o
  -3  -9   3        174.79        213.98        10.78 o
  -2  -9   3        407.59        430.50        13.19 o
  -1  -9   3        249.38        210.62        15.49 o
   0  -9   3        172.06        222.19        15.02 o
   1  -9   3        436.25        440.00        20.39 o
   2  -9   3       2182.39       2138.82        25.29 o
   3  -9   3        761.14        851.94        26.26 o
   4  -9   3       1332.55       1367.20        43.07 o
   5  -9   3        144.96        134.33        16.66 o
   6  -9   3         74.15         77.24        13.07 o
   7  -9   3        197.93        169.37        19.92 o
   8  -9   3        152.21        177.68        23.79 o
   9  -9   3          0.93         -6.11         6.50 o
  -9  -8   3        110.66        140.61        16.90 o
  -8  -8   3          0.69          7.58         6.13 o
  -7  -8   3        122.64        144.95        12.04 o
  -6  -8   3          3.70          6.29         3.72 o
  -5  -8   3          6.88          4.66         3.17 o
  -4  -8   3         15.51         13.37         3.08 o
  -3  -8   3        605.49        582.35        16.92 o
  -2  -8   3         52.22         61.71         4.54 o
  -1  -8   3         15.48         15.63         3.74 o
   0  -8   3        969.81        872.43        27.57 o
   1  -8   3         22.53         20.63         3.11 o
   2  -8   3         96.88         99.30         9.87 o
   3  -8   3         12.47         13.40         4.93 o
   4  -8   3       2882.16       2837.46        64.08 o
   5  -8   3        892.45        970.83        34.82 o
   6  -8   3         26.99         19.78         6.85 o
   7  -8   3          0.61          4.12         5.06 o
   8  -8   3         35.66         62.96        12.87 o
   9  -8   3         29.61         11.00        15.83 o
  -9  -7   3         35.18         39.73        10.30 o
  -8  -7   3         41.80         44.33         8.39 o
  -7  -7   3         26.60         27.74         4.40 o
  -6  -7   3         14.92         18.01         4.02 o
  -5  -7   3        194.18        182.40         9.15 o
  -4  -7   3         17.70         11.17         2.60 o
  -3  -7   3         49.25         49.20         4.77 o
  -2  -7   3       4663.36       5044.46        42.05 o
  -1  -7   3       1218.11       1268.69        18.46 o
   0  -7   3       7346.87       7503.30        79.63 o
   1  -7   3       3681.79       3737.73        33.19 o
   2  -7   3        351.76        386.90        12.71 o
   3  -7   3        655.57        608.72        19.23 o
   4  -7   3        262.07        287.38        17.99 o
   5  -7   3       1536.16       1565.38        37.97 o
   6  -7   3       1212.55       1060.01        33.42 o
   7  -7   3        340.92        325.18        17.40 o
   8  -7   3         20.18         15.02         7.47 o
   9  -7   3          7.83         -5.51         8.02 o
  -9  -6   3          9.37          9.82         6.22 o
  -8  -6   3         86.91        103.30        12.36 o
  -7  -6   3          6.40          4.28         3.88 o
  -6  -6   3         72.74         73.12         6.83 o
  -5  -6   3       1138.43       1119.83        23.76 o
  -4  -6   3         19.66         14.48         2.64 o
  -3  -6   3        105.64        195.11        14.41 o
  -2  -6   3        148.24        128.68         6.22 o
  -1  -6   3       2695.14       2806.46        22.93 o
   0  -6   3       9376.60       9178.53        97.86 o
   1  -6   3       3773.57       3711.50        29.42 o
   2  -6   3       6753.13       6966.52        52.35 o
   3  -6   3       2535.73       2551.78        53.86 o
   4  -6   3        229.87        218.92        14.41 o
   5  -6   3        143.66        141.58        11.34 o
   6  -6   3         72.71        108.49        10.58 o
   7  -6   3        269.43        267.47        15.14 o
   8  -6   3        149.31        142.10        15.69 o
   9  -6   3         90.56         95.75        27.33 o
  10  -6   3          0.26         -3.57         9.94 o
 -10  -5   3          1.13         -7.58         9.29 o
  -9  -5   3          1.44         -0.06         6.30 o
  -8  -5   3        389.44        441.11        22.25 o
  -7  -5   3          1.99         -0.14         4.05 o
  -6  -5   3         38.65         23.33         4.34 o
  -5  -5   3        397.80        401.42        15.37 o
  -4  -5   3       9845.63       9967.62        93.20 o
  -3  -5   3         32.27         25.07         2.66 o
  -2  -5   3        893.05        916.58        15.96 o
  -1  -5   3       1594.54       1456.45        13.90 o
   0  -5   3         19.73         32.63         2.47 o
   1  -5   3       1392.63       1291.72        13.40 o
   2  -5   3        787.48        830.66        16.10 o
   3  -5   3         10.94         10.94         3.14 o
   4  -5   3       1434.79       1357.57        30.13 o
   5  -5   3         58.13         62.16         6.41 o
   6  -5   3       1362.01       1421.88        31.81 o
   7  -5   3         10.85          6.05         2.99 o
   8  -5   3         78.69         94.73        11.07 o
   9  -5   3         32.73         16.08         8.25 o
  10  -5   3          1.27        -13.01        13.01 o
 -10  -4   3         70.24         43.86         8.89 o
  -9  -4   3         21.08         16.85         6.58 o
  -8  -4   3        150.71        168.49        13.45 o
  -7  -4   3        426.15        419.70        17.10 o
  -6  -4   3        305.64        352.56        13.74 o
  -5  -4   3         97.20         81.72         6.34 o
  -4  -4   3       2007.62       1856.88        20.57 o
  -3  -4   3       3185.60       3203.74        28.09 o
  -2  -4   3       1301.59       1440.03        15.40 o
  -1  -4   3       2695.98       2963.51        19.20 o
   0  -4   3       2353.98       2237.31        16.34 o
   1  -4   3       3620.09       3576.89        23.66 o
   2  -4   3          5.44          3.36         1.49 o
   3  -4   3       2478.22       2710.74        31.93 o
   4  -4   3        244.04        282.57        10.99 o
   5  -4   3        374.07        383.32        12.37 o
   6  -4   3        621.36        580.77        15.20 o
   7  -4   3        101.66         97.61         7.77 o
   8  -4   3       1018.25        935.48        28.97 o
   9  -4   3          1.33          1.56         8.27 o
  10  -4   3         37.58         31.55        13.99 o
 -10  -3   3         29.56         25.31         7.73 o
  -9  -3   3        188.42        167.42        15.74 o
  -8  -3   3        242.09        269.20        16.94 o
  -7  -3   3         49.59         42.83         5.56 o
  -6  -3   3         80.97        112.06         7.58 o
  -5  -3   3        387.61        368.95        12.82 o
  -4  -3   3         70.80        115.12         6.75 o
  -3  -3   3       1041.10       1053.74        13.49 o
  -2  -3   3       1953.19       2063.15        16.39 o
  -1  -3   3      15731.97      16407.81        67.87 o
   0  -3   3        859.32       1061.93        24.43 o
   1  -3   3        513.12        610.22         8.10 o
   2  -3   3        306.38        345.24         9.36 o
   3  -3   3        132.33        135.45         6.45 o
   4  -3   3        559.65        507.72        12.87 o
   5  -3   3       2000.86       1901.46        25.56 o
   6  -3   3       1061.60        950.67        17.93 o
   7  -3   3        122.23        124.59         8.23 o
   8  -3   3         24.21         31.36         5.78 o
   9  -3   3        117.04        118.35        18.18 o
  10  -3   3          0.07         -7.82         8.44 o
 -10  -2   3         47.39         34.55         7.91 o
  -9  -2   3         74.61         58.99        10.18 o
  -8  -2   3        336.28        300.43        17.73 o
  -7  -2   3       1186.42       1182.90        27.78 o
  -6  -2   3        443.53        405.69        13.68 o
  -5  -2   3        143.05        158.44         8.22 o
  -4  -2   3        229.93        272.21         8.93 o
  -3  -2   3         20.50          7.43         1.36 o
  -2  -2   3       3753.22       3802.11        23.03 o
  -1  -2   3        855.69        939.20         9.32 o
   0  -2   3       4357.14       4155.69        32.45 o
   1  -2   3      23070.30      23221.09        89.75 o
   2  -2   3       3861.39       4087.24        27.90 o
   3  -2   3       1121.28       1171.43        13.26 o
   4  -2   3       9257.06       9145.51        60.59 o
   5  -2   3        232.14        205.18         6.87 o
   6  -2   3       2838.01       2685.64        28.75 o
   7  -2   3         57.93         63.60         6.68 o
   8  -2   3        928.13        955.38        27.63 o
   9  -2   3        113.23        115.59        18.26 o
  10  -2   3        104.02        111.89        19.12 o
 -10  -1   3        236.41        255.69        20.43 o
  -9  -1   3         34.47         30.17         7.48 o
  -8  -1   3         28.56         27.23         5.51 o
  -7  -1   3         12.21          2.35         3.28 o
  -6  -1   3         33.14         47.11         4.90 o
  -5  -1   3        744.09        738.83        17.25 o
  -4  -1   3       1098.50       1041.12        17.03 o
  -3  -1   3        155.86        109.64         4.43 o
  -2  -1   3       1363.34       1345.36        12.96 o
  -1  -1   3       2984.08       3033.77        16.34 o
   0  -1   3      23287.46      21726.66       237.45 o
   1  -1   3      13503.43      14728.59        99.69 o
   2  -1   3       7281.99       7309.90        33.32 o
   3  -1   3          2.16          1.69         0.87 o
   4  -1   3       2266.47       2341.96        18.47 o
   5  -1   3       2033.63       2142.05        21.55 o
   6  -1   3        691.56        704.78        13.29 o
   7  -1   3          2.14          2.08         2.74 o
   8  -1   3        971.52        935.91        26.31 o
   9  -1   3          1.44         -1.41         5.40 o
  10  -1   3         91.72        120.24        20.01 o
 -10   0   3         45.85         49.65         9.22 o
  -9   0   3          9.15         45.12         8.94 o
  -8   0   3        730.61        662.38        25.73 o
  -7   0   3        142.43        138.99         9.67 o
  -6   0   3          1.74         14.92         3.05 o
  -5   0   3        166.28        196.15         7.45 o
  -4   0   3        100.95         64.94         3.87 o
  -3   0   3      20347.97      20390.98        74.49 o
  -2   0   3      13880.34      13218.03        49.66 o
  -1   0   3        627.84        620.82         8.30 o
   1   0   3       2784.77       2806.87        20.84 o
   2   0   3        387.23        407.98         6.61 o
   3   0   3       1229.78       1318.71        19.12 o
   4   0   3        369.22        311.76         9.75 o
   5   0   3        659.81        714.94        13.36 o
   6   0   3         14.16         31.62         3.56 o
   7   0   3        643.84        591.53        19.41 o
   8   0   3         13.45          5.18         4.40 o
   9   0   3         21.97         47.25         9.40 o
  10   0   3         16.83         -3.97        10.87 o
 -10   1   3          5.36          0.35         6.54 o
  -9   1   3        391.49        357.89        22.85 o
  -8   1   3          1.82          2.26         4.71 o
  -7   1   3        413.11        404.49        16.86 o
  -6   1   3         28.35         30.88         3.40 o
  -5   1   3        110.45        105.91         6.03 o
  -4   1   3       3715.70       3418.71        30.41 o
  -3   1   3       1561.15       1696.78        17.04 o
  -2   1   3       2513.14       2251.41        18.60 o
  -1   1   3       1285.23       1275.30        14.33 o
   1   1   3       3626.22       3705.75        27.70 o
   2   1   3       8485.79       8390.87        48.51 o
   3   1   3        112.50        102.77         4.49 o
   4   1   3       6217.58       6424.53        34.37 o
   5   1   3       1338.75       1232.75        17.61 o
   6   1   3        371.74        374.17        11.05 o
   7   1   3        296.37        321.27        11.52 o
   8   1   3          7.23          5.73         4.50 o
   9   1   3        787.88        796.21        37.47 o
  10   1   3         15.64         -3.44         7.50 o
 -10   2   3          0.09         -4.19         6.53 o
  -9   2   3        226.72        171.80        15.96 o
  -8   2   3          2.80          2.54         4.92 o
  -7   2   3        950.37        923.96        25.65 o
  -6   2   3        167.89        147.56         8.27 o
  -5   2   3        535.83        468.91        12.93 o
  -4   2   3        840.41        752.99        14.05 o
  -3   2   3       6155.64       6300.87        36.15 o
  -2   2   3       1806.65       1983.29        18.18 o
  -1   2   3        462.26        438.33         7.52 o
   0   2   3      10865.40      11744.33        98.13 o
   1   2   3         93.84        111.13         4.61 o
   2   2   3       5045.77       5440.19        28.33 o
   3   2   3       3167.88       3195.61        26.96 o
   4   2   3        304.47        405.48         9.17 o
   5   2   3       2924.98       3106.14        33.00 o
   6   2   3       2133.26       2058.87        29.93 o
   7   2   3        155.28        117.72         9.45 o
   8   2   3        311.57        277.17        20.35 o
   9   2   3         98.00        115.15        19.06 o
  10   2   3        283.85        366.60        34.75 o
 -10   3   3          0.97         -1.96         6.06 o
  -9   3   3          1.89          1.94         5.75 o
  -8   3   3        253.13        284.62        16.93 o
  -7   3   3         35.87         39.01         6.55 o
  -6   3   3       1096.38       1117.03        21.97 o
  -5   3   3        715.81        709.74        16.57 o
  -4   3   3       3311.58       3389.17        34.78 o
  -3   3   3        304.64        233.67         7.27 o
  -2   3   3         38.30         29.76         2.64 o
  -1   3   3       2377.49       2264.43        23.05 o
   0   3   3        651.72        615.89         8.80 o
   1   3   3       7480.68       7797.06        30.61 o
   2   3   3        169.12        246.07         5.78 o
   3   3   3         32.29         92.48         8.17 o
   4   3   3        515.15        406.25         9.91 o
   5   3   3       8096.63       8107.75        63.80 o
   6   3   3       1445.05       1539.95        20.84 o
   7   3   3        323.61        302.11        16.80 o
   8   3   3         17.88         12.43         5.73 o
   9   3   3        234.31        255.85        27.55 o
  10   3   3          2.18          2.92         8.07 o
 -10   4   3         81.90         86.56        13.75 o
  -9   4   3        190.20        224.31        18.24 o
  -8   4   3         70.43         89.50        11.15 o
  -7   4   3         18.58         12.52         4.16 o
  -6   4   3         43.39         44.76         5.43 o
  -5   4   3        131.40        167.02        11.19 o
  -4   4   3        172.53        132.03         8.44 o
  -3   4   3       1228.07       1164.62        19.57 o
  -2   4   3         91.11         44.26         3.65 o
  -1   4   3         21.77         36.58         3.47 o
   0   4   3         59.86         66.24         3.40 o
   1   4   3      28063.13      27212.85       174.80 o
   2   4   3       1425.86       1458.98        14.63 o
   3   4   3        202.18        168.13         6.23 o
   4   4   3       3661.31       3829.09        35.74 o
   5   4   3        217.03        211.13         7.75 o
   6   4   3       3280.60       3098.72        33.92 o
   7   4   3         11.89         10.85         3.29 o
   8   4   3        118.34        140.46        15.02 o
   9   4   3        139.50        115.49        18.78 o
  10   4   3         21.19         16.31         9.38 o
 -10   5   3         92.50        123.92        18.29 o
  -9   5   3         48.86         50.55         9.33 o
  -8   5   3         24.75         49.00         8.89 o
  -7   5   3        358.16        338.92        17.73 o
  -6   5   3        358.37        334.59        19.59 o
  -5   5   3        121.38        118.91         9.72 o
  -4   5   3        112.83        184.14        11.06 o
  -3   5   3         75.83         56.79         6.56 o
  -2   5   3        164.30        100.89         7.18 o
  -1   5   3       1754.16       2200.94        26.47 o
   0   5   3       4892.18       5184.69        27.79 o
   1   5   3      15780.55      17127.92        60.76 o
   2   5   3       5130.26       4733.83        30.26 o
   3   5   3       1002.93        981.91        17.97 o
   4   5   3        157.04        156.62         7.80 o
   5   5   3       1739.32       1775.29        28.45 o
   6   5   3        172.05        177.86         7.76 o
   7   5   3        524.10        542.67        26.66 o
   8   5   3          0.28          1.78         5.24 o
   9   5   3         13.03         15.01         8.31 o
  10   5   3         19.83         21.14        14.04 o
  -9   6   3         48.83         82.59        11.81 o
  -8   6   3        256.10        224.60        17.69 o
  -7   6   3        192.55        199.85        15.10 o
  -6   6   3        539.95        589.93        26.56 o
  -5   6   3         90.70         78.81         9.32 o
  -4   6   3        161.72        149.23        11.86 o
  -3   6   3       8895.76       8798.18        80.94 o
  -2   6   3        118.97         83.96         6.17 o
  -1   6   3       2982.08       3016.37        41.77 o
   0   6   3       1360.31       1610.81        17.13 o
   1   6   3       1238.28       1204.36        17.01 o
   2   6   3       3902.48       4131.85        40.15 o
   3   6   3        317.72        326.06        10.88 o
   4   6   3         25.69         25.25         3.58 o
   5   6   3         46.46         46.33         5.28 o
   6   6   3         20.40         25.17         3.56 o
   7   6   3        580.45        647.71        30.30 o
   8   6   3         67.14         56.16        12.80 o
   9   6   3         34.83         38.88        12.32 o
  10   6   3        101.76        110.38        28.69 o
  -9   7   3          5.43          6.52         5.06 o
  -8   7   3        540.92        499.81        26.36 o
  -7   7   3        126.21        117.52        15.30 o
  -6   7   3       1007.65        960.58        40.17 o
  -5   7   3         39.91         23.07         7.75 o
  -4   7   3        849.80        861.03        28.45 o
  -3   7   3        330.93        277.89        14.46 o
  -2   7   3       6448.21       6183.41        68.58 o
  -1   7   3       4322.61       4186.90        69.04 o
   0   7   3         66.87         59.92         7.30 o
   1   7   3         60.44         24.57         3.10 o
   2   7   3       3218.08       3373.06        44.21 o
   3   7   3        708.27        823.04        20.27 o
   4   7   3        105.73         99.23         9.08 o
   5   7   3        521.75        566.21        19.95 o
   6   7   3         44.81         47.34         6.76 o
   7   7   3         11.88         -1.16         4.40 o
   8   7   3        113.53        102.48        16.59 o
   9   7   3       1093.23       1251.03        61.05 o
  -9   8   3          0.25          0.34         9.09 o
  -8   8   3         92.46         88.00        15.17 o
  -7   8   3        334.26        408.65        28.49 o
  -6   8   3        303.52        283.04        22.09 o
  -5   8   3       1638.35       1706.16        44.50 o
  -4   8   3       1068.76       1134.81        33.07 o
  -3   8   3        354.75        312.10        15.63 o
  -2   8   3         33.94         17.28         2.95 o
  -1   8   3        373.43        419.22        13.50 o
   0   8   3        120.57         70.82        10.06 o
   1   8   3        272.85        258.15         8.06 o
   2   8   3        150.24        174.18         8.02 o
   3   8   3         23.20         15.50         3.39 o
   4   8   3        275.77        324.09        16.82 o
   5   8   3         55.13         72.37         8.56 o
   6   8   3        296.27        310.35        19.95 o
   7   8   3        174.84        175.76        16.65 o
   8   8   3        123.85        119.79        18.03 o
   9   8   3        184.39        178.39        23.60 o
  -8   9   3         44.69         38.56        13.64 o
  -7   9   3          2.10          7.16        13.00 o
  -6   9   3        640.18        692.55        34.56 o
  -5   9   3        105.21         95.14        10.67 o
  -4   9   3        563.05        565.85        23.63 o
  -3   9   3        533.84        602.38        21.55 o
  -2   9   3        241.47        251.63        17.58 o
  -1   9   3         30.03         49.58         5.58 o
   0   9   3         79.47         83.30         5.85 o
   1   9   3        284.60        287.48        12.22 o
   2   9   3        896.78        869.85        17.97 o
   3   9   3        100.47        104.10         7.34 o
   4   9   3        436.33        422.09        19.72 o
   5   9   3       4948.87       4897.47       153.50 o
   6   9   3        255.50        256.37        17.80 o
   7   9   3        496.66        500.24        29.53 o
   8   9   3          0.50          2.61         7.08 o
   9   9   3         29.83         24.19        11.19 o
  -8  10   3         27.35         61.80        22.22 o
  -7  10   3         21.68          9.85        11.02 o
  -6  10   3         36.11         35.63        11.10 o
  -5  10   3        331.96        317.66        34.29 o
  -4  10   3        532.02        554.79        23.44 o
  -3  10   3        167.28        169.04        10.18 o
  -2  10   3          4.45          5.20         4.68 o
  -1  10   3        117.12        116.25         8.46 o
   0  10   3        262.18        206.09         9.12 o
   1  10   3       1555.91       1406.62        26.64 o
   2  10   3       1102.35       1077.91        18.07 o
   3  10   3        715.60        707.92        27.48 o
   4  10   3          2.12          5.90         4.79 o
   5  10   3        632.94        595.24        25.30 o
   6  10   3        464.30        530.87        25.36 o
   7  10   3          9.67          4.71         5.64 o
   8  10   3         37.98         25.83        12.02 o
  -7  11   3        169.41        126.14        34.33 o
  -6  11   3         11.42         12.94        12.11 o
  -5  11   3         24.81         -1.28         8.12 o
  -4  11   3       1090.91       1159.94        39.17 o
  -3  11   3        593.35        616.53        27.97 o
  -2  11   3       1510.90       1626.97        44.67 o
  -1  11   3         13.51         10.69         5.38 o
   0  11   3        317.84        289.78        21.79 o
   1  11   3        414.03        383.85        26.50 o
   2  11   3       1293.75       1260.49        50.22 o
   3  11   3        562.86        533.34        34.49 o
   4  11   3         23.58          8.85         9.51 o
   5  11   3        172.12        139.22        19.21 o
   6  11   3          6.66         -1.03         6.79 o
   7  11   3          3.14          2.32         6.17 o
   8  11   3         38.28         29.52        13.00 o
  -7  12   3         22.55          9.28        15.89 o
  -6  12   3         62.23         80.35        28.42 o
  -5  12   3          1.01         14.18         9.49 o
  -4  12   3         20.98         18.26         6.85 o
  -3  12   3       1802.11       1841.30        50.64 o
  -2  12   3          0.44         12.96        11.82 o
  -1  12   3        640.35        742.87        39.26 o
   0  12   3        198.93        216.00        21.36 o
   1  12   3        250.12        207.41        26.60 o
   2  12   3        498.69        458.59        32.07 o
   3  12   3          9.11          8.72         6.64 o
   4  12   3          1.71          0.51         7.79 o
   5  12   3          0.09         -1.67         7.42 o
   6  12   3          2.60         16.15         9.00 o
   7  12   3          2.95          7.95         9.98 o
  -6  13   3        190.03        152.35        23.10 o
  -5  13   3         66.39         80.60        14.36 o
  -4  13   3          2.20          5.31        11.67 o
  -3  13   3          8.64         11.29         8.76 o
  -2  13   3        630.91        576.13        32.69 o
  -1  13   3         93.79         67.30        10.94 o
   0  13   3          4.13         20.60        10.93 o
   1  13   3        566.69        541.80        34.70 o
   2  13   3         21.75         19.40         8.66 o
   3  13   3          1.89         -3.98         7.98 o
   4  13   3          1.10         -1.93         7.71 o
   5  13   3          2.87          9.37         9.63 o
   6  13   3        221.86        203.21        24.60 o
  -5  14   3        243.85        283.22        28.42 o
  -4  14   3        101.22        116.96        16.39 o
  -3  14   3         45.19         20.35        10.62 o
  -2  14   3         27.20         15.34        12.41 o
  -1  14   3          3.07          5.00         8.64 o
   0  14   3         92.75        108.55        16.21 o
   1  14   3         18.24         21.65         9.06 o
   2  14   3          2.01         -2.82         7.33 o
   3  14   3          0.90         -4.88         8.66 o
   4  14   3         41.21         20.84         9.69 o
   5  14   3         31.66         34.77        14.99 o
  -4  15   3         91.54         85.61        15.07 o
  -3  15   3         82.95         57.57        18.29 o
  -2  15   3          0.48         -8.24         8.24 o
  -1  15   3        107.76        113.35        24.59 o
   0  15   3          2.16         34.81        13.13 o
   1  15   3          3.77         -0.18         6.93 o
   2  15   3        267.10        311.68        35.87 o
   3  15   3          0.55          0.77        10.28 o
   4  15   3         38.91         22.82        10.46 o
  -2  16   3         26.54         -2.86         7.97 o
  -1  16   3          0.18         -1.94         6.68 o
   0  16   3         17.26         32.63        11.59 o
   1  16   3         80.01        105.23        18.41 o
   2  16   3        139.65        174.06        24.01 o
  -1 -16   4          3.21          8.57         8.35 o
   0 -16   4          0.67          1.61         6.14 o
   1 -16   4          1.48          4.56         8.21 o
   2 -16   4         20.20         25.28         9.92 o
  -4 -15   4        109.46         98.55        22.13 o
  -3 -15   4         12.60         21.80         9.05 o
  -2 -15   4          5.03          3.12         7.08 o
  -1 -15   4        160.74        122.79        19.05 o
   0 -15   4         19.11         17.92         9.89 o
   1 -15   4         77.02         74.96        14.63 o
   2 -15   4         51.01         45.77        11.41 o
   3 -15   4          0.46          2.75         7.41 o
   4 -15   4        102.96         73.93        14.21 o
  -5 -14   4          1.74          1.72         9.18 o
  -4 -14   4        134.55        101.82        22.63 o
  -3 -14   4         14.29         10.96         7.77 o
  -2 -14   4        110.96        109.06        17.68 o
  -1 -14   4         18.25         10.59         6.27 o
   0 -14   4         97.62        113.09        14.85 o
   1 -14   4          7.60         20.93         7.31 o
   2 -14   4         97.68         79.68        13.44 o
   3 -14   4         28.56         40.14        11.29 o
   4 -14   4          0.78          8.76         7.20 o
   5 -14   4        122.09        124.96        17.77 o
  -6 -13   4         14.83          2.14         6.27 o
  -5 -13   4        290.29        221.69        25.83 o
  -4 -13   4        256.18        240.95        24.95 o
  -3 -13   4         85.05         77.50        14.91 o
  -2 -13   4        342.07        352.60        29.30 o
  -1 -13   4        787.82        816.67        37.52 o
   0 -13   4        267.68        255.58        20.74 o
   1 -13   4         29.48         27.56         6.81 o
   2 -13   4        465.36        411.90        24.68 o
   3 -13   4         14.81         24.40         9.27 o
   4 -13   4         37.64         35.10        22.13 o
   5 -13   4          4.48         -2.31         7.59 o
   6 -13   4         60.39         40.29        14.58 o
  -7 -12   4          0.88         -2.92        10.37 o
  -6 -12   4         55.79         29.98         7.63 o
  -5 -12   4        155.52        119.56        15.23 o
  -4 -12   4        518.80        554.25        35.89 o
  -3 -12   4         23.11         15.39         8.54 o
  -2 -12   4         16.84          2.24         6.36 o
  -1 -12   4        734.79        755.19        34.21 o
   0 -12   4        424.81        458.58        26.14 o
   1 -12   4       1843.16       1865.51        50.33 o
   2 -12   4        488.25        464.00        24.73 o
   3 -12   4        770.11        804.25        32.24 o
   4 -12   4         13.30         44.46        11.00 o
   5 -12   4        162.94        134.98        24.51 o
   6 -12   4         59.27         63.63        17.64 o
   7 -12   4        144.05        144.69        26.37 o
  -7 -11   4         80.57        110.47        22.28 o
  -6 -11   4        173.13        173.62        15.93 o
  -5 -11   4        526.22        521.10        29.98 o
  -4 -11   4        662.02        598.53        30.28 o
  -3 -11   4       1527.69       1586.21        48.51 o
  -2 -11   4          0.98         -2.77         5.59 o
  -1 -11   4        150.75        127.73        13.29 o
   0 -11   4        320.31        315.38        20.38 o
   1 -11   4        165.97        162.31        14.33 o
   2 -11   4        455.94        455.17        23.19 o
   3 -11   4        360.14        360.36        20.56 o
   4 -11   4        341.64        363.11        20.74 o
   5 -11   4          0.33         -0.12         6.43 o
   6 -11   4         72.60         58.04        15.39 o
   7 -11   4          1.86          2.71         8.30 o
  -8 -10   4        247.38        259.01        27.20 o
  -7 -10   4         84.83         88.89        13.29 o
  -6 -10   4        107.86        109.90        10.72 o
  -5 -10   4        579.34        682.51        26.48 o
  -4 -10   4        911.28        888.60        31.82 o
  -3 -10   4       1716.01       1743.71        32.93 o
  -2 -10   4        804.29        756.36        17.02 o
  -1 -10   4        649.31        682.76        29.14 o
   0 -10   4        129.26        136.14        12.85 o
   1 -10   4         43.12         33.27         6.60 o
   2 -10   4         94.85        119.03        11.78 o
   3 -10   4        434.79        428.37        21.11 o
   4 -10   4         26.30         27.14         8.51 o
   5 -10   4        152.50        155.31        16.01 o
   6 -10   4        137.73        156.31        19.45 o
   7 -10   4        204.26        231.12        24.37 o
   8 -10   4         28.64         25.34        25.23 o
  -8  -9   4          5.75         16.95         7.82 o
  -7  -9   4        402.70        461.03        24.00 o
  -6  -9   4         54.81         50.56         7.25 o
  -5  -9   4          7.28          8.52         3.37 o
  -4  -9   4        677.12        671.43        21.77 o
  -3  -9   4        392.82        392.47        13.92 o
  -2  -9   4        201.01        213.01         8.10 o
  -1  -9   4       1011.33       1008.01        29.71 o
   0  -9   4        919.08       1016.78        32.05 o
   1  -9   4        825.56        848.92        15.03 o
   2  -9   4         18.23         17.74         4.24 o
   3  -9   4        161.56        152.97        11.07 o
   4  -9   4       1024.56       1079.67        37.49 o
   5  -9   4          5.50         -0.95         7.53 o
   6  -9   4         56.45         45.43        10.50 o
   7  -9   4         67.38         65.83        10.97 o
   8  -9   4         61.99         61.60        13.74 o
   9  -9   4          0.55         -2.92        10.69 o
  -9  -8   4          7.08          4.07         5.93 o
  -8  -8   4        175.48        201.57        17.31 o
  -7  -8   4         98.75        103.58        10.82 o
  -6  -8   4        339.36        341.20        16.08 o
  -5  -8   4        168.48        132.42         8.69 o
  -4  -8   4        280.50        370.03        14.94 o
  -3  -8   4        291.37        303.75        11.88 o
  -2  -8   4        127.76         97.93         6.02 o
  -1  -8   4         23.90         19.96         4.04 o
   0  -8   4        992.74        969.52        26.42 o
   1  -8   4       2879.71       2975.62        31.11 o
   2  -8   4       1001.73        985.57        16.16 o
   3  -8   4        389.16        356.72        17.40 o
   4  -8   4          8.19         13.34         5.52 o
   5  -8   4       2888.75       3075.41        55.63 o
   6  -8   4        172.36        200.02        15.17 o
   7  -8   4        665.93        647.58        28.50 o
   8  -8   4         86.98        102.42        16.95 o
   9  -8   4         45.07         51.39        12.65 o
  -9  -7   4          1.07          0.29         6.08 o
  -8  -7   4          3.20          0.62         4.59 o
  -7  -7   4          0.23          0.15         4.29 o
  -6  -7   4         57.42         53.06         6.13 o
  -5  -7   4         80.81         77.32         5.94 o
  -4  -7   4        439.45        388.96        13.53 o
  -3  -7   4        219.29        280.80        12.42 o
  -2  -7   4        257.97        346.24        10.96 o
  -1  -7   4       2811.57       2663.17        33.13 o
   0  -7   4       6189.07       6180.79        60.08 o
   1  -7   4         38.30         54.73         3.89 o
   2  -7   4        412.94        400.47        12.93 o
   3  -7   4         31.86         36.63         7.41 o
   4  -7   4       1337.79       1248.10        36.79 o
   5  -7   4        295.37        236.71        15.90 o
   6  -7   4        379.91        394.64        20.75 o
   7  -7   4         71.15         56.80         7.33 o
   8  -7   4         13.43         13.32         6.81 o
   9  -7   4          8.56         -1.10         7.44 o
  -9  -6   4         32.57         46.33        11.31 o
  -8  -6   4         91.92         78.04        10.66 o
  -7  -6   4         11.05         12.88         4.93 o
  -6  -6   4          3.08         -0.21         3.65 o
  -5  -6   4         53.95         63.01         5.96 o
  -4  -6   4       2261.50       2316.97        42.64 o
  -3  -6   4         73.51        113.88         7.85 o
  -2  -6   4          5.82         15.84         2.71 o
  -1  -6   4       2019.61       2036.45        19.56 o
   0  -6   4          8.83          3.67         1.80 o
   1  -6   4       7169.84       7038.04        58.92 o
   2  -6   4        123.34        138.46         7.42 o
   3  -6   4          2.65         15.82         4.56 o
   4  -6   4        905.23        926.36        29.92 o
   5  -6   4         32.62         31.45         5.66 o
   6  -6   4        141.82        132.55        11.67 o
   7  -6   4          5.37          8.46         3.69 o
   8  -6   4         47.40         46.28         9.83 o
   9  -6   4          0.67          8.97        11.63 o
  10  -6   4          0.14         -8.71        10.74 o
 -10  -5   4          5.11          6.87         7.33 o
  -9  -5   4         39.57         58.75        10.20 o
  -8  -5   4          2.68          2.53         4.73 o
  -7  -5   4        840.85        812.34        28.54 o
  -6  -5   4         51.04         60.44         6.90 o
  -5  -5   4        419.33        414.84        15.96 o
  -4  -5   4       2654.49       2554.07        43.95 o
  -3  -5   4       6473.01       6488.91        52.99 o
  -2  -5   4        598.82        534.81        13.33 o
  -1  -5   4        171.06        192.29         5.93 o
   0  -5   4         62.08         49.38         2.48 o
   1  -5   4        159.47        125.72         4.86 o
   2  -5   4        675.22        879.37        17.32 o
   3  -5   4        201.47        266.52        12.82 o
   4  -5   4        319.76        339.43        17.44 o
   5  -5   4          7.55          8.72         2.78 o
   6  -5   4        417.68        433.45        15.73 o
   7  -5   4        472.85        468.48        17.46 o
   8  -5   4        816.36        818.17        37.12 o
   9  -5   4          0.33          6.06         5.99 o
  10  -5   4          0.42         -4.78         7.53 o
 -10  -4   4          4.48          6.43         7.06 o
  -9  -4   4         43.96         40.16         8.32 o
  -8  -4   4        842.61        890.08        31.38 o
  -7  -4   4          8.50         11.86         4.00 o
  -6  -4   4       2700.82       2830.75        54.45 o
  -5  -4   4        323.38        329.12        13.86 o
  -4  -4   4       1259.48       1154.28        25.05 o
  -3  -4   4       3660.29       3369.71        31.49 o
  -2  -4   4       2454.04       2551.23        21.91 o
  -1  -4   4        101.18         75.60         3.38 o
   0  -4   4       1009.09       1053.03        12.25 o
   1  -4   4       2287.59       2217.97        17.97 o
   2  -4   4          3.62         19.68         3.72 o
   3  -4   4        355.18        402.42        12.45 o
   4  -4   4         13.86         17.48         4.01 o
   5  -4   4       2302.87       2317.71        45.33 o
   6  -4   4          0.36         -1.56         1.92 o
   7  -4   4        289.17        288.47        13.09 o
   8  -4   4         93.11        102.99        10.76 o
   9  -4   4        492.27        480.04        36.62 o
  10  -4   4          0.04         -4.92         7.86 o
 -10  -3   4          1.24         -0.24         6.49 o
  -9  -3   4        193.88        222.52        18.46 o
  -8  -3   4          8.50         13.36         5.21 o
  -7  -3   4       2301.61       2259.87        40.03 o
  -6  -3   4        622.98        644.63        18.62 o
  -5  -3   4         14.01          8.25         2.73 o
  -4  -3   4          6.82         12.86         2.41 o
  -3  -3   4        139.12        168.93         6.21 o
  -2  -3   4       1208.98       1299.34        14.08 o
  -1  -3   4        207.32        200.89         5.03 o
   0  -3   4          1.87          8.89         1.35 o
   1  -3   4        149.15        162.90         4.41 o
   2  -3   4        192.12        158.48         5.84 o
   3  -3   4        706.77        826.05        17.29 o
   4  -3   4       5071.84       4932.93        34.29 o
   5  -3   4        308.24        323.75         9.77 o
   6  -3   4       1187.91       1185.28        19.46 o
   7  -3   4         18.22         14.03         3.20 o
   8  -3   4         13.64          9.55         4.92 o
   9  -3   4        122.72        117.27        18.06 o
  10  -3   4        159.13        104.97        25.20 o
 -10  -2   4          8.36          3.79         7.65 o
  -9  -2   4          1.04         -4.90         5.47 o
  -8  -2   4         95.13        106.42        11.02 o
  -7  -2   4        199.44        250.68        13.41 o
  -6  -2   4        460.87        465.07        15.42 o
  -5  -2   4       1809.01       1877.56        29.02 o
  -4  -2   4        263.81        352.99        11.79 o
  -3  -2   4       1814.47       1880.10        18.95 o
  -2  -2   4        377.06        465.11         7.87 o
  -1  -2   4       1771.41       1719.66        13.54 o
   0  -2   4        965.70       1015.94         8.59 o
   1  -2   4         59.03         63.55         2.49 o
   2  -2   4          4.75          3.22         1.28 o
   3  -2   4        186.33        229.50         6.87 o
   4  -2   4       1128.21       1013.17        13.14 o
   5  -2   4       4567.22       4465.51        29.37 o
   6  -2   4          0.26         -0.39         1.36 o
   7  -2   4       1044.14       1003.84        26.46 o
   8  -2   4        131.37        156.54        11.18 o
   9  -2   4         53.22         26.79         9.70 o
  10  -2   4        101.49         88.65        16.97 o
 -10  -1   4         43.97         41.18         8.70 o
  -9  -1   4        153.94        155.90        15.28 o
  -8  -1   4         99.67         83.36         9.19 o
  -7  -1   4         34.33         22.49         4.57 o
  -6  -1   4        199.60        191.00         9.82 o
  -5  -1   4         49.22         62.09         5.51 o
  -4  -1   4       1759.53       1892.13        19.90 o
  -3  -1   4       1185.55       1194.91        14.81 o
  -2  -1   4        341.65        364.91         7.18 o
  -1  -1   4      59495.00      58183.07       153.18 o
   0  -1   4       5127.71       5290.83        22.98 o
   1  -1   4      11757.47      11999.55        78.65 o
   2  -1   4       7590.82       7884.15        37.93 o
   3  -1   4       3775.28       3787.21        20.27 o
   4  -1   4       1906.07       2257.04        19.26 o
   5  -1   4        398.77        357.44         8.08 o
   6  -1   4       1016.60       1013.50        23.84 o
   7  -1   4       2078.91       2141.51        37.67 o
   8  -1   4         90.15         83.58         7.89 o
   9  -1   4          1.23         -9.01         9.01 o
  10  -1   4         21.03         30.40        10.70 o
 -10   0   4         59.50         27.60         7.96 o
  -9   0   4        854.26        922.43        36.83 o
  -8   0   4         30.06         10.89         4.49 o
  -7   0   4          1.25         -3.39         3.92 o
  -6   0   4        803.78        808.72        20.36 o
  -5   0   4         83.48         75.36         4.98 o
  -4   0   4       2498.91       2537.01        24.63 o
  -3   0   4        213.53        251.34         7.19 o
  -2   0   4      14666.66      14646.74        65.91 o
  -1   0   4      16256.40      16054.92        57.70 o
   0   0   4        133.68        194.82         9.17 o
   1   0   4       2228.80       2287.29        22.43 o
   2   0   4        968.26        987.70         9.75 o
   3   0   4        138.30        155.23         4.25 o
   4   0   4        357.13        341.29        10.51 o
   5   0   4       2016.27       1984.14        23.35 o
   6   0   4        584.44        626.93        16.93 o
   7   0   4          1.45          1.03         2.66 o
   8   0   4         25.13         19.70         6.31 o
   9   0   4        364.23        436.34        27.12 o
  10   0   4         28.71         18.52         7.95 o
 -10   1   4          2.51         -2.85         5.47 o
  -9   1   4        132.88        122.41        13.86 o
  -8   1   4         87.02        107.25        10.83 o
  -7   1   4       1169.81       1217.28        29.79 o
  -6   1   4        219.51        227.42         9.42 o
  -5   1   4        132.75         97.27         6.03 o
  -4   1   4       2202.25       2194.38        23.95 o
  -3   1   4       7013.71       7211.12        37.28 o
  -2   1   4       1054.45        998.29        12.91 o
  -1   1   4      13681.52      13676.60       137.16 o
   0   1   4       7806.53       7838.84        44.84 o
   1   1   4         24.72         37.96         2.41 o
   2   1   4      10981.04      11284.21        58.77 o
   3   1   4        325.65        303.39         6.06 o
   4   1   4        393.61        508.37        11.81 o
   5   1   4        263.95        206.21         6.85 o
   6   1   4       1854.07       1822.20        35.49 o
   7   1   4        394.76        389.10        17.16 o
   8   1   4        417.24        436.20        24.64 o
   9   1   4          2.47          3.80         9.90 o
  10   1   4        186.41        214.82        26.68 o
 -10   2   4          0.30         -6.91         6.91 o
  -9   2   4         18.44         16.56         6.03 o
  -8   2   4         26.42         19.47         5.27 o
  -7   2   4        104.21         90.33         8.35 o
  -6   2   4       2173.65       2098.34        29.98 o
  -5   2   4         67.45         62.21         5.02 o
  -4   2   4         74.54        106.46         5.70 o
  -3   2   4       7567.73       8301.69        43.94 o
  -2   2   4        530.49        527.84         9.93 o
  -1   2   4        291.93        294.86         7.62 o
   0   2   4         47.93         22.58         1.91 o
   1   2   4        350.18        275.97        11.34 o
   2   2   4         63.53         95.69         3.81 o
   3   2   4        629.55        586.99         9.50 o
   4   2   4        370.05        528.16        10.39 o
   5   2   4       6640.85       6914.63        45.54 o
   6   2   4         20.22         35.45         3.88 o
   7   2   4         10.86         14.59         3.56 o
   8   2   4        163.75        166.79        16.61 o
   9   2   4        525.38        488.79        37.96 o
  10   2   4        127.53        133.40        29.69 o
 -10   3   4        130.60        182.33        17.42 o
  -9   3   4         31.08         45.06         8.85 o
  -8   3   4         44.52         59.00         8.28 o
  -7   3   4        124.22        112.74         9.44 o
  -6   3   4        171.52        183.05         9.98 o
  -5   3   4       1215.17       1264.65        24.56 o
  -4   3   4        354.96        324.81        10.97 o
  -3   3   4        818.71        683.69        13.54 o
  -2   3   4          5.57          6.25         1.55 o
  -1   3   4       1294.56       1228.30        17.95 o
   0   3   4        943.29       1051.88        12.73 o
   1   3   4       2077.98       2044.12        15.70 o
   2   3   4       1785.20       1885.89        18.46 o
   3   3   4         40.91         37.39         2.69 o
   4   3   4       2234.91       2424.37        30.56 o
   5   3   4        184.57        120.26         6.41 o
   6   3   4       7980.72       8354.96        94.87 o
   7   3   4         31.07         31.19         4.11 o
   8   3   4         61.73         60.76        10.12 o
   9   3   4        136.27        130.42        20.08 o
  10   3   4         41.61         39.45        13.06 o
 -10   4   4        306.37        332.65        26.27 o
  -9   4   4         17.10          5.30         5.86 o
  -8   4   4        298.92        281.72        19.50 o
  -7   4   4        186.20        173.40        11.55 o
  -6   4   4         36.54         30.72         4.81 o
  -5   4   4          8.49         10.30         3.81 o
  -4   4   4        382.98        372.19        13.88 o
  -3   4   4        634.77        652.92        16.55 o
  -2   4   4       7499.65       7661.08        45.67 o
  -1   4   4        234.34        305.14         9.99 o
   0   4   4       3121.95       3118.42        35.17 o
   1   4   4      15799.46      15906.21        89.44 o
   2   4   4       9929.65      10161.75        59.38 o
   3   4   4       6191.04       6243.15        48.17 o
   4   4   4        632.48        630.90        14.65 o
   5   4   4        543.04        484.74        14.94 o
   6   4   4          3.00          3.79         1.84 o
   7   4   4       1152.33       1098.04        24.33 o
   8   4   4          0.25         -5.24         5.24 o
   9   4   4         62.79         55.26        13.10 o
  10   4   4         24.46         22.24        10.09 o
  -9   5   4         76.17         76.08        11.19 o
  -8   5   4         57.70         68.98        10.82 o
  -7   5   4        482.45        508.17        21.87 o
  -6   5   4         30.99         46.45         6.96 o
  -5   5   4         10.95          8.27         4.54 o
  -4   5   4         21.88         20.49         4.95 o
  -3   5   4       5702.82       5487.14        96.65 o
  -2   5   4         77.98        130.78        11.61 o
  -1   5   4       2944.10       3000.93        33.92 o
   0   5   4        207.33        201.88         6.88 o
   1   5   4       9511.05       9562.73        63.47 o
   2   5   4      10067.96      10581.98       100.31 o
   3   5   4       1283.77       1343.77        18.50 o
   4   5   4       1949.13       1934.82        34.39 o
   5   5   4         11.58         20.35         3.54 o
   6   5   4         20.13          7.74         2.05 o
   7   5   4        106.61         95.63         8.69 o
   8   5   4         13.39          6.35         5.55 o
   9   5   4         43.35         46.78        13.55 o
  10   5   4         36.39          7.99         7.06 o
  -9   6   4         41.73         26.21         6.86 o
  -8   6   4         55.40         77.53        10.50 o
  -7   6   4         32.63         39.11         6.62 o
  -6   6   4        613.24        653.44        27.74 o
  -5   6   4         59.09         57.72         9.19 o
  -4   6   4       1237.47       1150.60        35.81 o
  -3   6   4        415.33        430.50        19.16 o
  -2   6   4      17541.71      17463.42       324.44 o
  -1   6   4        589.03        532.20        14.58 o
   0   6   4       6569.23       6998.50        69.63 o
   1   6   4        442.05        477.01        10.20 o
   2   6   4        269.50        303.66         9.21 o
   3   6   4        658.00        700.57        16.64 o
   4   6   4        101.61         72.17         5.79 o
   5   6   4        728.32        669.39        19.49 o
   6   6   4         31.59         16.00         3.38 o
   7   6   4         42.30         40.70         7.94 o
   8   6   4         29.18         50.68        12.48 o
   9   6   4        242.32        246.72        28.37 o
  10   6   4          3.04         -0.21         8.04 o
  -9   7   4         74.80         46.26        12.65 o
  -8   7   4          8.48         -0.68         5.51 o
  -7   7   4        423.44        431.20        28.73 o
  -6   7   4         31.58         42.83         9.55 o
  -5   7   4        267.30        285.12        19.93 o
  -4   7   4          1.04          4.25         3.56 o
  -3   7   4       3934.77       3883.94        56.89 o
  -2   7   4       2456.92       2645.58        37.56 o
  -1   7   4       2824.23       2872.88        59.89 o
   0   7   4       1363.10       1225.57        23.55 o
   1   7   4        578.38        663.62        13.84 o
   2   7   4        101.00         72.89         5.10 o
   3   7   4        915.45        941.30        19.97 o
   4   7   4         26.52         20.15         4.33 o
   5   7   4        399.81        376.74        18.69 o
   6   7   4        806.03        782.61        39.95 o
   7   7   4          1.29         -4.42         6.20 o
   8   7   4        121.93        112.38        20.65 o
   9   7   4         88.13         92.90        17.24 o
  -9   8   4         30.43         24.55         9.14 o
  -8   8   4         22.72         13.82         7.09 o
  -7   8   4         45.21         36.79         8.95 o
  -6   8   4       2481.07       2533.36        65.28 o
  -5   8   4        469.62        494.70        26.58 o
  -4   8   4        440.53        492.27        23.88 o
  -3   8   4       2706.86       2691.34        47.35 o
  -2   8   4        207.78        184.77         9.64 o
  -1   8   4        448.98        433.92        14.47 o
   0   8   4         15.43         12.29         4.27 o
   1   8   4       2256.21       2278.81        29.67 o
   2   8   4        246.65        268.42         9.45 o
   3   8   4        248.45        234.81        13.35 o
   4   8   4        185.62        168.08        12.24 o
   5   8   4        600.07        620.39        23.24 o
   6   8   4         31.20         35.46         8.29 o
   7   8   4        396.42        415.17        25.13 o
   8   8   4         24.14         12.52        10.56 o
   9   8   4         32.50         40.49        12.54 o
  -8   9   4          2.46          2.35         8.95 o
  -7   9   4          1.09          4.50         6.54 o
  -6   9   4         18.92          4.96         6.95 o
  -5   9   4        898.73        962.15        36.74 o
  -4   9   4        285.64        231.99        16.20 o
  -3   9   4        929.20        984.10        28.23 o
  -2   9   4         14.87          7.91         4.05 o
  -1   9   4         80.28         72.50         5.25 o
   0   9   4        414.40        447.29        22.15 o
   1   9   4       1755.17       1606.21        31.73 o
   2   9   4       1818.53       1885.40        46.08 o
   3   9   4        802.62        760.72        19.60 o
   4   9   4         59.34         57.03         7.23 o
   5   9   4          0.96         20.43         6.12 o
   6   9   4       1972.78       1926.02        61.21 o
   7   9   4          0.95          7.14         6.27 o
   8   9   4         13.64         12.11         6.91 o
   9   9   4         16.03          3.01         7.96 o
  -8  10   4         74.53         58.08        20.62 o
  -7  10   4         26.92         27.05        17.70 o
  -6  10   4          7.55          5.82         7.15 o
  -5  10   4        195.34        152.52        19.23 o
  -4  10   4         43.87         32.09         8.48 o
  -3  10   4         18.55         12.35         3.81 o
  -2  10   4        739.42        748.16        14.56 o
  -1  10   4         93.69        115.71         8.98 o
   0  10   4        248.36        275.67        11.52 o
   1  10   4       2347.38       2337.47        32.11 o
   2  10   4       1504.56       1504.37        51.65 o
   3  10   4       1641.54       1677.93        43.31 o
   4  10   4         61.12         55.85         7.89 o
   5  10   4         18.73         17.17         5.44 o
   6  10   4         63.40         48.37         7.98 o
   7  10   4        124.17        113.80        13.81 o
   8  10   4         41.56         48.95        17.31 o
  -7  11   4         97.02         96.72        31.02 o
  -6  11   4          0.12        -15.83        20.09 o
  -5  11   4         77.88         67.06        24.76 o
  -4  11   4        724.58        709.93        42.23 o
  -3  11   4        528.02        531.44        29.35 o
  -2  11   4        163.12        164.05        18.75 o
  -1  11   4       1189.58       1134.16        41.89 o
   0  11   4          1.19          2.15         6.69 o
   1  11   4        618.80        633.90        33.91 o
   2  11   4       2978.24       3002.14       135.33 o
   3  11   4         63.75         43.34        10.70 o
   4  11   4         55.51         43.79        10.28 o
   5  11   4         28.57         28.02         8.09 o
   6  11   4        151.21        164.09        22.49 o
   7  11   4          5.10         -4.04         8.80 o
   8  11   4          2.97          6.03         9.34 o
  -6  12   4         85.62         56.07        25.46 o
  -5  12   4         92.09        109.95        18.91 o
  -4  12   4        239.15        270.88        28.09 o
  -3  12   4        118.76        115.22        18.18 o
  -2  12   4       1249.00       1346.42        51.31 o
  -1  12   4        508.64        469.51        39.79 o
   0  12   4         27.74         24.07        13.40 o
   1  12   4         77.98         60.13        15.25 o
   2  12   4        257.49        216.07        22.61 o
   3  12   4        277.56        270.18        25.63 o
   4  12   4         33.64         41.50        11.38 o
   5  12   4          0.95        -10.64        10.64 o
   6  12   4          6.36         14.57         7.84 o
   7  12   4          0.12         -0.09         7.83 o
  -6  13   4         49.04         90.40        21.07 o
  -5  13   4        624.45        637.90        36.36 o
  -4  13   4         11.71         36.65        16.93 o
  -3  13   4          0.06          4.23         8.58 o
  -2  13   4         46.74         35.62         9.23 o
  -1  13   4        188.22        194.27        19.33 o
   0  13   4        187.40        185.67        19.53 o
   1  13   4         90.64        108.25        16.35 o
   2  13   4          1.74         -2.06         8.29 o
   3  13   4         54.45         31.40        11.12 o
   4  13   4          0.45         -4.64         7.82 o
   5  13   4         27.46         11.03         7.97 o
   6  13   4         66.38         69.59        14.68 o
  -5  14   4          4.05         45.06        16.20 o
  -4  14   4        163.46        183.71        28.57 o
  -3  14   4        129.93        146.37        18.00 o
  -2  14   4         61.77         51.27        11.11 o
  -1  14   4         80.91         37.82        15.25 o
   0  14   4         51.26         28.49        10.79 o
   1  14   4          0.88         -8.25         8.25 o
   2  14   4          0.24         -9.30        14.10 o
   3  14   4         40.19         30.45        14.98 o
   4  14   4         43.70         39.55        12.29 o
   5  14   4         66.66         31.31         9.80 o
  -3  15   4          0.91         -1.83         7.07 o
  -2  15   4          1.78         -3.79         8.86 o
  -1  15   4          7.08          6.79        19.73 o
   0  15   4         38.69         47.86        12.43 o
   1  15   4         13.10          6.34         6.99 o
   2  15   4         93.34        109.09        18.38 o
   3  15   4        234.16        261.26        29.53 o
   4  15   4          0.31         -5.40        14.16 o
  -1  16   4          1.75          9.00        18.14 o
   0  16   4          1.31         31.50        10.93 o
   1  16   4         33.62         15.98        11.20 o
   2  16   4        160.41        178.31        24.65 o
  -1 -16   5        169.23        183.00        26.69 o
   0 -16   5          1.78          3.24         9.16 o
   1 -16   5         29.06         31.03        10.67 o
  -3 -15   5         38.54         37.95        11.42 o
  -2 -15   5         49.10         21.07         9.24 o
  -1 -15   5         39.26         21.07         8.40 o
   0 -15   5          0.13          7.06         6.13 o
   1 -15   5          1.58          9.14        10.56 o
   2 -15   5        451.66        459.50        34.11 o
   3 -15   5        112.34        118.28        18.23 o
   4 -15   5          1.09          4.21         7.69 o
  -5 -14   5          0.46         -4.22         7.16 o
  -4 -14   5         67.26         48.32        12.67 o
  -3 -14   5         15.72          5.13         8.23 o
  -2 -14   5          1.19          0.08         9.50 o
  -1 -14   5        102.45         74.16        14.19 o
   0 -14   5        203.57        189.23        18.81 o
   1 -14   5          0.24          2.37         8.47 o
   2 -14   5         39.49         30.00         8.08 o
   3 -14   5         11.54          5.90         6.51 o
   4 -14   5        175.55        155.82        19.50 o
   5 -14   5         32.34         25.98         9.51 o
  -6 -13   5         40.64         32.88         9.20 o
  -5 -13   5         32.16         17.62        12.56 o
  -4 -13   5        102.88         93.51        13.82 o
  -3 -13   5        722.93        766.18        58.69 o
  -2 -13   5        224.31        223.55        23.53 o
  -1 -13   5        182.72        212.73        22.64 o
   0 -13   5        270.53        310.43        22.60 o
   1 -13   5        532.85        524.01        28.30 o
   2 -13   5        135.51        154.82        19.29 o
   3 -13   5         21.01         19.12         7.53 o
   4 -13   5         19.27         22.70        11.53 o
   5 -13   5        147.04        150.74        28.75 o
   6 -13   5         32.35         32.23        14.56 o
  -6 -12   5          1.40          1.37         5.35 o
  -5 -12   5         81.54         54.82        10.19 o
  -4 -12   5        256.66        293.99        20.61 o
  -3 -12   5        119.43        129.41        17.56 o
  -2 -12   5         36.23         32.26         9.75 o
  -1 -12   5          8.87         10.00         6.93 o
   0 -12   5       1801.81       1779.94        50.98 o
   1 -12   5        663.73        666.03        30.37 o
   2 -12   5         60.43         62.24        10.28 o
   3 -12   5         69.12         63.66        12.57 o
   4 -12   5         78.61         77.97        13.32 o
   5 -12   5         30.76         13.67        10.02 o
   6 -12   5        114.38        130.06        18.64 o
   7 -12   5          4.82         15.81        12.73 o
  -7 -11   5        239.68        236.53        44.37 o
  -6 -11   5          1.29          7.30         5.98 o
  -5 -11   5          6.03          5.57         6.25 o
  -4 -11   5        256.67        290.73        19.61 o
  -3 -11   5        300.12        282.61        21.04 o
  -2 -11   5       1491.15       1541.07        47.56 o
  -1 -11   5          4.37          6.35         6.98 o
   0 -11   5        292.69        326.98        20.79 o
   1 -11   5          0.68          4.18         6.01 o
   2 -11   5        559.53        515.92        24.55 o
   3 -11   5         33.89         39.49         9.08 o
   4 -11   5         69.54         78.05        12.45 o
   5 -11   5         49.61         38.09        13.83 o
   6 -11   5        172.55        179.29        21.98 o
   7 -11   5         70.90         58.12        23.34 o
  -8 -10   5          1.12         11.07         7.97 o
  -7 -10   5        790.69        847.60        66.61 o
  -6 -10   5         11.71          5.90         4.50 o
  -5 -10   5          0.22          1.41         4.57 o
  -4 -10   5        323.87        323.29        15.62 o
  -3 -10   5        193.91        174.97        10.96 o
  -2 -10   5        679.97        713.80        18.67 o
  -1 -10   5        159.30        142.42        13.55 o
   0 -10   5        422.34        441.49        22.76 o
   1 -10   5        661.51        653.58        26.56 o
   2 -10   5        772.34        845.08        35.01 o
   3 -10   5       1609.11       1690.54        41.29 o
   4 -10   5       1273.58       1293.62        43.19 o
   5 -10   5         73.83         72.66        17.03 o
   6 -10   5         25.49         22.45         8.31 o
   7 -10   5          0.26         -7.11         7.11 o
   8 -10   5        233.70        256.28        34.29 o
  -8  -9   5        434.78        533.89        31.73 o
  -7  -9   5          4.74          9.83         8.14 o
  -6  -9   5        257.96        294.19        16.70 o
  -5  -9   5        189.98        164.46        11.04 o
  -4  -9   5        451.32        463.89        19.91 o
  -3  -9   5        170.65        144.27         8.81 o
  -2  -9   5          8.01          4.61         1.90 o
  -1  -9   5         96.60         96.97        10.82 o
   0  -9   5        361.56        397.51        18.29 o
   1  -9   5        117.77        123.52         6.95 o
   2  -9   5       1332.00       1261.03        23.84 o
   3  -9   5        767.91        748.10        24.85 o
   4  -9   5         52.95         63.02         8.34 o
   5  -9   5        542.27        516.77        22.59 o
   6  -9   5         44.66         48.45         8.15 o
   7  -9   5          2.97          1.73         4.94 o
   8  -9   5        273.86        216.65        24.47 o
   9  -9   5         85.73        123.41        19.46 o
  -9  -8   5          0.88         18.99         8.59 o
  -8  -8   5          3.57          2.15         7.58 o
  -7  -8   5         29.86         31.27         6.21 o
  -6  -8   5          1.98         -1.67         3.73 o
  -5  -8   5          2.43         -0.38         3.13 o
  -4  -8   5        388.57        412.10        15.94 o
  -3  -8   5        218.98        222.89         9.97 o
  -2  -8   5         15.15          2.87         2.33 o
  -1  -8   5        642.45        673.85        14.05 o
   0  -8   5       1811.29       1801.32        27.70 o
   1  -8   5        927.26        972.70        15.79 o
   2  -8   5          4.93          3.45         2.29 o
   3  -8   5         56.25         46.05         5.27 o
   4  -8   5       1057.00       1094.38        35.75 o
   5  -8   5         42.09         37.53         7.53 o
   6  -8   5       1641.67       1646.54        43.45 o
   7  -8   5          3.84         10.70         6.03 o
   8  -8   5        210.06        237.61        26.09 o
   9  -8   5          5.46         13.12         7.46 o
  -9  -7   5          7.40          7.59         8.00 o
  -8  -7   5         60.44         62.94         9.83 o
  -7  -7   5        114.66         90.46         9.42 o
  -6  -7   5        149.75        167.77        12.50 o
  -5  -7   5         88.73        110.54         8.71 o
  -4  -7   5        454.75        462.00        15.94 o
  -3  -7   5       2108.49       2118.24        32.58 o
  -2  -7   5        348.26        343.38        11.38 o
  -1  -7   5         48.39         40.04         3.36 o
   0  -7   5       1281.97       1296.97        30.34 o
   1  -7   5       5986.82       5529.48        38.98 o
   2  -7   5       3297.82       3581.63        52.72 o
   3  -7   5         34.39         25.37         3.71 o
   4  -7   5        422.34        421.78        21.15 o
   5  -7   5        322.50        306.86        19.20 o
   6  -7   5        406.95        418.08        21.40 o
   7  -7   5        304.98        341.85        20.38 o
   8  -7   5          7.41          3.06         5.07 o
   9  -7   5         38.99         37.62         9.85 o
  -9  -6   5          8.31         -1.96         5.08 o
  -8  -6   5         71.43         69.73         9.46 o
  -7  -6   5        151.91        132.54        12.11 o
  -6  -6   5        116.10        104.31         8.97 o
  -5  -6   5        578.25        617.79        17.23 o
  -4  -6   5       1386.34       1339.02        23.13 o
  -3  -6   5       5050.04       5097.66        58.57 o
  -2  -6   5       6711.09       6862.08        72.04 o
  -1  -6   5        119.16         96.37         5.18 o
   0  -6   5       3691.84       3602.27        28.86 o
   1  -6   5        619.10        650.40        11.68 o
   2  -6   5       3520.12       3174.64        37.65 o
   3  -6   5        543.33        655.28        16.12 o
   4  -6   5        741.59        782.89        27.71 o
   5  -6   5        401.90        393.15        19.07 o
   6  -6   5         55.50         45.92         7.12 o
   7  -6   5        456.32        436.64        19.01 o
   8  -6   5        606.70        619.42        33.28 o
   9  -6   5          3.94         11.69         8.41 o
  10  -6   5          4.20          0.16         8.70 o
  -9  -5   5          4.55         -0.83         6.96 o
  -8  -5   5        357.27        420.06        22.05 o
  -7  -5   5        228.95        240.24        14.09 o
  -6  -5   5        408.91        402.08        17.09 o
  -5  -5   5        131.26        146.82         7.87 o
  -4  -5   5       2277.62       2149.81        38.10 o
  -3  -5   5       4532.99       4310.99        39.46 o
  -2  -5   5       4949.10       4929.51        35.07 o
  -1  -5   5       1665.76       1687.38        18.83 o
   0  -5   5       1384.92       1329.08        14.60 o
   1  -5   5        225.67        197.86         5.50 o
   2  -5   5        208.20        206.61         7.04 o
   3  -5   5         69.65         44.10         5.79 o
   4  -5   5        330.95        367.78        18.37 o
   5  -5   5         25.21         23.64         4.29 o
   6  -5   5        183.50        170.65        10.77 o
   7  -5   5        412.76        441.78        16.58 o
   8  -5   5        110.93        134.65        15.69 o
   9  -5   5        212.00        228.54        25.65 o
  10  -5   5          0.96          6.57         9.11 o
 -10  -4   5         52.85         33.28         9.63 o
  -9  -4   5         87.66        101.17        12.76 o
  -8  -4   5          0.16          2.47         4.71 o
  -7  -4   5       1968.50       2228.16        41.39 o
  -6  -4   5         97.09        102.76         8.69 o
  -5  -4   5         31.88         48.09         5.73 o
  -4  -4   5        269.45        231.31         9.49 o
  -3  -4   5       1226.21       1002.63        16.45 o
  -2  -4   5       6700.19       6594.69        45.67 o
  -1  -4   5        171.71        118.40         4.19 o
   0  -4   5       1488.42       1411.23        13.87 o
   1  -4   5         40.93         61.81         2.99 o
   2  -4   5        128.28        133.03         5.55 o
   3  -4   5       8607.33       9652.62        67.11 o
   4  -4   5       1514.34       1467.04        30.82 o
   5  -4   5          0.72         -0.03         2.15 o
   6  -4   5        211.75        191.50         8.32 o
   7  -4   5          2.36          1.32         2.66 o
   8  -4   5        224.18        266.62        21.53 o
   9  -4   5        219.21        245.09        26.64 o
  10  -4   5        204.37        232.88        27.78 o
 -10  -3   5         16.45         31.65         9.72 o
  -9  -3   5         11.54          4.84         5.61 o
  -8  -3   5        321.74        369.76        23.85 o
  -7  -3   5        113.25        126.18        10.06 o
  -6  -3   5         63.59         63.87         6.48 o
  -5  -3   5        171.64        143.63         9.33 o
  -4  -3   5         80.78         87.42         5.28 o
  -3  -3   5          0.28          1.58         1.67 o
  -2  -3   5        257.65        237.81         6.95 o
  -1  -3   5       2227.10       2279.46        17.61 o
   0  -3   5        179.43        118.89         3.75 o
   1  -3   5         18.35         14.57         1.61 o
   2  -3   5        322.65        372.89         8.71 o
   3  -3   5        125.31         62.91         4.68 o
   4  -3   5         12.46         24.37         2.99 o
   5  -3   5       3271.50       3215.86        30.04 o
   6  -3   5         14.60         14.27         2.34 o
   7  -3   5        117.14        123.37         9.38 o
   8  -3   5         35.94         16.61         9.67 o
   9  -3   5         14.86         18.62        15.76 o
  10  -3   5         35.68         21.03        13.47 o
 -10  -2   5        102.87        106.94        15.41 o
  -9  -2   5        423.08        392.21        24.22 o
  -8  -2   5        103.17         94.99        10.44 o
  -7  -2   5          0.39         -0.33         3.52 o
  -6  -2   5        324.09        292.70        12.70 o
  -5  -2   5        313.01        294.51        12.04 o
  -4  -2   5        424.23        442.33        11.44 o
  -3  -2   5       1469.55       1724.21        24.56 o
  -2  -2   5        917.40        928.68        12.00 o
  -1  -2   5         34.19         32.19         2.12 o
   0  -2   5       6480.41       6708.53        32.89 o
   1  -2   5       2718.24       2676.21        16.40 o
   2  -2   5       7357.24       7325.46        35.09 o
   3  -2   5         22.90         26.12         2.57 o
   4  -2   5          5.98          1.71         1.07 o
   5  -2   5         36.12         22.76         2.16 o
   6  -2   5        916.37        875.40        15.26 o
   7  -2   5       1102.25       1060.24        23.41 o
   8  -2   5        692.39        707.45        26.54 o
   9  -2   5          4.59          7.33         7.22 o
  10  -2   5          1.74          0.77         8.88 o
 -10  -1   5         13.89         15.66         7.33 o
  -9  -1   5          0.15         -3.90         5.34 o
  -8  -1   5         58.52         34.37         6.67 o
  -7  -1   5        196.49        171.16        11.35 o
  -6  -1   5        105.13         80.51         6.74 o
  -5  -1   5        707.98        665.68        11.67 o
  -4  -1   5          5.48          7.97         2.23 o
  -3  -1   5       3304.08       3223.07        28.47 o
  -2  -1   5       1651.56       1595.81        15.37 o
  -1  -1   5       2396.92       2538.74        20.69 o
   0  -1   5        272.49        310.76         4.70 o
   1  -1   5      15961.71      15814.02        67.55 o
   2  -1   5        464.91        421.16         7.61 o
   3  -1   5       2349.27       2470.45        20.65 o
   4  -1   5        539.60        801.57        11.97 o
   5  -1   5         10.19          5.86         1.23 o
   6  -1   5         34.30         23.38         3.25 o
   7  -1   5        337.90        344.97        12.84 o
   8  -1   5        198.18        212.75        14.47 o
   9  -1   5         10.03         -0.45         7.79 o
  10  -1   5          1.16          3.91         8.48 o
 -10   0   5         77.12         77.57        13.35 o
  -9   0   5         21.02         33.21         7.47 o
  -8   0   5         13.04         16.91         5.07 o
  -7   0   5        182.71        152.94        10.84 o
  -6   0   5        136.01        169.29         7.82 o
  -5   0   5          8.72         15.53         2.47 o
  -4   0   5       1079.81        974.60        16.49 o
  -3   0   5       4473.29       4092.76        30.52 o
  -2   0   5       2768.98       2939.53        25.30 o
  -1   0   5      27980.42      27813.58       161.50 o
   0   0   5       7895.71       7645.87        46.57 o
   1   0   5       4327.06       4749.58        25.91 o
   2   0   5       1351.22       1425.22        13.50 o
   3   0   5         21.66         42.56         2.77 o
   4   0   5        251.04        242.44         6.36 o
   5   0   5         55.07         87.36         5.16 o
   6   0   5          2.32          4.01         2.09 o
   7   0   5        106.65         93.62         6.97 o
   8   0   5         71.82         50.62         9.52 o
   9   0   5         17.25         13.24         9.58 o
  10   0   5         27.49          2.37         9.54 o
 -10   1   5          4.22         -5.29         6.16 o
  -9   1   5          0.06          2.58         5.89 o
  -8   1   5        166.04        158.03        13.02 o
  -7   1   5          2.98         -1.90         3.51 o
  -6   1   5       1897.44       1842.20        27.89 o
  -5   1   5         30.33         18.96         3.08 o
  -4   1   5         82.70         69.78         4.67 o
  -3   1   5       4520.31       4241.46        34.06 o
  -2   1   5       1843.15       1866.14        27.66 o
  -1   1   5       1948.58       2022.39        21.48 o
   0   1   5        117.89        119.38         4.74 o
   1   1   5       2344.86       2320.53        22.49 o
   2   1   5         74.02         76.28         3.29 o
   3   1   5       2425.39       2436.51        19.54 o
   4   1   5       1603.25       1836.61        18.97 o
   5   1   5       1153.71       1100.66        20.05 o
   6   1   5         79.66         74.41         6.65 o
   7   1   5        302.93        296.52        15.38 o
   8   1   5          6.38         10.18         6.17 o
   9   1   5        709.90        747.67        47.16 o
  10   1   5         89.52        103.99        19.03 o
 -10   2   5        101.81        135.64        15.16 o
  -9   2   5         28.56         12.15         5.67 o
  -8   2   5         43.96         39.91         6.26 o
  -7   2   5       1630.38       1583.26        34.84 o
  -6   2   5         35.80         31.49         4.10 o
  -5   2   5       3261.63       3362.81        45.95 o
  -4   2   5        622.97        816.06        15.89 o
  -3   2   5       5851.68       6374.10        46.24 o
  -2   2   5       1236.78       1017.12        14.91 o
  -1   2   5       3527.51       3934.93        29.64 o
   0   2   5        250.73        234.49         6.39 o
   1   2   5        115.00        110.11         4.40 o
   2   2   5       3010.46       3050.94        22.42 o
   3   2   5          1.04          1.58         1.09 o
   4   2   5       1248.06       1414.54        18.24 o
   5   2   5         84.85        110.13         5.53 o
   6   2   5       1964.12       1890.14        34.57 o
   7   2   5          2.92          6.02         3.27 o
   8   2   5         27.36         18.83         6.38 o
   9   2   5        128.56         86.99        16.89 o
  10   2   5         72.93         55.13        15.06 o
 -10   3   5        243.47        223.86        19.30 o
  -9   3   5         27.95         23.23         6.99 o
  -8   3   5         36.18         38.20         7.14 o
  -7   3   5         11.18         14.44         4.87 o
  -6   3   5         42.78         22.62         4.55 o
  -5   3   5        888.13        881.52        20.82 o
  -4   3   5         21.61         14.70         2.93 o
  -3   3   5        845.83        996.29        17.95 o
  -2   3   5       1152.67       1274.96        16.07 o
  -1   3   5        428.60        416.92         9.43 o
   0   3   5       1006.72        789.71        12.61 o
   1   3   5        480.11        574.58         9.62 o
   2   3   5        540.31        540.67         9.51 o
   3   3   5         51.11         19.51         1.99 o
   4   3   5        345.18        398.23        11.00 o
   5   3   5       2450.33       2433.08        31.26 o
   6   3   5        417.63        446.48        14.05 o
   7   3   5       1658.85       1705.12        29.03 o
   8   3   5          1.32          5.38         4.25 o
   9   3   5        216.95        238.32        26.88 o
  10   3   5          0.37          2.24         9.32 o
 -10   4   5          3.13         -1.05         5.27 o
  -9   4   5        212.03        209.52        17.70 o
  -8   4   5        111.51         80.26         9.60 o
  -7   4   5          2.87          0.83         3.20 o
  -6   4   5         13.62         16.78         3.81 o
  -5   4   5        886.58        981.73        27.46 o
  -4   4   5        380.24        479.82        15.76 o
  -3   4   5        454.87        468.14        14.17 o
  -2   4   5       1199.30       1394.20        23.47 o
  -1   4   5       1982.68       2234.33        26.58 o
   0   4   5       2863.53       3059.40        27.60 o
   1   4   5       6490.05       6614.67        33.93 o
   2   4   5       8969.52       9098.55        47.95 o
   3   4   5        519.41        488.78        10.08 o
   4   4   5        369.36        277.96        10.66 o
   5   4   5        454.76        448.80        15.00 o
   6   4   5        455.97        459.50        16.13 o
   7   4   5          0.03         -2.10         2.29 o
   8   4   5        102.14        101.14        17.24 o
   9   4   5         70.38        126.45        20.53 o
  10   4   5          0.25         -1.25        10.20 o
  -9   5   5        181.68        160.45        15.51 o
  -8   5   5          0.96         -1.64         6.24 o
  -7   5   5        562.77        555.66        22.97 o
  -6   5   5          0.48          0.25         3.40 o
  -5   5   5        243.48        281.12        17.24 o
  -4   5   5        307.31        327.93        16.88 o
  -3   5   5       2771.59       3150.11        46.11 o
  -2   5   5      12932.06      13088.99       101.54 o
  -1   5   5       3464.59       3713.15        38.87 o
   0   5   5       1847.65       2152.72        25.33 o
   1   5   5       2118.45       2016.67        18.26 o
   2   5   5       4556.97       4846.55        36.71 o
   3   5   5       4715.75       4553.39        36.59 o
   4   5   5         23.45         11.68         3.08 o
   5   5   5        924.07        809.63        28.04 o
   6   5   5          8.03          1.53         1.64 o
   7   5   5         14.59         27.72         5.43 o
   8   5   5        233.24        229.25        25.08 o
   9   5   5         78.39         95.23        17.18 o
  10   5   5         20.39         18.21         8.93 o
  -9   6   5         29.49         18.97         7.61 o
  -8   6   5        188.04        201.87        16.52 o
  -7   6   5        308.63        346.25        20.87 o
  -6   6   5          0.84         -3.97         5.97 o
  -5   6   5        933.18        995.23        36.90 o
  -4   6   5          5.25          1.88         4.62 o
  -3   6   5        427.72        302.92        15.79 o
  -2   6   5       3096.61       3330.32        52.50 o
  -1   6   5       4572.09       4650.04        54.55 o
   0   6   5       2372.07       2343.09        27.79 o
   1   6   5        105.80        150.08         5.96 o
   2   6   5         15.30         12.66         2.64 o
   3   6   5          0.58         -1.23         2.35 o
   4   6   5        121.90        111.78         8.87 o
   5   6   5          0.44          0.73         2.30 o
   6   6   5        216.13        215.90        13.20 o
   7   6   5         77.13         64.01         9.72 o
   8   6   5        195.27        194.23        30.94 o
   9   6   5         36.50         24.97        20.27 o
  10   6   5        248.03        306.55        32.90 o
  -9   7   5         60.15         60.77        14.59 o
  -8   7   5         52.63         46.64         9.70 o
  -7   7   5          2.69          6.17         5.55 o
  -6   7   5       1045.71       1227.88        44.96 o
  -5   7   5         83.76         79.18        10.73 o
  -4   7   5        292.48        324.69        18.88 o
  -3   7   5        352.46        283.22        14.92 o
  -2   7   5        787.90        896.01        33.04 o
  -1   7   5       3957.69       4427.78        45.05 o
   0   7   5          3.64          0.98         2.38 o
   1   7   5       1143.34       1235.70        19.71 o
   2   7   5        111.40        133.30         6.74 o
   3   7   5        388.19        402.95        15.00 o
   4   7   5       1262.85       1322.31        30.90 o
   5   7   5          3.66          2.57         3.42 o
   6   7   5         48.44         41.43         8.06 o
   7   7   5       1144.46       1180.51        49.63 o
   8   7   5         26.19         23.88         8.85 o
   9   7   5         47.35         44.24        12.87 o
  -8   8   5         28.82         22.62        10.22 o
  -7   8   5        219.13        178.03        28.98 o
  -6   8   5        104.28         94.01        13.11 o
  -5   8   5        465.82        454.25        25.04 o
  -4   8   5       1115.20       1086.10        34.02 o
  -3   8   5        430.10        390.83        16.96 o
  -2   8   5          2.28          5.44         3.62 o
  -1   8   5         81.28         94.38         6.89 o
   0   8   5        859.50        966.08        16.07 o
   1   8   5         10.22          8.51         2.22 o
   2   8   5        699.81        708.55        15.52 o
   3   8   5         13.44         12.33         3.21 o
   4   8   5        459.08        438.27        19.88 o
   5   8   5        978.42       1033.48        30.25 o
   6   8   5       3372.44       3434.02        99.16 o
   7   8   5          1.71          9.41         6.61 o
   8   8   5        259.80        287.61        28.07 o
   9   8   5         52.63         57.58        13.73 o
  -8   9   5        276.80        365.22        37.76 o
  -7   9   5         33.75         33.07        24.49 o
  -6   9   5         34.09         28.86        10.22 o
  -5   9   5        651.25        635.74        39.40 o
  -4   9   5         28.19         20.68         8.82 o
  -3   9   5        466.40        480.75        17.89 o
  -2   9   5        222.10        220.84        13.44 o
  -1   9   5        260.09        258.79        13.33 o
   0   9   5        357.30        341.63        11.89 o
   1   9   5        893.41        864.51        21.63 o
   2   9   5       2300.02       2191.13        30.21 o
   3   9   5       2370.09       2242.04        60.31 o
   4   9   5          4.52         -1.99         3.72 o
   5   9   5       1942.30       2130.61        44.60 o
   6   9   5         13.03          8.63         5.90 o
   7   9   5       1078.25       1144.83        51.56 o
   8   9   5          5.72         16.29         8.72 o
   9   9   5         18.47         11.51         8.25 o
  -8  10   5         28.51         21.45        14.24 o
  -7  10   5        229.88        208.07        26.60 o
  -6  10   5         49.71         50.02        12.90 o
  -5  10   5          5.90          6.60         5.20 o
  -4  10   5        267.16        210.46        25.14 o
  -3  10   5          6.42          3.57         4.63 o
  -2  10   5        820.24        835.97        43.02 o
  -1  10   5        441.66        463.20        22.38 o
   0  10   5        176.73        182.17        10.72 o
   1  10   5        253.95        268.79        10.03 o
   2  10   5       3356.37       3426.36        82.75 o
   3  10   5        603.30        572.84        26.06 o
   4  10   5       1355.96       1537.16        39.15 o
   5  10   5        338.88        341.11        18.35 o
   6  10   5        120.78         87.32        10.53 o
   7  10   5          0.46          4.51         5.65 o
   8  10   5         49.39         43.41        11.24 o
  -7  11   5          2.77         -2.42         8.86 o
  -6  11   5         99.64         75.69        27.53 o
  -5  11   5         29.97         35.98        19.67 o
  -4  11   5         15.01         37.47        11.74 o
  -3  11   5          4.72         -2.02         6.75 o
  -2  11   5       2041.55       2067.21        56.25 o
  -1  11   5        315.11        373.25        24.60 o
   0  11   5         72.81         69.24        11.75 o
   1  11   5        589.86        504.74        30.40 o
   2  11   5         30.43         29.38         9.72 o
   3  11   5        748.12        718.37        40.18 o
   4  11   5         83.09         81.95        11.60 o
   5  11   5          0.58          1.05         4.42 o
   6  11   5         18.95         28.01         8.47 o
   7  11   5          3.87         -1.37         7.39 o
   8  11   5         19.68          7.16         9.42 o
  -6  12   5          0.87         16.31        18.79 o
  -5  12   5        329.92        408.48        51.40 o
  -4  12   5         30.58         32.73        10.68 o
  -3  12   5        145.71        121.16        15.36 o
  -2  12   5        423.86        448.28        28.19 o
  -1  12   5        760.68        759.19        39.70 o
   0  12   5       1190.27       1259.43        61.42 o
   1  12   5        628.14        608.50        35.23 o
   2  12   5          0.62          7.72        10.04 o
   3  12   5          5.42         -8.00         8.00 o
   4  12   5         15.28          2.14         7.66 o
   5  12   5          2.70         -5.83         7.68 o
   6  12   5        125.27        109.45        14.76 o
   7  12   5          0.67          1.26         8.41 o
  -6  13   5        603.28        670.76        48.22 o
  -5  13   5         20.13         19.17        18.29 o
  -4  13   5        322.76        333.44        58.82 o
  -3  13   5        207.41        209.31        23.08 o
  -2  13   5         70.45         82.12        13.23 o
  -1  13   5        149.39        138.48        16.54 o
   0  13   5          0.47         11.04         8.84 o
   1  13   5        298.90        290.13        25.84 o
   2  13   5          8.45          3.16         7.95 o
   3  13   5          8.95         -1.85         8.00 o
   4  13   5          2.71          8.55         8.88 o
   5  13   5         61.92         48.17        12.64 o
   6  13   5         20.23          5.69         8.05 o
  -5  14   5        261.56        309.84        27.08 o
  -4  14   5        403.18        504.93        58.00 o
  -3  14   5         18.22         21.54         8.66 o
  -2  14   5        402.12        442.85        30.66 o
  -1  14   5         89.82        102.69        15.83 o
   0  14   5         10.18          1.14         7.53 o
   1  14   5         34.42         36.81        12.27 o
   2  14   5         71.55         70.57        14.92 o
   3  14   5        178.60        151.52        22.01 o
   4  14   5         14.55         13.34        11.30 o
   5  14   5         10.67         -2.86         9.92 o
  -3  15   5         14.69         12.48         9.03 o
  -2  15   5         12.75         -2.32         7.12 o
  -1  15   5         11.37          0.53        11.92 o
   0  15   5          3.82         11.40         8.46 o
   1  15   5         64.65         62.38        13.76 o
   2  15   5        100.13         82.78        16.77 o
   3  15   5        352.79        319.18        32.68 o
   4  15   5        217.96        203.74        27.42 o
  -1  16   5        227.59        262.14        27.12 o
   0  16   5         11.53         29.40        10.69 o
   1  16   5          0.24          0.22         8.18 o
   2  16   5         78.94         78.98        17.55 o
   0 -16   6         33.00         20.81        10.12 o
  -3 -15   6          1.03          7.67         8.44 o
  -2 -15   6         18.90          2.41         8.06 o
  -1 -15   6          2.75         -5.89         8.18 o
   0 -15   6        102.26        107.93        23.68 o
   1 -15   6          0.20          2.21         7.35 o
   2 -15   6         96.27        101.75        16.84 o
   3 -15   6          0.43         -2.65         6.12 o
  -4 -14   6          2.31          9.59        10.29 o
  -3 -14   6         57.98         29.91        11.74 o
  -2 -14   6         16.38         -6.35         7.75 o
  -1 -14   6         27.38         14.19         7.81 o
   0 -14   6          6.93          3.15         6.72 o
   1 -14   6         98.40        122.01        17.61 o
   2 -14   6         38.45         20.11         8.28 o
   3 -14   6          1.17          0.24         5.41 o
   4 -14   6         67.46         52.09        11.96 o
   5 -14   6         13.44          6.72         7.29 o
  -5 -13   6          4.14          6.85         6.71 o
  -4 -13   6         12.52          3.04         6.47 o
  -3 -13   6         50.23         50.38        12.43 o
  -2 -13   6         19.11          9.09         7.35 o
  -1 -13   6          0.52         -1.89         5.82 o
   0 -13   6        590.19        651.56        38.40 o
   1 -13   6        169.57        154.49        16.00 o
   2 -13   6        592.89        591.78        35.46 o
   3 -13   6        169.68        147.22        18.24 o
   4 -13   6         98.64        124.83        16.82 o
   5 -13   6         10.54         14.30         8.15 o
   6 -13   6        120.80        122.70        19.67 o
  -6 -12   6         49.44         34.55         7.15 o
  -5 -12   6         13.37         -5.87         6.69 o
  -4 -12   6        175.35        164.30        15.89 o
  -3 -12   6        297.31        313.51        23.37 o
  -2 -12   6         89.07         61.83        10.40 o
  -1 -12   6         11.27          7.26         6.05 o
   0 -12   6         31.42         37.88        10.77 o
   1 -12   6        145.18        146.00        14.63 o
   2 -12   6        797.41        799.26        32.32 o
   3 -12   6       1013.27       1031.61        44.62 o
   4 -12   6         20.75         27.32        14.38 o
   5 -12   6         39.49         51.14        11.27 o
   6 -12   6         51.11         64.74        14.32 o
   7 -12   6        237.63        267.62        35.20 o
  -7 -11   6        387.05        355.64        69.07 o
  -6 -11   6         53.21         54.06         9.35 o
  -5 -11   6         60.54         69.93        13.31 o
  -4 -11   6        242.64        244.68        18.07 o
  -3 -11   6        126.41        162.44        23.72 o
  -2 -11   6        226.35        235.63        19.35 o
  -1 -11   6       1113.61       1286.98        42.98 o
   0 -11   6         75.29         79.46        13.15 o
   1 -11   6       2267.86       2439.36        55.63 o
   2 -11   6         14.87         14.73         5.13 o
   3 -11   6         94.91         93.87        10.77 o
   4 -11   6        382.77        401.48        27.40 o
   5 -11   6        144.91        154.75        25.82 o
   6 -11   6        121.41        145.67        19.80 o
   7 -11   6          2.60         10.28         6.29 o
  -8 -10   6        217.61        211.81        31.17 o
  -7 -10   6         44.16         56.07        11.48 o
  -6 -10   6        427.70        436.32        20.86 o
  -5 -10   6        110.12         93.95         9.44 o
  -4 -10   6         31.53         19.30         4.05 o
  -3 -10   6        396.52        357.45        15.24 o
  -2 -10   6        157.78        170.75        10.07 o
  -1 -10   6        308.47        293.01        19.59 o
   0 -10   6        894.71        963.65        34.36 o
   1 -10   6        126.13         90.66        10.01 o
   2 -10   6        125.18        103.50        10.71 o
   3 -10   6        122.84        168.21        11.32 o
   4 -10   6         33.08         30.06         7.90 o
   5 -10   6        759.08        745.16        37.67 o
   6 -10   6         15.67         14.97         7.39 o
   7 -10   6          0.23        -10.01        10.01 o
   8 -10   6        103.54         86.14        20.08 o
  -8  -9   6         87.28        157.48        20.37 o
  -7  -9   6         60.90         54.89         9.49 o
  -6  -9   6          1.95          8.08         4.92 o
  -5  -9   6         66.95         47.34         8.42 o
  -4  -9   6         42.65         40.33         5.05 o
  -3  -9   6        107.84        166.69        11.17 o
  -2  -9   6        884.15        967.33        20.75 o
  -1  -9   6        345.23        330.67        10.57 o
   0  -9   6        860.71        776.50        21.16 o
   1  -9   6         39.75         44.71         4.71 o
   2  -9   6         89.32         74.48         5.55 o
   3  -9   6        259.11        292.71        15.71 o
   4  -9   6       1846.33       1868.23        40.23 o
   5  -9   6         58.86         40.00         9.82 o
   6  -9   6        877.46        900.01        33.45 o
   7  -9   6          1.47          2.84         5.62 o
   8  -9   6         32.18         26.26         7.10 o
  -8  -8   6         43.15         45.24         9.89 o
  -7  -8   6        184.72        180.10        17.62 o
  -6  -8   6         22.88         21.16         5.50 o
  -5  -8   6         34.75         25.55         4.42 o
  -4  -8   6         47.30         47.21         5.29 o
  -3  -8   6        583.07        551.23        16.03 o
  -2  -8   6         19.72         22.13         3.18 o
  -1  -8   6          7.33          9.43         2.13 o
   0  -8   6       1353.37       1401.03        20.98 o
   1  -8   6       7937.42       7827.01        90.14 o
   2  -8   6        181.34        191.32         8.71 o
   3  -8   6        190.56        182.14         9.99 o
   4  -8   6         53.11         56.79         7.19 o
   5  -8   6        920.28        820.98        24.37 o
   6  -8   6          1.10          3.41         5.38 o
   7  -8   6        511.04        536.50        26.79 o
   8  -8   6          0.17          5.20         6.59 o
   9  -8   6         57.39         59.94        11.83 o
  -9  -7   6         37.74         45.03        12.37 o
  -8  -7   6         39.02         48.37         9.05 o
  -7  -7   6          0.67         -4.72         4.72 o
  -6  -7   6         48.44         52.12         8.32 o
  -5  -7   6        600.57        641.52        21.18 o
  -4  -7   6         95.57         78.71         7.33 o
  -3  -7   6        524.16        500.44        17.89 o
  -2  -7   6       2589.28       2630.31        32.61 o
  -1  -7   6        128.42        115.47         6.76 o
   0  -7   6       2325.16       2076.49        23.84 o
   1  -7   6        619.51        656.49        17.99 o
   2  -7   6      14097.51      13758.33       214.35 o
   3  -7   6        830.03        908.12        21.09 o
   4  -7   6        405.17        453.62        16.23 o
   5  -7   6         64.17         78.94         9.92 o
   6  -7   6        294.66        335.85        19.53 o
   7  -7   6          3.82          1.38         4.95 o
   8  -7   6        149.07        227.67        20.73 o
   9  -7   6         11.74         18.14         7.83 o
  -9  -6   6        116.26         90.13        13.88 o
  -8  -6   6         13.72         18.08         6.90 o
  -7  -6   6         13.67         16.85         5.61 o
  -6  -6   6          7.14          8.43         4.78 o
  -5  -6   6          2.53          2.21         2.63 o
  -4  -6   6       1443.89       1356.74        23.71 o
  -3  -6   6       5421.14       5306.48        84.73 o
  -2  -6   6       1333.47       1285.57        20.73 o
  -1  -6   6       1437.65       1436.07        20.30 o
   0  -6   6        797.72        809.12        13.09 o
   1  -6   6       3023.50       2853.49        25.63 o
   2  -6   6        290.38        302.80        10.51 o
   3  -6   6       1091.68       1036.95        18.96 o
   4  -6   6          1.50          5.03         4.19 o
   5  -6   6          0.76          2.36         4.18 o
   6  -6   6         66.76         99.78         8.73 o
   7  -6   6        571.88        634.86        26.95 o
   8  -6   6         37.57         28.16         8.20 o
   9  -6   6         43.59         37.88        11.65 o
  10  -6   6         10.29         27.39        11.53 o
  -9  -5   6         22.29         10.00         6.57 o
  -8  -5   6          6.78          5.17         4.69 o
  -7  -5   6        706.11        742.87        24.92 o
  -6  -5   6         10.52         11.98         4.54 o
  -5  -5   6          4.81          5.78         2.60 o
  -4  -5   6         78.75         61.82         5.82 o
  -3  -5   6       2403.15       2372.06        37.46 o
  -2  -5   6        575.59        505.88        12.54 o
  -1  -5   6        703.06        633.03        11.68 o
   0  -5   6        273.46        277.21         7.28 o
   1  -5   6       1119.90       1214.86        14.67 o
   2  -5   6        933.61        892.14        15.80 o
   3  -5   6        541.41        520.16        15.69 o
   4  -5   6        963.48        894.90        29.02 o
   5  -5   6          3.68         15.01         4.74 o
   6  -5   6          4.18         -0.73         2.80 o
   7  -5   6         72.76         45.13         7.24 o
   8  -5   6        257.06        276.72        22.29 o
   9  -5   6        177.56        194.55        24.02 o
  10  -5   6        196.70        181.84        24.26 o
  -9  -4   6          0.19         -0.84         5.07 o
  -8  -4   6        486.37        549.66        25.26 o
  -7  -4   6        103.34        123.09        10.15 o
  -6  -4   6       1369.80       1331.17        31.05 o
  -5  -4   6          1.28          3.85         1.97 o
  -4  -4   6        213.69        224.31         9.65 o
  -3  -4   6          3.75         -2.58         2.58 o
  -2  -4   6        919.01        900.03        14.87 o
  -1  -4   6        113.33        107.02         4.47 o
   0  -4   6         85.41        109.00         4.11 o
   1  -4   6       4755.76       4927.46        27.36 o
   2  -4   6       6961.79       7025.06        47.86 o
   3  -4   6       6475.75       7108.34        52.50 o
   4  -4   6       1073.06       1088.68        31.32 o
   5  -4   6       4276.43       4335.69        39.34 o
   6  -4   6          5.32          7.68         2.04 o
   7  -4   6        101.34        100.10         7.30 o
   8  -4   6        190.12        186.79        18.19 o
   9  -4   6          1.95        -10.61        10.61 o
  10  -4   6         50.18         25.36        12.50 o
 -10  -3   6         14.28         34.62         9.94 o
  -9  -3   6        289.33        325.68        22.57 o
  -8  -3   6         24.80         15.15         5.92 o
  -7  -3   6        782.15        769.82        24.69 o
  -6  -3   6        811.39        882.97        24.79 o
  -5  -3   6        317.06        337.80        10.73 o
  -4  -3   6        216.15        213.46         9.08 o
  -3  -3   6          1.62          7.81         2.76 o
  -2  -3   6       2557.70       2649.75        25.19 o
  -1  -3   6       1576.78       1738.13        16.07 o
   0  -3   6       1367.48       1362.80        13.36 o
   1  -3   6         54.99         66.32         2.88 o
   2  -3   6       8680.37       8955.10        43.79 o
   3  -3   6        433.33        429.70         9.54 o
   4  -3   6       4000.89       3897.39        35.86 o
   5  -3   6       2483.66       2435.66        23.32 o
   6  -3   6       1050.80       1065.89        16.97 o
   7  -3   6        351.17        412.74        16.13 o
   8  -3   6        109.72        114.98        13.94 o
   9  -3   6         98.88         78.39        15.48 o
  10  -3   6          4.80          4.16         8.25 o
 -10  -2   6        420.17        529.75        33.86 o
  -9  -2   6          0.94          3.15         5.00 o
  -8  -2   6        126.43        126.80        11.96 o
  -7  -2   6         35.15         35.92         6.14 o
  -6  -2   6          0.33         -3.51         3.51 o
  -5  -2   6         24.90         44.87         3.26 o
  -4  -2   6        298.92        360.27        11.62 o
  -3  -2   6       1753.31       1716.50        24.11 o
  -2  -2   6        809.05        928.38        12.29 o
  -1  -2   6       5058.49       5466.67        31.23 o
   0  -2   6       1046.58        962.91         9.78 o
   1  -2   6      20291.36      20766.73       139.77 o
   2  -2   6        555.27        692.95        10.79 o
   3  -2   6       1773.30       1757.67        15.53 o
   4  -2   6       1451.26       1402.93        17.12 o
   5  -2   6       1422.73       1425.34        17.10 o
   6  -2   6       1129.33       1067.56        16.64 o
   7  -2   6       1195.57       1276.40        27.55 o
   8  -2   6        109.09        104.91        16.46 o
   9  -2   6        140.98        125.44        19.41 o
  10  -2   6         23.97         20.02         8.36 o
 -10  -1   6        103.07        106.00        15.68 o
  -9  -1   6         46.39         44.91         7.78 o
  -8  -1   6        358.58        391.64        20.80 o
  -7  -1   6         55.74         62.12         7.29 o
  -6  -1   6        178.79        160.56        10.46 o
  -5  -1   6         53.90         70.89         4.78 o
  -4  -1   6        215.21        295.41        10.29 o
  -3  -1   6       1476.13       1471.88        25.23 o
  -2  -1   6       3121.52       3172.39        22.62 o
  -1  -1   6      12201.19      12156.20        61.55 o
   0  -1   6       9433.27       9465.81        46.92 o
   1  -1   6        186.49        154.04         4.27 o
   2  -1   6      13974.03      14293.56        75.84 o
   3  -1   6        279.90        396.53         8.36 o
   4  -1   6        233.24        350.60        10.92 o
   5  -1   6       1995.80       2024.76        30.55 o
   6  -1   6        374.27        408.59         9.19 o
   7  -1   6         62.73         68.06         6.22 o
   8  -1   6        252.92        266.38        20.13 o
   9  -1   6          0.08         -5.89         8.54 o
  10  -1   6         85.85         84.03        19.28 o
 -10   0   6          0.46          3.56         7.40 o
  -9   0   6        140.64        168.22        14.40 o
  -8   0   6        157.97        185.62        14.36 o
  -7   0   6          2.82         -0.08         3.74 o
  -6   0   6        732.40        824.74        23.88 o
  -5   0   6         77.25         63.56         4.65 o
  -4   0   6       2048.40       1946.85        26.31 o
  -3   0   6       3572.62       3243.50        35.42 o
  -2   0   6      11419.25      11054.26        80.77 o
  -1   0   6      14060.33      14139.09        82.85 o
   0   0   6         25.28        112.02         6.63 o
   1   0   6       1622.37       1620.42        16.58 o
   2   0   6       2385.54       2333.24        19.90 o
   3   0   6       2136.36       2330.66        18.29 o
   4   0   6        241.91        294.67         7.74 o
   5   0   6        216.10        224.72         7.74 o
   6   0   6         13.96         52.86         5.57 o
   7   0   6        531.61        565.19        23.04 o
   8   0   6        457.50        435.30        25.08 o
   9   0   6        545.79        558.74        40.66 o
  10   0   6         47.72         31.18        10.81 o
 -10   1   6         13.78          5.76         7.97 o
  -9   1   6          2.10          1.17         4.42 o
  -8   1   6         27.11         25.33         5.62 o
  -7   1   6       1124.63       1089.12        29.20 o
  -6   1   6        399.78        433.18        17.36 o
  -5   1   6        373.87        351.05        12.07 o
  -4   1   6        198.76        265.78         9.07 o
  -3   1   6       1200.46       1222.44        17.59 o
  -2   1   6       3978.12       3815.55        30.48 o
  -1   1   6        324.30        358.45        10.48 o
   0   1   6       1128.37        987.93        11.45 o
   1   1   6       2342.54       2128.78        20.26 o
   2   1   6        674.15        717.41        10.67 o
   3   1   6       1421.05       1567.48        13.75 o
   4   1   6        115.14        155.90         5.89 o
   5   1   6         12.89         15.13         2.28 o
   6   1   6       1879.74       1891.39        31.65 o
   7   1   6         70.74         65.95         8.38 o
   8   1   6          0.18         -7.31         8.04 o
   9   1   6          1.27          5.98         8.45 o
  10   1   6        109.45        107.05        19.30 o
 -10   2   6        409.42        425.62        30.85 o
  -9   2   6          2.32         -1.36         4.21 o
  -8   2   6         85.90         88.21        10.08 o
  -7   2   6         73.54         97.24         8.72 o
  -6   2   6       1741.37       1761.67        34.92 o
  -5   2   6       2476.78       2594.56        35.53 o
  -4   2   6         10.67          7.37         2.14 o
  -3   2   6       1679.30       2153.08        24.55 o
  -2   2   6         30.76         32.38         2.71 o
  -1   2   6        955.43        954.96        15.64 o
   0   2   6        323.88        298.57         7.59 o
   1   2   6        381.11        386.89         9.57 o
   2   2   6       1374.98       1340.35        16.22 o
   3   2   6        806.65        800.62        11.94 o
   4   2   6          5.85         10.36         1.61 o
   5   2   6       1718.95       1655.33        24.52 o
   6   2   6          4.14          3.96         4.05 o
   7   2   6       1039.56       1008.90        27.04 o
   8   2   6         46.20         70.43        14.62 o
   9   2   6         17.94          1.64         8.12 o
  10   2   6         30.80         53.61        14.44 o
 -10   3   6          1.59         -1.84         6.22 o
  -9   3   6        201.55        257.51        19.80 o
  -8   3   6         85.99         86.26         9.89 o
  -7   3   6        190.09        184.65        12.08 o
  -6   3   6        165.74        176.44        12.04 o
  -5   3   6          2.95          1.33         2.73 o
  -4   3   6        363.27        338.68        12.38 o
  -3   3   6       1303.99       1303.43        22.13 o
  -2   3   6        289.81        292.00         8.60 o
  -1   3   6        220.05        190.72         6.90 o
   0   3   6        157.18        161.85         6.19 o
   1   3   6       3477.78       3468.95        28.72 o
   2   3   6       4968.94       4801.43        30.36 o
   3   3   6        685.85        755.11        20.73 o
   4   3   6        170.02        257.70         8.22 o
   5   3   6        691.70        602.26        11.42 o
   6   3   6       1806.77       1747.24        29.01 o
   7   3   6        127.40        131.10        13.24 o
   8   3   6        638.89        560.04        38.89 o
   9   3   6          0.15         -0.74         8.05 o
  10   3   6          6.32          5.14         8.01 o
  -9   4   6         37.49         38.79         7.79 o
  -8   4   6         68.29         76.83         9.26 o
  -7   4   6        152.02        160.35        12.39 o
  -6   4   6         74.80         70.53         7.14 o
  -5   4   6         13.99         21.76         4.74 o
  -4   4   6        321.57        321.62        14.74 o
  -3   4   6       1439.62       1474.87        25.18 o
  -2   4   6       1383.34       1138.91        17.31 o
  -1   4   6          3.07          1.36         2.47 o
   0   4   6        930.02       1047.80        17.17 o
   1   4   6       1325.23       1389.63        28.77 o
   2   4   6        141.46        134.72         5.80 o
   3   4   6       6207.88       6126.34        64.35 o
   4   4   6        418.98        409.40        13.20 o
   5   4   6        870.20        899.34        17.94 o
   6   4   6        267.51        262.29        16.22 o
   7   4   6        270.24        237.42        13.38 o
   8   4   6        345.48        314.35        29.36 o
   9   4   6         97.80        124.16        19.93 o
  10   4   6         51.89         23.06         9.87 o
  -9   5   6          0.63          2.62         4.73 o
  -8   5   6        629.62        575.68        28.38 o
  -7   5   6          1.50          5.64         3.64 o
  -6   5   6        250.75        216.40        14.12 o
  -5   5   6        193.71        175.25        13.96 o
  -4   5   6          1.97          1.66         2.91 o
  -3   5   6       1554.98       1508.68        27.07 o
  -2   5   6       8305.30       8791.84       109.33 o
  -1   5   6       4111.15       3997.98        52.74 o
   0   5   6       3327.39       3600.69        48.46 o
   1   5   6         64.52         50.82         4.40 o
   2   5   6       1374.72       1419.64        20.38 o
   3   5   6         39.09         52.82         4.26 o
   4   5   6        296.94        288.96        12.28 o
   5   5   6          5.93          0.30         2.50 o
   6   5   6        619.18        573.35        18.02 o
   7   5   6        412.63        441.16        19.54 o
   8   5   6         11.64         21.58         9.48 o
   9   5   6         11.85          2.27         7.90 o
  10   5   6         30.62         28.46        12.33 o
  -9   6   6          9.69         15.60         9.17 o
  -8   6   6         13.89          0.05         5.00 o
  -7   6   6         21.45         13.54         5.45 o
  -6   6   6        505.84        497.60        28.53 o
  -5   6   6          0.71          0.74         3.58 o
  -4   6   6        178.07        156.70        13.06 o
  -3   6   6        335.34        300.23        15.24 o
  -2   6   6       1064.48        943.52        34.95 o
  -1   6   6       2027.23       1844.29        30.45 o
   0   6   6       2797.07       3216.58        43.44 o
   1   6   6          4.23          1.39         1.51 o
   2   6   6        114.98         98.05         5.87 o
   3   6   6        210.48        188.17         9.91 o
   4   6   6        243.47        226.85        12.73 o
   5   6   6        125.43        113.37         7.91 o
   6   6   6         50.71         63.09         9.02 o
   7   6   6        283.17        325.58        21.19 o
   8   6   6         44.46         31.34        10.19 o
   9   6   6        188.86        248.14        27.80 o
  10   6   6        164.11        152.26        27.72 o
  -9   7   6        100.65        116.04        19.22 o
  -8   7   6         25.44         18.68         8.06 o
  -7   7   6        340.31        347.72        23.13 o
  -6   7   6          6.82          3.33         4.80 o
  -5   7   6       1361.60       1330.16        42.30 o
  -4   7   6       1125.59       1203.49        35.44 o
  -3   7   6          1.13          6.18         2.89 o
  -2   7   6        843.49        856.34        26.00 o
  -1   7   6          7.04          2.51         3.18 o
   0   7   6         14.54         17.12         3.42 o
   1   7   6         83.50         84.87         4.72 o
   2   7   6       1143.27       1169.85        20.13 o
   3   7   6        196.09        214.99         9.77 o
   4   7   6        494.05        445.40        18.33 o
   5   7   6        457.62        468.59        19.89 o
   6   7   6       2390.46       2468.18        55.91 o
   7   7   6         32.98         26.26         6.91 o
   8   7   6         82.23         93.26        16.42 o
   9   7   6         37.15         42.05        11.95 o
  -8   8   6        116.81        124.94        22.13 o
  -7   8   6          5.63          0.09        13.35 o
  -6   8   6        305.97        293.11        21.82 o
  -5   8   6        282.01        234.69        17.74 o
  -4   8   6       1194.61       1216.55        69.23 o
  -3   8   6        732.33        735.46        20.28 o
  -2   8   6         37.36         38.09        10.85 o
  -1   8   6        286.87        352.84        22.53 o
   0   8   6        378.49        428.27        25.76 o
   1   8   6        259.77        273.45        11.06 o
   2   8   6        132.06        125.97         6.79 o
   3   8   6       2692.55       2615.11        47.02 o
   4   8   6         25.09          9.68         4.06 o
   5   8   6        530.13        500.37        21.28 o
   6   8   6        132.33        147.67        14.63 o
   7   8   6       1146.58       1231.02        54.06 o
   8   8   6        167.98        149.62        20.30 o
   9   8   6          0.42         -3.23         6.77 o
  -8   9   6        110.79        134.05        26.03 o
  -7   9   6         72.85         70.50        15.51 o
  -6   9   6         60.97         66.83        16.63 o
  -5   9   6        102.09         97.37        16.13 o
  -4   9   6         80.58         84.68        13.48 o
  -3   9   6        184.04        224.03        21.04 o
  -2   9   6        886.19        923.59        32.78 o
  -1   9   6        280.82        302.33        13.76 o
   0   9   6         43.20         49.88         9.09 o
   1   9   6        427.37        363.65        11.90 o
   2   9   6       2407.90       2337.95        32.48 o
   3   9   6        901.15        910.49        29.86 o
   4   9   6        861.77        904.53        29.62 o
   5   9   6        160.79        144.80        12.15 o
   6   9   6        187.94        266.58        18.16 o
   7   9   6        182.23        212.61        22.98 o
   8   9   6        178.93        212.94        24.35 o
   9   9   6         19.23         38.79        11.44 o
  -7  10   6        501.68        513.75        41.20 o
  -6  10   6          0.28         -7.22         7.22 o
  -5  10   6          2.43          1.70         5.63 o
  -4  10   6        371.92        409.14        28.81 o
  -3  10   6        525.37        529.39        23.71 o
  -2  10   6       1108.00       1142.76        29.01 o
  -1  10   6        602.98        644.19        25.52 o
   0  10   6        481.93        566.00        18.57 o
   1  10   6         72.70         57.40         4.77 o
   2  10   6        239.33        221.85        10.28 o
   3  10   6       2217.67       2318.02        76.64 o
   4  10   6          4.24         22.67         6.43 o
   5  10   6        410.96        365.68        20.64 o
   6  10   6          1.36         11.47         5.30 o
   7  10   6          4.74          2.98         6.09 o
   8  10   6         21.68         16.70         7.23 o
  -7  11   6         68.45         87.97        30.84 o
  -6  11   6         11.93         11.11        12.88 o
  -5  11   6        188.90        142.86        36.69 o
  -4  11   6         95.51        149.97        20.27 o
  -3  11   6        539.40        601.45        32.97 o
  -2  11   6        318.51        339.16        25.02 o
  -1  11   6       2686.81       2834.51        67.48 o
   0  11   6       1077.12       1182.97        33.26 o
   1  11   6        136.54        169.86        12.92 o
   2  11   6        124.39        120.63        11.43 o
   3  11   6         83.53         82.66        13.64 o
   4  11   6        381.94        429.94        29.39 o
   5  11   6         83.42        103.96        11.90 o
   6  11   6         37.21         29.63        12.58 o
   7  11   6         45.09         43.55        13.85 o
   8  11   6          5.51          3.02        10.10 o
  -6  12   6        182.08        256.54        52.35 o
  -5  12   6         12.70         36.66        12.59 o
  -4  12   6        245.93        301.65        24.45 o
  -3  12   6          3.56         14.92         8.33 o
  -2  12   6        302.58        312.57        39.42 o
  -1  12   6       1604.59       1629.44        54.01 o
   0  12   6        120.49        138.34        16.94 o
   1  12   6       1388.00       1339.70        52.78 o
   2  12   6        209.82        197.36        29.03 o
   3  12   6         13.08         17.13         9.83 o
   4  12   6         12.97          9.64         7.18 o
   5  12   6         86.37         82.04        12.22 o
   6  12   6         24.58         50.12        10.23 o
   7  12   6        175.77        171.25        26.84 o
  -5  13   6        240.73        371.15        35.30 o
  -4  13   6        247.57        224.32        29.04 o
  -3  13   6         15.22         27.64         9.37 o
  -2  13   6         49.32         47.47        10.85 o
  -1  13   6          1.97         -4.66         6.30 o
   0  13   6         73.03         51.55        21.06 o
   1  13   6          8.03         13.54         7.22 o
   2  13   6         36.17         17.06         7.50 o
   3  13   6          2.53          1.53         6.87 o
   4  13   6         13.22         24.17        10.82 o
   5  13   6          0.46          0.56         7.49 o
   6  13   6        223.38        215.60        26.22 o
  -4  14   6         69.64        109.98        23.81 o
  -3  14   6        254.88        246.92        23.23 o
  -2  14   6          1.66          4.82         6.46 o
  -1  14   6          0.22         -4.39         7.64 o
   0  14   6          0.63         -3.23         7.25 o
   1  14   6          5.45          1.50         7.80 o
   2  14   6         71.10         78.45        16.27 o
   3  14   6        412.72        414.70        35.72 o
   4  14   6        158.49        193.13        27.25 o
   5  14   6         27.01          7.05        10.95 o
  -3  15   6          0.96          7.52         9.13 o
  -2  15   6          9.51          2.10         7.84 o
  -1  15   6         76.77         49.71        11.69 o
   0  15   6         15.17         10.70        14.33 o
   1  15   6          0.23        -13.96        20.27 o
   2  15   6        434.91        363.62        33.62 o
   3  15   6         63.91        191.06        25.71 o
   4  15   6        376.10        526.41        43.43 o
  -1  16   6         87.08         91.52        16.68 o
   0  16   6        237.33        302.70        29.97 o
   1  16   6          1.23         -3.95         8.83 o
  -3 -15   7          1.37          1.57         6.80 o
  -2 -15   7          3.87         -5.56         9.19 o
  -1 -15   7         29.35         28.95        11.78 o
   0 -15   7          1.48         -5.60         6.57 o
   1 -15   7         72.34         66.26        14.19 o
   2 -15   7         51.46         38.10        12.45 o
   3 -15   7         33.50         39.92        10.48 o
  -4 -14   7        151.47        150.05        26.20 o
  -3 -14   7         15.94          7.44        10.14 o
  -2 -14   7         30.83         17.26        12.91 o
  -1 -14   7         25.83         18.10         9.28 o
   0 -14   7         29.83         16.63         7.99 o
   1 -14   7        124.88        135.43        18.85 o
   2 -14   7         21.82         13.83         6.48 o
   3 -14   7          4.66          4.27         5.22 o
   4 -14   7          1.53         -4.24         7.66 o
   5 -14   7         45.97         37.60        10.25 o
  -5 -13   7          9.71          0.87         6.70 o
  -4 -13   7         46.20         31.43        14.23 o
  -3 -13   7        161.50        150.44        15.54 o
  -2 -13   7          0.27         -7.65         7.65 o
  -1 -13   7         18.56         11.90         7.08 o
   0 -13   7        111.21        107.63        16.58 o
   1 -13   7        616.89        668.09        38.17 o
   2 -13   7         13.56          8.45         6.78 o
   3 -13   7        267.47        297.93        25.72 o
   4 -13   7          1.04          3.48         6.14 o
   5 -13   7          1.39          9.86         7.35 o
   6 -13   7          0.20          2.18        12.29 o
  -6 -12   7          1.12          5.36         5.83 o
  -5 -12   7         12.36          3.32         5.63 o
  -4 -12   7        333.28        339.27        27.61 o
  -3 -12   7         87.86         70.07        10.87 o
  -2 -12   7        335.51        330.33        25.00 o
  -1 -12   7        420.42        389.36        29.50 o
   0 -12   7          0.06          5.44         7.02 o
   1 -12   7        112.32        131.30        16.47 o
   2 -12   7         65.64         96.51        14.38 o
   3 -12   7         28.54         15.88         6.45 o
   4 -12   7        399.55        452.88        32.92 o
   5 -12   7        131.85        135.26        17.59 o
   6 -12   7          0.62          0.60         9.47 o
   7 -12   7          0.58          8.70        10.87 o
  -7 -11   7        209.50        227.12        33.37 o
  -6 -11   7        176.27        196.73        16.02 o
  -5 -11   7         70.38         73.89        11.95 o
  -4 -11   7        123.34        136.87        13.83 o
  -3 -11   7        511.42        518.94        26.58 o
  -2 -11   7         80.73         55.61         9.78 o
  -1 -11   7        238.01        236.25        19.18 o
   0 -11   7        787.70        741.34        37.07 o
   1 -11   7         73.91         80.65        12.20 o
   2 -11   7         13.04          5.45         4.79 o
   3 -11   7        131.60        144.30        16.22 o
   4 -11   7         46.51         50.59        11.00 o
   5 -11   7        144.65        160.01        25.63 o
   6 -11   7          5.92          5.57         8.43 o
   7 -11   7         35.69         32.97        10.99 o
  -7 -10   7        248.17        291.50        28.12 o
  -6 -10   7        288.16        294.72        17.51 o
  -5 -10   7        169.53        189.98        12.48 o
  -4 -10   7         23.13         13.31         4.06 o
  -3 -10   7        103.27        105.23         9.37 o
  -2 -10   7          2.46          1.03         5.45 o
  -1 -10   7        533.96        578.28        31.40 o
   0 -10   7       1401.81       1502.89        43.25 o
   1 -10   7        600.45        651.37        31.87 o
   2 -10   7         51.05         50.72         5.61 o
   3 -10   7       1680.81       1674.76        34.06 o
   4 -10   7        872.99        862.52        38.01 o
   5 -10   7         75.70         81.56        15.44 o
   6 -10   7         30.13         25.31         8.20 o
   7 -10   7          0.05         -0.85         4.22 o
   8 -10   7         21.17         15.20         8.49 o
  -8  -9   7         11.80          4.73         8.56 o
  -7  -9   7        350.39        372.06        25.21 o
  -6  -9   7        118.60        123.35        11.44 o
  -5  -9   7         58.08         55.09         6.73 o
  -4  -9   7         99.50        109.92         8.81 o
  -3  -9   7        306.64        339.16        14.30 o
  -2  -9   7          1.15          2.17         2.26 o
  -1  -9   7         25.53         29.84         2.77 o
   0  -9   7        909.42        842.68        38.10 o
   1  -9   7       3392.34       3416.30        84.15 o
   2  -9   7        233.18        240.73         9.97 o
   3  -9   7         37.77         53.33         6.12 o
   4  -9   7         23.79         27.62         8.56 o
   5  -9   7        791.30        758.38        37.39 o
   6  -9   7        862.54        826.79        33.55 o
   7  -9   7        282.84        336.83        21.70 o
   8  -9   7          2.86          7.87         6.62 o
  -8  -8   7         68.16         80.95        14.71 o
  -7  -8   7         12.47          8.76         6.06 o
  -6  -8   7         33.51         34.42         6.57 o
  -5  -8   7          1.20          7.38         4.09 o
  -4  -8   7        212.00        206.51        16.08 o
  -3  -8   7        118.84        116.04         8.32 o
  -2  -8   7        477.32        457.46        13.58 o
  -1  -8   7        253.50        194.88         9.32 o
   0  -8   7       1732.79       1733.08        25.16 o
   1  -8   7        211.93        176.12         9.41 o
   2  -8   7       4200.22       4123.26        82.73 o
   3  -8   7        209.78        169.85         9.51 o
   4  -8   7        202.26        199.63        10.91 o
   5  -8   7        345.21        360.64        15.31 o
   6  -8   7        144.17        136.20        13.12 o
   7  -8   7         20.68         10.06         5.24 o
   8  -8   7        312.72        361.44        26.95 o
   9  -8   7         55.19         58.18        11.53 o
  -9  -7   7         85.60         98.09        20.19 o
  -8  -7   7         16.55         17.57         9.06 o
  -7  -7   7         20.16         26.60         7.97 o
  -6  -7   7        314.18        297.64        17.04 o
  -5  -7   7        239.86        206.17        11.67 o
  -4  -7   7        443.33        438.91        17.60 o
  -3  -7   7       1763.90       1773.73        33.29 o
  -2  -7   7        428.01        444.40        12.34 o
  -1  -7   7       1141.93       1140.59        20.54 o
   0  -7   7         62.11         73.18         4.86 o
   1  -7   7       4000.36       3825.61        33.40 o
   2  -7   7         46.62         44.22         5.96 o
   3  -7   7       1821.68       1776.04        27.77 o
   4  -7   7         36.72         30.79         4.12 o
   5  -7   7        693.63        764.01        30.84 o
   6  -7   7         12.67         15.26         4.83 o
   7  -7   7         81.60        109.64        12.12 o
   8  -7   7         52.98         49.54         9.99 o
   9  -7   7        116.70        120.02        16.02 o
  -9  -6   7         29.60         26.63         7.96 o
  -8  -6   7         32.64         26.62         8.19 o
  -7  -6   7        302.49        330.67        17.20 o
  -6  -6   7        672.03        688.47        25.32 o
  -5  -6   7          2.42         -1.42         2.81 o
  -4  -6   7         44.71         43.17         4.88 o
  -3  -6   7       2333.25       2404.38        35.31 o
  -2  -6   7       6934.45       7008.45        54.57 o
  -1  -6   7        774.53        837.31        16.40 o
   0  -6   7       1549.54       1625.45        20.95 o
   1  -6   7         48.04         64.64         4.06 o
   2  -6   7        793.20        774.17        18.29 o
   3  -6   7        464.25        460.14        16.43 o
   4  -6   7       1477.72       1561.18        27.60 o
   5  -6   7         44.40         19.68         5.70 o
   6  -6   7         25.82         15.58         3.99 o
   7  -6   7        102.92        115.33        11.86 o
   8  -6   7        383.62        481.78        30.03 o
   9  -6   7         50.03         31.91         8.84 o
  -9  -5   7         50.25         67.06        11.43 o
  -8  -5   7        109.03        121.32        12.09 o
  -7  -5   7         38.54         36.55         6.40 o
  -6  -5   7       3824.99       4026.00        69.88 o
  -5  -5   7         71.82         77.63         6.80 o
  -4  -5   7         63.03         64.29         5.97 o
  -3  -5   7       1712.29       1604.39        30.63 o
  -2  -5   7        637.31        631.21        14.44 o
  -1  -5   7       3113.63       3118.02        26.59 o
   0  -5   7        571.34        558.87        10.83 o
   1  -5   7        819.41        766.65        12.44 o
   2  -5   7        135.86        227.43         8.30 o
   3  -5   7       1807.20       2000.64        28.61 o
   4  -5   7          2.90          1.39         2.59 o
   5  -5   7       1219.62       1236.25        28.20 o
   6  -5   7        275.21        296.57        13.33 o
   7  -5   7          0.99          4.04         3.96 o
   8  -5   7         21.14          8.95         5.63 o
   9  -5   7         64.19         47.80        10.34 o
  10  -5   7        221.15        247.55        28.82 o
  -9  -4   7         57.18         62.95        10.68 o
  -8  -4   7        128.72        148.78        13.20 o
  -7  -4   7        755.25        820.26        26.21 o
  -6  -4   7        212.39        227.99        13.37 o
  -5  -4   7       2144.11       2161.58        35.18 o
  -4  -4   7        259.47        210.52        10.24 o
  -3  -4   7         25.73         22.46         3.32 o
  -2  -4   7         78.84         79.99         4.66 o
  -1  -4   7        156.38        159.01         5.81 o
   0  -4   7       6337.56       6703.45        50.98 o
   1  -4   7          0.48          5.76         1.38 o
   2  -4   7       2641.26       2584.13        26.20 o
   3  -4   7        287.36        191.32         7.48 o
   4  -4   7       1557.87       1422.95        23.80 o
   5  -4   7        465.00        468.49        12.89 o
   6  -4   7       1083.94       1068.22        19.24 o
   7  -4   7         88.32         88.88         9.63 o
   8  -4   7        389.60        394.90        26.51 o
   9  -4   7        133.26         99.33        17.24 o
  10  -4   7         10.53         33.11        18.28 o
  -9  -3   7         49.96         37.60         8.41 o
  -8  -3   7         19.87         12.52         4.64 o
  -7  -3   7        287.45        330.25        16.58 o
  -6  -3   7          0.51         -3.71         3.71 o
  -5  -3   7        487.69        535.73        15.07 o
  -4  -3   7         26.33         25.52         4.17 o
  -3  -3   7       1613.02       1582.60        23.87 o
  -2  -3   7         35.35         48.35         3.77 o
  -1  -3   7        504.23        553.27         9.22 o
   0  -3   7       1150.15       1140.19        12.87 o
   1  -3   7       5621.11       5435.17        29.93 o
   2  -3   7        146.89         99.38         4.15 o
   3  -3   7         15.90         38.03         3.37 o
   4  -3   7        470.09        488.43        11.77 o
   5  -3   7       1841.55       1703.07        20.64 o
   6  -3   7       2251.25       2143.16        18.89 o
   7  -3   7       2840.18       2834.15        47.77 o
   8  -3   7         30.18         34.50         8.82 o
   9  -3   7         91.04         83.19        18.31 o
  10  -3   7          7.07         17.96         8.91 o
 -10  -2   7         11.58          8.09         9.61 o
  -9  -2   7         58.46         84.75        12.03 o
  -8  -2   7        183.65        198.13        15.21 o
  -7  -2   7         10.43          6.29         4.04 o
  -6  -2   7         51.20         39.60         5.47 o
  -5  -2   7        305.25        359.28        12.43 o
  -4  -2   7        137.73        118.96         7.12 o
  -3  -2   7       2205.74       2315.02        28.15 o
  -2  -2   7       1643.67       1546.83        19.16 o
  -1  -2   7       8606.43       8694.21        32.37 o
   0  -2   7        988.84       1064.74        10.90 o
   1  -2   7        338.40        349.28         6.66 o
   2  -2   7      13699.61      13779.96        48.07 o
   3  -2   7          2.01         11.47         2.11 o
   4  -2   7        412.69        408.58        11.21 o
   5  -2   7       1593.39       1456.08        20.42 o
   6  -2   7        441.14        458.83        13.18 o
   7  -2   7       1539.65       1581.52        48.39 o
   8  -2   7        803.14        801.88        36.42 o
   9  -2   7          0.27         -3.16         7.03 o
  10  -2   7          9.17          6.92        10.02 o
 -10  -1   7         51.96         41.24        10.15 o
  -9  -1   7         72.37         70.41        11.37 o
  -8  -1   7          0.52         -0.86         4.46 o
  -7  -1   7        304.59        328.76        16.20 o
  -6  -1   7        111.47        100.55         6.69 o
  -5  -1   7        322.52        325.87        11.03 o
  -4  -1   7       3595.37       3866.15        53.53 o
  -3  -1   7       4273.31       4349.77        46.01 o
  -2  -1   7       4369.58       4757.36        41.21 o
  -1  -1   7      12377.40      12467.57        62.78 o
   0  -1   7        263.64        291.22         6.68 o
   1  -1   7      14561.34      15036.58        82.76 o
   2  -1   7       3031.61       3180.76        20.11 o
   3  -1   7       8764.96       8787.02        72.50 o
   4  -1   7          0.31          9.94         2.88 o
   5  -1   7        672.63        737.10        19.82 o
   6  -1   7          0.47          0.27         1.36 o
   7  -1   7         67.96         62.73        10.61 o
   8  -1   7        222.82        200.03        18.16 o
   9  -1   7        391.49        431.01        36.10 o
  10  -1   7         90.64        139.11        22.16 o
 -10   0   7          2.64          3.37         6.53 o
  -9   0   7          5.27         -0.51         5.65 o
  -8   0   7         22.74         17.88         5.08 o
  -7   0   7        698.62        819.78        25.65 o
  -6   0   7        369.54        328.01        15.27 o
  -5   0   7        602.41        590.09        15.34 o
  -4   0   7        749.29        817.36        18.06 o
  -3   0   7        661.86        719.79        13.80 o
  -2   0   7      12490.74      11694.59        90.85 o
  -1   0   7       3363.05       3721.88        31.65 o
   0   0   7        119.99        164.36         7.91 o
   1   0   7        149.16        214.52         6.65 o
   2   0   7        725.00        749.98        10.60 o
   3   0   7         59.21         34.63         2.43 o
   4   0   7          6.84          1.76         1.84 o
   5   0   7         50.82         67.54         5.63 o
   6   0   7         49.34         42.85         4.42 o
   7   0   7         23.11         52.90         7.59 o
   8   0   7        344.06        406.28        25.04 o
   9   0   7         61.71         79.77        15.51 o
  10   0   7         97.94         89.66        19.10 o
 -10   1   7         18.31         21.40         8.57 o
  -9   1   7          5.16          9.91         5.98 o
  -8   1   7          0.09         -4.94         4.94 o
  -7   1   7        227.59        231.99        13.75 o
  -6   1   7       1948.93       1920.64        36.62 o
  -5   1   7       2420.51       2427.12        32.94 o
  -4   1   7        113.83        113.00         6.34 o
  -3   1   7       5642.01       5779.28        65.08 o
  -2   1   7         67.47         62.70         4.66 o
  -1   1   7       3577.34       3345.61        36.16 o
   0   1   7       4457.44       4542.08        47.37 o
   1   1   7        230.17        168.73         5.89 o
   2   1   7        308.41        332.04         8.19 o
   3   1   7       3423.56       3573.96        28.49 o
   4   1   7       1207.10       1388.83        16.97 o
   5   1   7       1972.31       1940.20        20.18 o
   6   1   7         16.27         13.75         4.12 o
   7   1   7         75.77         64.81         9.93 o
   8   1   7         10.96          4.26         4.59 o
   9   1   7        103.84         82.09        16.76 o
  10   1   7        218.71        179.97        25.23 o
  -9   2   7        139.14        152.20        15.60 o
  -8   2   7          5.16          1.23         7.11 o
  -7   2   7        356.01        340.83        16.74 o
  -6   2   7        620.06        675.44        21.89 o
  -5   2   7       2424.44       2535.55        46.38 o
  -4   2   7       1147.10       1080.01        20.76 o
  -3   2   7        499.04        635.81        16.04 o
  -2   2   7        997.51        987.30        22.14 o
  -1   2   7         34.24         46.85         3.79 o
   0   2   7       2735.63       2817.91        31.81 o
   1   2   7        469.93        444.71        11.12 o
   2   2   7        620.28        575.30        10.90 o
   3   2   7       1163.12       1416.52        17.24 o
   4   2   7         20.11         21.34         2.37 o
   5   2   7        363.63        316.02         8.62 o
   6   2   7       2179.27       2271.96        42.70 o
   7   2   7        211.03        222.55        17.62 o
   8   2   7         54.85         51.00        11.86 o
   9   2   7        141.89        180.60        23.87 o
  10   2   7          5.80         -3.32         7.88 o
  -9   3   7         15.83         20.69         6.00 o
  -8   3   7         82.39         71.93         9.26 o
  -7   3   7         56.04         42.00         6.09 o
  -6   3   7         44.58         52.32         6.36 o
  -5   3   7         16.47         10.01         3.55 o
  -4   3   7        207.96        174.26        11.13 o
  -3   3   7        824.88        880.87        19.76 o
  -2   3   7        430.02        319.48        12.21 o
  -1   3   7         39.31         66.73         4.78 o
   0   3   7        122.97        128.52         5.77 o
   1   3   7       1001.21        843.93        12.83 o
   2   3   7        133.57        190.71         6.33 o
   3   3   7       4049.46       3894.36        36.13 o
   4   3   7        418.06        393.98        11.12 o
   5   3   7         43.69         52.95         4.02 o
   6   3   7       1300.55       1289.01        19.08 o
   7   3   7        829.06        786.06        33.07 o
   8   3   7         10.54          5.79         7.56 o
   9   3   7         74.55         55.50        14.00 o
  10   3   7          1.56         -8.83         8.83 o
  -9   4   7         54.56         41.30         9.22 o
  -8   4   7        256.35        332.90        19.15 o
  -7   4   7         29.46         14.11         4.50 o
  -6   4   7        109.19        104.61         8.72 o
  -5   4   7        943.99        886.76        33.70 o
  -4   4   7        438.22        431.05        17.18 o
  -3   4   7         25.12         29.50         3.72 o
  -2   4   7        143.94        126.36         7.51 o
  -1   4   7       2147.28       1847.14        28.40 o
   0   4   7         16.82          3.21         2.17 o
   1   4   7       1936.81       2012.05        20.92 o
   2   4   7       3129.91       3016.86        27.67 o
   3   4   7       1249.59       1273.29        21.86 o
   4   4   7       1014.98        957.04        18.60 o
   5   4   7         18.80          4.37         2.09 o
   6   4   7          3.56          1.30         1.95 o
   7   4   7         15.00         -5.18         5.18 o
   8   4   7         51.18         40.21        11.27 o
   9   4   7         27.79          5.40         7.24 o
  10   4   7          2.27         -5.51         9.97 o
  -9   5   7         53.79         66.86        11.23 o
  -8   5   7         55.76         46.01         7.84 o
  -7   5   7        284.86        272.23        16.97 o
  -6   5   7         34.28         43.49         6.69 o
  -5   5   7         62.05         62.28         8.76 o
  -4   5   7         36.78         24.28         4.35 o
  -3   5   7       1174.86       1082.04        23.38 o
  -2   5   7        807.36        629.62        17.12 o
  -1   5   7       3882.49       4126.09        41.56 o
   0   5   7       1519.15       1574.92        30.67 o
   1   5   7          7.33          7.71         2.33 o
   2   5   7        121.67         82.53         5.98 o
   3   5   7        506.58        515.39        15.79 o
   4   5   7          4.37          9.39         1.92 o
   5   5   7        239.89        256.15        11.63 o
   6   5   7         10.09          4.22         2.17 o
   7   5   7         12.57         15.02         5.21 o
   8   5   7         70.45         63.65        14.03 o
   9   5   7        275.22        282.58        29.96 o
  10   5   7          3.58          6.94         9.00 o
  -9   6   7         22.15          8.51         8.34 o
  -8   6   7          4.30          3.07         4.68 o
  -7   6   7         75.27         47.48         8.53 o
  -6   6   7         19.90          8.53         5.48 o
  -5   6   7        812.36        811.80        29.62 o
  -4   6   7        112.39        129.13        10.89 o
  -3   6   7         24.40         23.09         4.63 o
  -2   6   7       5406.76       5523.08       106.20 o
  -1   6   7        278.32        243.05        11.31 o
   0   6   7        416.82        394.58        22.63 o
   1   6   7         67.65        107.73        10.07 o
   2   6   7        176.27        185.05         8.86 o
   3   6   7        656.67        744.23        23.09 o
   4   6   7          5.27          7.32         2.51 o
   5   6   7        539.57        546.05        26.07 o
   6   6   7        539.06        520.57        25.29 o
   7   6   7        376.53        337.11        21.26 o
   8   6   7        246.73        209.86        24.83 o
   9   6   7          0.25          5.73        11.11 o
  10   6   7        143.17        140.20        23.87 o
  -8   7   7          0.42         -2.57         7.01 o
  -7   7   7         70.13         95.81        12.28 o
  -6   7   7        711.73        644.04        34.74 o
  -5   7   7        750.45        783.92        39.51 o
  -4   7   7        208.89        185.29        13.60 o
  -3   7   7        574.82        655.81        19.89 o
  -2   7   7          0.18          0.33         4.55 o
  -1   7   7         12.60         11.79         2.92 o
   0   7   7        212.37        260.67        19.84 o
   1   7   7         44.73         74.56         8.40 o
   2   7   7         41.97         36.76         3.77 o
   3   7   7       1956.59       2000.13        33.92 o
   4   7   7        125.16        138.49         9.62 o
   5   7   7         20.28         10.11         3.96 o
   6   7   7         23.23         25.83        11.79 o
   7   7   7        995.73       1062.82        38.70 o
   8   7   7         98.96        105.94        17.75 o
   9   7   7         27.79         25.44         9.63 o
  -8   8   7         14.09         15.36         9.31 o
  -7   8   7          9.51          7.07         7.71 o
  -6   8   7         83.56        103.17        17.69 o
  -5   8   7          1.48         -4.51         4.51 o
  -4   8   7       1001.42       1054.58        30.85 o
  -3   8   7         18.35         14.18         6.26 o
  -2   8   7       1577.70       1583.59        37.01 o
  -1   8   7        318.09        366.24        19.19 o
   0   8   7       1569.42       1469.13        26.56 o
   1   8   7         94.34        115.72         7.94 o
   2   8   7        790.38        867.87        18.77 o
   3   8   7         90.30        127.59        10.38 o
   4   8   7         29.27         31.50         4.61 o
   5   8   7          4.76          8.08         5.33 o
   6   8   7        515.24        480.96        24.09 o
   7   8   7        335.90        323.49        28.22 o
   8   8   7        262.86        274.21        28.20 o
   9   8   7          0.71         -4.69        10.13 o
  -8   9   7         47.02         32.01        11.01 o
  -7   9   7        267.47        298.84        31.81 o
  -6   9   7          0.47          2.61         6.43 o
  -5   9   7          0.25          0.05         6.74 o
  -4   9   7        949.74        908.48        43.79 o
  -3   9   7         12.68         11.66         8.61 o
  -2   9   7         48.80         32.65         9.78 o
  -1   9   7       1263.59       1226.51        42.52 o
   0   9   7        176.35        196.02        10.78 o
   1   9   7          1.99          2.05         3.03 o
   2   9   7        440.72        479.17        15.85 o
   3   9   7       5514.03       5836.58       129.09 o
   4   9   7       1022.71       1001.22        31.36 o
   5   9   7        158.87        172.44        13.18 o
   6   9   7         38.46         45.15         8.34 o
   7   9   7        134.32        112.10        18.70 o
   8   9   7         12.98         14.77         8.35 o
   9   9   7         15.58          5.29         7.62 o
  -7  10   7         14.70          4.84         8.36 o
  -6  10   7        259.31        267.19        28.20 o
  -5  10   7          8.22          5.41         9.72 o
  -4  10   7        196.93        194.51        20.34 o
  -3  10   7         75.62         70.90         9.36 o
  -2  10   7        997.78        920.97        26.86 o
  -1  10   7       1346.92       1394.23        41.11 o
   0  10   7       1753.23       1696.16        43.19 o
   1  10   7         17.40          8.23         2.71 o
   2  10   7       1475.46       1506.49        40.74 o
   3  10   7         73.12         58.72         7.46 o
   4  10   7       3634.93       3753.71        75.67 o
   5  10   7         66.13         54.94         8.52 o
   6  10   7          6.46          1.15         4.47 o
   7  10   7          7.38          7.05         6.66 o
   8  10   7          8.26         -4.90         6.82 o
  -7  11   7        105.61         62.21        27.06 o
  -6  11   7        123.12         96.54        31.96 o
  -5  11   7         61.20         30.43        19.62 o
  -4  11   7        132.78        117.10        20.03 o
  -3  11   7          4.68          5.78         7.03 o
  -2  11   7        165.02        216.53        19.31 o
  -1  11   7       1913.93       2012.46        84.67 o
   0  11   7        148.48        185.34        13.84 o
   1  11   7        404.57        451.07        22.94 o
   2  11   7         52.09         29.50         6.89 o
   3  11   7         75.56         89.56        11.05 o
   4  11   7          1.97          8.99         5.36 o
   5  11   7         10.37          4.27         5.49 o
   6  11   7        117.68        127.07        14.29 o
   7  11   7          5.73          5.88        15.30 o
   8  11   7         26.29         38.34        13.73 o
  -6  12   7         12.29          3.43        13.18 o
  -5  12   7        462.64        485.51        38.34 o
  -4  12   7        385.64        415.06        39.10 o
  -3  12   7        148.76        124.72        18.64 o
  -2  12   7         45.65         62.12        13.67 o
  -1  12   7         71.81         63.74        11.68 o
   0  12   7       1301.56       1245.30        49.34 o
   1  12   7        190.81        157.12        18.93 o
   2  12   7        311.24        239.09        23.65 o
   3  12   7        122.39        111.62        17.25 o
   4  12   7        108.74         87.20        16.35 o
   5  12   7         87.25         77.46        13.44 o
   6  12   7          1.80         10.88         7.34 o
   7  12   7         41.34         68.59        18.13 o
  -5  13   7         31.16         29.20        18.11 o
  -4  13   7        152.00        154.75        35.57 o
  -3  13   7        544.57        673.01        51.16 o
  -2  13   7          3.71          3.15         7.38 o
  -1  13   7         50.28         59.44        18.87 o
   0  13   7          2.83         -2.95         7.19 o
   1  13   7         58.04         37.14         8.90 o
   2  13   7         56.58         73.57        15.59 o
   3  13   7        109.17         92.24        22.74 o
   4  13   7          2.87         13.78         7.65 o
   5  13   7          1.33          0.15         8.30 o
   6  13   7         83.92         93.44        19.98 o
  -4  14   7        124.11        143.63        18.81 o
  -3  14   7         16.38         16.84         9.79 o
  -2  14   7        364.47        373.68        29.12 o
  -1  14   7          0.38          2.92         6.85 o
   0  14   7         99.57         92.96        15.78 o
   1  14   7          0.18        -10.48        10.48 o
   2  14   7        601.03        584.88        40.81 o
   3  14   7         18.23         27.45        12.19 o
   4  14   7        556.57        613.49        45.37 o
   5  14   7          3.81          5.45         8.43 o
  -3  15   7         65.31         57.28        13.24 o
  -2  15   7          1.06         -4.90        10.40 o
  -1  15   7        272.60        275.72        26.96 o
   0  15   7         73.93         16.50        12.17 o
   1  15   7         18.73         10.15         7.92 o
   2  15   7          3.02          4.74         9.68 o
   3  15   7        809.12        820.59        52.56 o
   4  15   7         38.97         27.01        12.48 o
   1  16   7         23.11         34.22        11.10 o
  -2 -15   8         13.82          5.42         9.49 o
  -1 -15   8         79.57         66.22        14.60 o
   0 -15   8         63.25         56.33        13.85 o
   1 -15   8        126.36        151.70        20.83 o
   2 -15   8          1.07          7.55         7.05 o
   3 -15   8         11.76         10.05         7.87 o
  -4 -14   8          0.13         -3.92         6.88 o
  -3 -14   8        117.61        102.02        15.88 o
  -2 -14   8        150.88        126.67        22.27 o
  -1 -14   8          2.68          4.48         7.91 o
   0 -14   8         40.46         26.59        10.18 o
   1 -14   8        117.52        123.27        18.07 o
   2 -14   8          4.21         -3.78         6.27 o
   3 -14   8         41.48         31.57        10.19 o
   4 -14   8        294.11        303.09        27.59 o
  -5 -13   8          1.28          0.40         6.07 o
  -4 -13   8          0.74          4.80         6.29 o
  -3 -13   8          7.91          6.83         5.77 o
  -2 -13   8         75.38         82.75        12.88 o
  -1 -13   8          0.32         -7.67         7.67 o
   0 -13   8        279.53        258.88        24.68 o
   1 -13   8          0.39          2.52         7.70 o
   2 -13   8        575.52        524.43        33.80 o
   3 -13   8          6.09          3.53         6.10 o
   4 -13   8        210.90        190.65        21.11 o
   5 -13   8         15.43         28.53         9.72 o
   6 -13   8          9.29          7.53        10.24 o
  -6 -12   8          5.31         14.55         7.86 o
  -5 -12   8          3.93          2.17         7.07 o
  -4 -12   8          2.27         13.70         7.56 o
  -3 -12   8        515.67        554.42        29.16 o
  -2 -12   8          1.65         -3.22         5.29 o
  -1 -12   8        364.45        347.11        24.42 o
   0 -12   8         56.93         60.54        12.18 o
   1 -12   8        410.71        415.17        29.06 o
   2 -12   8          3.15         -2.83         5.82 o
   3 -12   8        350.09        364.46        27.25 o
   4 -12   8         28.25         48.89        11.37 o
   5 -12   8         66.79         59.60        15.43 o
   6 -12   8         74.63         78.32        19.64 o
  -7 -11   8        222.24        262.56        35.99 o
  -6 -11   8        229.44        239.09        23.79 o
  -5 -11   8         36.75         42.69         8.54 o
  -4 -11   8        109.42        126.59        13.81 o
  -3 -11   8        104.72        126.49        13.96 o
  -2 -11   8        329.45        331.60        20.99 o
  -1 -11   8         11.72         16.47         6.62 o
   0 -11   8        168.46        157.49        15.45 o
   1 -11   8        111.28        112.93        14.07 o
   2 -11   8         84.63         77.36        12.27 o
   3 -11   8        150.38        153.33        17.13 o
   4 -11   8         33.40         59.86        15.60 o
   5 -11   8          1.14         -2.63         8.36 o
   6 -11   8          0.90          5.49         9.27 o
   7 -11   8          3.37          5.64         6.58 o
  -7 -10   8         41.00         58.35        13.10 o
  -6 -10   8         28.72         37.17         8.19 o
  -5 -10   8         56.30         50.63         6.82 o
  -4 -10   8         67.93         73.40         7.78 o
  -3 -10   8         50.59         28.58         5.47 o
  -2 -10   8         14.56         11.71         3.81 o
  -1 -10   8         57.81         66.25        10.32 o
   0 -10   8          0.33          2.62         6.26 o
   1 -10   8        142.15        143.96         8.72 o
   2 -10   8         16.22         20.22         4.09 o
   3 -10   8         25.28         42.61         7.10 o
   4 -10   8          7.90         -2.64         4.51 o
   5 -10   8         10.49          6.63         7.91 o
   6 -10   8         15.17          4.17         5.94 o
   7 -10   8         54.93         57.68        11.04 o
   8 -10   8         28.82         26.32        15.15 o
  -8  -9   8        120.07        107.03        17.40 o
  -7  -9   8         59.61         68.33        11.40 o
  -6  -9   8         52.12         43.16         7.03 o
  -5  -9   8          3.53          6.58         3.34 o
  -4  -9   8        122.31        118.26         9.29 o
  -3  -9   8        370.02        353.12        14.99 o
  -2  -9   8        708.75        696.78        19.78 o
  -1  -9   8        137.42        140.12         8.24 o
   0  -9   8        245.55        280.81        10.86 o
   1  -9   8          3.53          3.36         2.60 o
   2  -9   8        322.26        303.82        17.45 o
   3  -9   8         45.89         42.60         6.95 o
   4  -9   8         30.50         38.34         8.79 o
   5  -9   8        493.85        519.01        31.21 o
   6  -9   8        282.65        221.51        19.38 o
   7  -9   8        134.10        142.45        14.67 o
   8  -9   8        172.28        184.55        19.93 o
  -8  -8   8         35.74         48.39        16.28 o
  -7  -8   8          3.50          4.91         6.29 o
  -6  -8   8        169.35        144.23        13.26 o
  -5  -8   8         63.78         63.63         8.44 o
  -4  -8   8         16.53         18.23         5.49 o
  -3  -8   8        985.70       1011.45        24.79 o
  -2  -8   8         88.29         89.72         6.37 o
  -1  -8   8       1499.64       1559.78        28.38 o
   0  -8   8         33.37         27.53         3.34 o
   1  -8   8       1383.44       1330.68        21.05 o
   2  -8   8        437.63        428.56        14.93 o
   3  -8   8       1123.03       1057.17        57.19 o
   4  -8   8          3.66         -0.52         4.67 o
   5  -8   8        359.46        317.54        20.79 o
   6  -8   8        231.13        178.25        16.56 o
   7  -8   8        292.54        311.58        20.38 o
   8  -8   8         61.97         58.15        11.54 o
   9  -8   8         94.75        120.18        17.17 o
  -8  -7   8         39.56         20.03         6.69 o
  -7  -7   8         74.55         50.86        10.11 o
  -6  -7   8        686.50        697.79        26.24 o
  -5  -7   8          5.42          5.67         3.53 o
  -4  -7   8         21.85         15.32         3.38 o
  -3  -7   8         87.77         85.56         7.69 o
  -2  -7   8       3648.31       3668.88        45.64 o
  -1  -7   8        581.78        586.93        14.87 o
   0  -7   8         29.85         27.69         4.78 o
   1  -7   8        942.76        914.86        16.93 o
   2  -7   8        675.77        635.93        15.71 o
   3  -7   8          3.59          3.47         3.15 o
   4  -7   8        978.57        962.97        33.13 o
   5  -7   8         50.03         71.58         5.77 o
   6  -7   8        296.76        220.88        17.85 o
   7  -7   8        120.37        125.70        12.82 o
   8  -7   8        247.56        334.14        25.85 o
   9  -7   8         34.40         23.45         7.99 o
  -9  -6   8          1.55          2.79         6.23 o
  -8  -6   8          7.06         -3.34         7.33 o
  -7  -6   8        213.53        209.75        14.99 o
  -6  -6   8        380.20        391.35        19.43 o
  -5  -6   8        322.97        283.03        13.51 o
  -4  -6   8          7.82         13.61         3.28 o
  -3  -6   8       2737.54       2791.59        40.44 o
  -2  -6   8          1.22         -0.69         2.81 o
  -1  -6   8       3843.08       3900.18        35.97 o
   0  -6   8        843.01        855.38        15.46 o
   1  -6   8       1471.73       1432.78        19.34 o
   2  -6   8        877.70        947.15        19.34 o
   3  -6   8        532.92        539.35        15.40 o
   4  -6   8        118.66        132.63         8.73 o
   5  -6   8       1140.64       1136.00        24.87 o
   6  -6   8        156.81        143.20        12.91 o
   7  -6   8         58.94         60.71         9.10 o
   8  -6   8         97.25        103.70        14.02 o
   9  -6   8         21.01         19.56         8.72 o
  -9  -5   8         69.71         61.57        10.69 o
  -8  -5   8         32.40         21.18         6.90 o
  -7  -5   8        719.22        821.06        26.99 o
  -6  -5   8        472.60        496.67        21.48 o
  -5  -5   8        831.61        936.25        23.52 o
  -4  -5   8          4.95          5.97         2.77 o
  -3  -5   8       1042.21       1111.75        27.32 o
  -2  -5   8       4281.00       4029.78        42.58 o
  -1  -5   8       1000.28       1138.48        16.21 o
   0  -5   8       3622.68       3400.95        28.97 o
   1  -5   8        156.32        146.37         5.29 o
   2  -5   8          8.32         33.85         3.45 o
   3  -5   8        415.38        359.41        11.71 o
   4  -5   8       1248.19       1174.76        22.17 o
   5  -5   8        280.37        244.22         8.15 o
   6  -5   8        549.07        496.41        22.73 o
   7  -5   8        317.69        270.24        17.53 o
   8  -5   8         15.71         22.69         7.03 o
   9  -5   8        312.40        293.91        24.92 o
  10  -5   8         16.79         22.26        12.51 o
  -9  -4   8          0.66          0.17         5.69 o
  -8  -4   8         11.95          5.80         6.81 o
  -7  -4   8        438.77        469.95        20.21 o
  -6  -4   8        359.92        405.78        17.78 o
  -5  -4   8       1811.26       1790.57        36.56 o
  -4  -4   8        242.36        242.97        11.36 o
  -3  -4   8       1631.69       1609.02        27.25 o
  -2  -4   8         73.89         75.74         5.25 o
  -1  -4   8        779.33        797.77        12.90 o
   0  -4   8       1021.80        913.48        13.83 o
   1  -4   8       5674.55       5797.76        30.93 o
   2  -4   8       3678.74       3930.96        32.01 o
   3  -4   8        753.93        746.40        14.09 o
   4  -4   8       1077.60       1146.54        25.12 o
   5  -4   8       1429.91       1396.16        25.42 o
   6  -4   8        454.85        440.97        12.90 o
   7  -4   8        558.19        545.00        29.92 o
   8  -4   8         91.59         94.47        13.49 o
   9  -4   8         32.13         29.58         9.12 o
  10  -4   8         18.40         -5.53        12.70 o
  -9  -3   8        223.88        263.32        20.98 o
  -8  -3   8         92.96         74.33        10.83 o
  -7  -3   8         28.56         18.69         4.35 o
  -6  -3   8        269.44        227.51        13.10 o
  -5  -3   8          1.59          5.21         2.64 o
  -4  -3   8        335.25        305.02        12.40 o
  -3  -3   8         10.89         11.07         2.70 o
  -2  -3   8       1517.87       1342.69        24.93 o
  -1  -3   8        405.76        332.33         7.84 o
   0  -3   8          6.29          3.16         1.40 o
   1  -3   8        741.64        758.23        11.26 o
   2  -3   8      14016.38      13824.48        59.82 o
   3  -3   8        645.14        648.62        13.78 o
   4  -3   8          5.57          3.92         1.40 o
   5  -3   8        732.80        647.66        10.95 o
   6  -3   8       2192.52       2109.79        23.72 o
   7  -3   8        418.61        370.90        24.70 o
   8  -3   8        472.66        465.13        28.91 o
   9  -3   8        153.31        172.44        23.20 o
  10  -3   8         48.52         56.70        13.65 o
  -9  -2   8         32.02         30.33         7.51 o
  -8  -2   8         47.32         37.79         8.34 o
  -7  -2   8        334.03        326.42        16.50 o
  -6  -2   8          1.70         -2.19         4.31 o
  -5  -2   8         63.10         52.64         5.29 o
  -4  -2   8        118.01        114.53         7.45 o
  -3  -2   8       1440.23       1332.83        22.12 o
  -2  -2   8       1059.64       1128.07        16.47 o
  -1  -2   8       1502.24       1288.90        13.46 o
   0  -2   8        405.89        460.17         7.55 o
   1  -2   8       2796.95       2723.33        21.58 o
   2  -2   8       1307.55       1324.52        12.89 o
   3  -2   8       9381.81       9785.09       116.91 o
   4  -2   8          0.91          0.72         1.90 o
   5  -2   8        374.51        458.18        16.34 o
   6  -2   8         31.99         16.29         3.36 o
   7  -2   8          3.70         -6.27         6.27 o
   8  -2   8        275.88        254.41        21.11 o
   9  -2   8        232.71        252.73        42.40 o
  10  -2   8         40.38         17.23        11.14 o
  -9  -1   8         35.50         38.71         8.50 o
  -8  -1   8        199.12        178.12        14.00 o
  -7  -1   8         91.77         76.55         8.60 o
  -6  -1   8       1037.59       1032.55        22.74 o
  -5  -1   8          6.97          3.75         3.54 o
  -4  -1   8        190.52        212.55        10.43 o
  -3  -1   8        501.74        441.66        12.52 o
  -2  -1   8      30537.79      29715.70       172.10 o
  -1  -1   8          2.63          4.45         2.21 o
   0  -1   8       2727.65       2391.64        20.14 o
   1  -1   8       2394.60       2353.36        19.89 o
   2  -1   8       4181.43       4280.31        41.95 o
   3  -1   8       3541.45       3455.29        38.59 o
   4  -1   8       5252.31       5332.41        38.76 o
   5  -1   8        421.22        411.29        13.32 o
   6  -1   8        199.57        197.52        10.04 o
   7  -1   8          2.87         -4.64         5.81 o
   8  -1   8        491.38        593.71        31.53 o
   9  -1   8        373.13        343.34        32.54 o
  10  -1   8          1.29         -6.19        12.41 o
  -9   0   8         17.66          2.65         5.43 o
  -8   0   8         28.39         68.23         9.12 o
  -7   0   8        190.82        229.36        13.65 o
  -6   0   8       1602.24       1713.82        34.85 o
  -5   0   8        839.09        791.95        18.44 o
  -4   0   8        510.58        586.88        15.11 o
  -3   0   8       3128.00       2823.40        30.26 o
  -2   0   8       2023.06       2116.69        32.04 o
  -1   0   8       5089.15       4420.07        31.74 o
   0   0   8       1103.66       1244.80        17.77 o
   1   0   8       1166.09       1032.23        13.45 o
   2   0   8          3.66          5.99         1.44 o
   3   0   8        128.14        125.62         5.34 o
   4   0   8        404.62        530.67        10.25 o
   5   0   8       1591.03       1497.88        21.38 o
   6   0   8        118.46        125.91         7.79 o
   7   0   8        299.06        267.66        19.96 o
   8   0   8          4.01          7.85         5.96 o
   9   0   8        255.96        293.72        30.47 o
  10   0   8        457.10        520.37        42.90 o
  -9   1   8        137.99        151.35        15.95 o
  -8   1   8         11.40          4.38         4.26 o
  -7   1   8        449.26        507.97        20.31 o
  -6   1   8       1333.27       1440.00        31.94 o
  -5   1   8        601.80        562.28        17.30 o
  -4   1   8        698.82        725.00        17.10 o
  -3   1   8        231.52        204.87        10.33 o
  -2   1   8        812.18        584.09        14.13 o
  -1   1   8       1078.98       1147.33        20.95 o
   0   1   8        518.57        407.48        11.09 o
   1   1   8        234.50        262.58         7.50 o
   2   1   8       2533.21       2411.82        22.97 o
   3   1   8         34.47         47.69         4.15 o
   4   1   8       1060.36       1027.30        11.57 o
   5   1   8          1.30         -0.01         1.40 o
   6   1   8       2891.61       2964.99        35.78 o
   7   1   8        126.58        149.79        15.18 o
   8   1   8        153.41        129.71        14.51 o
   9   1   8        315.21        239.94        27.73 o
  10   1   8         16.73         17.17        16.75 o
  -9   2   8          1.98          2.24         5.78 o
  -8   2   8        102.13         93.01        10.26 o
  -7   2   8         72.80         74.58         8.16 o
  -6   2   8        383.40        366.69        16.24 o
  -5   2   8       2241.02       2233.60        43.04 o
  -4   2   8         35.40         25.21         3.82 o
  -3   2   8         32.55         31.86         4.15 o
  -2   2   8         45.46         65.32         5.45 o
  -1   2   8        644.88        781.22        27.36 o
   0   2   8        132.91         89.33         4.76 o
   1   2   8        213.16        170.31         5.75 o
   2   2   8         46.76         54.99         3.94 o
   3   2   8          6.61          6.06         2.02 o
   4   2   8        288.48        272.33         8.71 o
   5   2   8       1767.63       1800.88        23.97 o
   6   2   8       2998.86       3121.38        34.16 o
   7   2   8        565.68        558.18        33.23 o
   8   2   8        298.42        343.48        23.54 o
   9   2   8        318.62        318.81        32.14 o
  10   2   8         81.44         53.64        15.36 o
  -9   3   8        354.13        417.71        26.04 o
  -8   3   8        320.44        324.21        18.90 o
  -7   3   8          0.62          0.11         3.85 o
  -6   3   8         12.53          5.40         3.77 o
  -5   3   8        138.25        128.34        11.78 o
  -4   3   8        440.18        464.13        17.20 o
  -3   3   8        281.15        255.49        12.36 o
  -2   3   8        242.59        294.38        11.57 o
  -1   3   8         39.14         27.77         3.62 o
   0   3   8         14.72         24.47         3.16 o
   1   3   8        456.67        505.54        10.35 o
   2   3   8      11930.69      12230.58        57.73 o
   3   3   8       3476.62       3585.06        39.04 o
   4   3   8       3095.61       3044.05        34.55 o
   5   3   8        321.83        256.83         8.93 o
   6   3   8        136.56        145.28         5.41 o
   7   3   8        686.10        677.09        31.55 o
   8   3   8        474.89        530.56        38.55 o
   9   3   8          0.29         -3.50         7.46 o
  10   3   8         70.28         38.28        12.96 o
  -9   4   8         32.80         30.05         7.59 o
  -8   4   8         62.11         90.47        10.24 o
  -7   4   8        717.89        721.88        24.77 o
  -6   4   8          5.33          5.23         4.51 o
  -5   4   8        188.91        191.13        16.53 o
  -4   4   8         39.41         34.88         5.02 o
  -3   4   8        509.88        473.69        17.01 o
  -2   4   8        711.59        777.08        19.20 o
  -1   4   8       1681.62       1744.60        40.33 o
   0   4   8       1709.74       1909.14        30.15 o
   1   4   8       3291.30       3148.27        38.27 o
   2   4   8         49.35         26.28         3.21 o
   3   4   8       9202.41       9065.31        63.37 o
   4   4   8        337.43        321.55        11.28 o
   5   4   8        282.18        247.67         9.09 o
   6   4   8         11.95          9.22         2.64 o
   7   4   8         40.61         32.89         7.43 o
   8   4   8        101.91         92.88        16.26 o
   9   4   8        440.18        387.59        35.47 o
  10   4   8          0.91          4.76         9.57 o
  -9   5   8          8.09         14.06         7.09 o
  -8   5   8         56.37         64.68         8.93 o
  -7   5   8         30.74         38.12         7.83 o
  -6   5   8        143.51        170.76        13.06 o
  -5   5   8        154.30        155.97        13.33 o
  -4   5   8         63.30         80.47         7.55 o
  -3   5   8        557.45        538.75        22.15 o
  -2   5   8       2204.14       2048.90        58.19 o
  -1   5   8       2734.92       3080.36        41.50 o
   0   5   8       1567.35       1651.18        20.88 o
   1   5   8         11.58         20.62         2.87 o
   2   5   8       1249.95       1282.08        37.41 o
   3   5   8        148.29        108.96         8.11 o
   4   5   8        736.40        727.09        16.61 o
   5   5   8        261.62        266.13        12.03 o
   6   5   8        492.17        489.89        18.82 o
   7   5   8          1.60          9.41         8.16 o
   8   5   8          0.15         -7.79         7.79 o
   9   5   8          0.13          6.83         7.55 o
  10   5   8         87.39        113.16        20.16 o
  -9   6   8         14.42          0.71         8.87 o
  -8   6   8          2.82          3.86         8.49 o
  -7   6   8         62.55         75.00        10.10 o
  -6   6   8        306.86        313.39        20.26 o
  -5   6   8        486.58        501.68        23.37 o
  -4   6   8        344.15        398.50        18.86 o
  -3   6   8         30.33         57.38         9.19 o
  -2   6   8         35.60         39.15         7.90 o
  -1   6   8        842.97        877.94        47.83 o
   0   6   8         20.37          8.48         4.04 o
   1   6   8        311.90        348.05        12.12 o
   2   6   8        207.20        207.55        11.35 o
   3   6   8        106.17        101.49         9.30 o
   4   6   8       1385.59       1306.95        34.62 o
   5   6   8         40.16         33.91         6.18 o
   6   6   8          0.24         -2.73         4.28 o
   7   6   8        418.24        370.95        30.87 o
   8   6   8         75.87         44.86        13.56 o
   9   6   8          0.01          1.53         8.65 o
  10   6   8         88.99         78.03        17.76 o
  -8   7   8          1.53         -8.72         8.72 o
  -7   7   8          2.96         -5.42         5.42 o
  -6   7   8        334.40        365.06        24.14 o
  -5   7   8        427.90        397.13        22.80 o
  -4   7   8       3085.22       3283.98       105.78 o
  -3   7   8          2.38          1.57         4.79 o
  -2   7   8         91.05        100.04        11.49 o
  -1   7   8         22.27         12.79         3.84 o
   0   7   8        315.36        291.15        12.04 o
   1   7   8          4.86          9.08         2.44 o
   2   7   8        166.66        178.08        10.67 o
   3   7   8        352.26        351.17        16.49 o
   4   7   8       1242.74       1234.05        26.79 o
   5   7   8          9.83         11.64         4.63 o
   6   7   8        302.27        287.98        18.26 o
   7   7   8        429.45        480.51        35.01 o
   8   7   8        449.70        434.92        35.37 o
   9   7   8          6.48          3.54         8.70 o
  -8   8   8         53.60         71.79        24.46 o
  -7   8   8        264.52        201.85        25.91 o
  -6   8   8         37.44         24.87        15.95 o
  -5   8   8          0.62         -5.99         6.61 o
  -4   8   8        128.60        133.33        10.73 o
  -3   8   8        287.80        316.90        23.90 o
  -2   8   8        303.93        333.40        17.58 o
  -1   8   8        776.66        734.46        24.83 o
   0   8   8        270.85        349.41        14.67 o
   1   8   8         12.73         11.49         4.24 o
   2   8   8        485.82        516.41        18.46 o
   3   8   8       1674.68       1648.52        36.67 o
   4   8   8          4.65          6.07         3.90 o
   5   8   8        195.25        185.12        13.26 o
   6   8   8        477.70        533.43        25.79 o
   7   8   8        532.24        567.27        37.92 o
   8   8   8        324.53        326.78        30.76 o
   9   8   8        115.88        113.85        19.98 o
  -8   9   8        118.98         77.93        17.30 o
  -7   9   8          3.06        -10.01        10.48 o
  -6   9   8        157.79        120.83        25.14 o
  -5   9   8        157.55        166.40        23.04 o
  -4   9   8        476.12        429.78        30.80 o
  -3   9   8        121.89        127.54        20.20 o
  -2   9   8         57.32         40.94         6.69 o
  -1   9   8        210.86        201.99        13.72 o
   0   9   8        167.12        149.74        18.29 o
   1   9   8          1.16          5.56         2.48 o
   2   9   8       1636.41       1635.66        56.74 o
   3   9   8          8.89         21.90         7.39 o
   4   9   8       1714.95       1736.07        41.85 o
   5   9   8          0.48         -4.78         4.78 o
   6   9   8         48.27         53.63         8.93 o
   7   9   8        194.55        153.87        19.64 o
   8   9   8         64.96         67.39        14.80 o
   9   9   8          8.04         -3.45         9.87 o
  -7  10   8        110.18         57.65        15.04 o
  -6  10   8          2.73          1.13         7.58 o
  -5  10   8         35.82         25.30        17.61 o
  -4  10   8        184.57        208.70        16.75 o
  -3  10   8          5.32          1.26         4.15 o
  -2  10   8        377.90        330.94        24.45 o
  -1  10   8       1843.87       1801.52        37.77 o
   0  10   8        372.20        393.99        44.22 o
   1  10   8        293.30        267.43        16.74 o
   2  10   8         96.71         70.85         9.61 o
   3  10   8        145.30        147.22        11.51 o
   4  10   8          1.37          1.97         4.51 o
   5  10   8          6.42          1.42         3.77 o
   6  10   8          6.97          6.75         4.61 o
   7  10   8         34.56         34.28         9.99 o
   8  10   8         66.50         62.40        13.93 o
  -6  11   8         21.29          7.98        10.75 o
  -5  11   8        163.85        156.04        40.35 o
  -4  11   8        116.83        151.86        20.60 o
  -3  11   8        120.89        130.12        18.36 o
  -2  11   8        150.43        145.48        24.20 o
  -1  11   8        152.58        108.87        17.10 o
   0  11   8       1680.97       1798.55        42.34 o
   1  11   8        429.60        403.88        21.29 o
   2  11   8          7.04          4.01         6.93 o
   3  11   8         58.98         82.68        11.20 o
   4  11   8         88.19        108.95        11.15 o
   5  11   8         10.34         13.51         5.01 o
   6  11   8          8.20          2.19        13.20 o
   7  11   8         26.06         14.68        15.51 o
   8  11   8         46.24         33.23        12.47 o
  -6  12   8        116.34        123.25        38.52 o
  -5  12   8        125.76        130.37        25.76 o
  -4  12   8        316.71        347.71        32.06 o
  -3  12   8        687.54        678.16        43.19 o
  -2  12   8        105.21         82.39        15.77 o
  -1  12   8          2.43         -1.22         8.98 o
   0  12   8         50.03         30.19        10.45 o
   1  12   8        343.19        400.05        29.35 o
   2  12   8         88.32         74.53        13.34 o
   3  12   8        105.35         94.75        21.94 o
   4  12   8        383.36        404.71        33.63 o
   5  12   8         29.96         22.29         8.40 o
   6  12   8         27.39         18.09         8.63 o
   7  12   8        216.70        242.24        52.35 o
  -5  13   8        101.53        105.62        31.31 o
  -4  13   8        434.23        474.90        39.13 o
  -3  13   8         25.01         27.43        10.53 o
  -2  13   8        340.08        424.70        29.75 o
  -1  13   8         66.62        110.73        16.29 o
   0  13   8         12.44         10.44        13.43 o
   1  13   8         19.55         31.42        11.19 o
   2  13   8          6.25         -3.24         8.10 o
   3  13   8         20.95         25.36        10.03 o
   4  13   8        197.39        201.80        25.37 o
   5  13   8          1.46          0.89         6.03 o
   6  13   8         88.82         91.15        18.22 o
  -4  14   8         11.06         12.28         7.71 o
  -3  14   8         27.66         24.01        16.96 o
  -2  14   8        185.13        167.65        19.64 o
  -1  14   8        134.48        181.56        21.14 o
   0  14   8         45.46         38.96        22.15 o
   1  14   8         65.15         64.24        14.42 o
   2  14   8         29.42         49.70        12.31 o
   3  14   8        238.65        278.94        30.00 o
   4  14   8         18.53         35.68        14.47 o
   5  14   8         58.97         37.71        10.16 o
  -2  15   8         95.31         63.45        13.93 o
  -1  15   8         13.34         12.38        10.59 o
   0  15   8        255.18        251.46        26.57 o
   1  15   8         14.45         18.02        10.57 o
   2  15   8         33.66         28.04        11.41 o
   3  15   8          4.35         19.13        11.02 o
  -2 -15   9        166.72        108.96        16.76 o
  -1 -15   9         49.77         44.75        21.38 o
   0 -15   9         25.80         13.03         9.14 o
   1 -15   9         34.39         48.98        12.80 o
   2 -15   9         22.95         32.29         9.27 o
  -3 -14   9         26.44         24.37         9.48 o
  -2 -14   9          4.31          4.71         7.57 o
  -1 -14   9         54.46         38.41        10.70 o
   0 -14   9        387.68        443.96        34.38 o
   1 -14   9        113.24        135.14        19.00 o
   2 -14   9         42.69         31.65         9.26 o
   3 -14   9          1.80         -3.39         6.70 o
   4 -14   9         74.55         50.27        12.21 o
  -5 -13   9         14.14          1.11         7.50 o
  -4 -13   9         74.79         73.34        13.74 o
  -3 -13   9        371.17        407.77        26.18 o
  -2 -13   9         55.00         58.05        10.33 o
  -1 -13   9         14.17         -6.88        10.27 o
   0 -13   9          0.15         -2.57         6.51 o
   1 -13   9          4.18          5.14         9.04 o
   2 -13   9        123.18        127.64        17.26 o
   3 -13   9         64.39         57.13        12.60 o
   4 -13   9          4.79         -3.46         6.71 o
   5 -13   9         72.18         75.23        14.24 o
  -6 -12   9        118.01        128.50        19.88 o
  -5 -12   9         31.49         33.39        10.06 o
  -4 -12   9        152.79        229.50        31.24 o
  -3 -12   9         23.97         34.76         8.79 o
  -2 -12   9        332.18        356.06        23.25 o
  -1 -12   9         42.93         26.44         7.17 o
   0 -12   9        111.85        134.63        14.93 o
   1 -12   9        346.54        382.03        27.95 o
   2 -12   9         34.67         25.55         7.79 o
   3 -12   9          6.13         19.09         8.19 o
   4 -12   9        140.84        158.58        18.58 o
   5 -12   9         39.60         45.60        17.27 o
   6 -12   9          5.30         12.63         9.75 o
  -6 -11   9          0.35          1.01         6.50 o
  -5 -11   9         45.88         35.66         7.27 o
  -4 -11   9         50.11         56.03         9.79 o
  -3 -11   9        286.28        286.91        20.74 o
  -2 -11   9         38.43         21.86         7.96 o
  -1 -11   9         71.09         56.74        10.74 o
   0 -11   9         99.61        131.62        16.10 o
   1 -11   9         89.38        100.24        13.58 o
   2 -11   9         38.89         22.74         8.49 o
   3 -11   9         13.71         14.95         5.96 o
   4 -11   9         22.62         10.74         6.93 o
   5 -11   9        238.62        212.65        30.15 o
   6 -11   9          0.57         -4.39         8.34 o
   7 -11   9         32.05         29.49        27.41 o
  -7 -10   9         13.93         11.86         8.71 o
  -6 -10   9        423.74        486.85        31.39 o
  -5 -10   9         21.24         20.36         3.99 o
  -4 -10   9        151.42        134.30        10.13 o
  -3 -10   9        135.16        128.77         9.65 o
  -2 -10   9         85.57         91.81         8.31 o
  -1 -10   9        127.16        106.50        11.48 o
   0 -10   9        120.00        116.97        13.02 o
   1 -10   9        280.15        285.89        14.65 o
   2 -10   9        142.64        133.71        18.37 o
   3 -10   9        195.42        202.74        14.76 o
   4 -10   9          0.81         -6.12         6.12 o
   5 -10   9         84.43         76.94        16.58 o
   6 -10   9        187.52        167.29        19.63 o
   7 -10   9         12.61          3.51         6.19 o
   8 -10   9        173.24        151.77        22.18 o
  -7  -9   9          1.86          3.44         6.24 o
  -6  -9   9          8.05          9.80         5.52 o
  -5  -9   9         11.59          7.08         3.49 o
  -4  -9   9          0.19         -0.28         3.54 o
  -3  -9   9         23.13         90.56         9.43 o
  -2  -9   9         11.82          8.91         3.38 o
  -1  -9   9        138.90        131.40         9.38 o
   0  -9   9         75.73         97.55         9.99 o
   1  -9   9        427.86        427.95        20.82 o
   2  -9   9        228.03        247.42        14.69 o
   3  -9   9        175.68        176.46        13.44 o
   4  -9   9         10.87          6.40         6.77 o
   5  -9   9          4.56         -3.39         6.94 o
   6  -9   9        275.90        255.21        20.36 o
   7  -9   9         53.87         34.00         7.14 o
   8  -9   9        191.89        197.83        20.66 o
  -8  -8   9        133.34        164.89        21.20 o
  -7  -8   9          1.73         -0.64         6.84 o
  -6  -8   9        177.58        206.73        15.99 o
  -5  -8   9         11.91          5.57         4.06 o
  -4  -8   9          1.37         -4.13         4.13 o
  -3  -8   9        731.74        746.61        23.15 o
  -2  -8   9         86.27         77.55         6.07 o
  -1  -8   9        355.70        361.65        12.60 o
   0  -8   9        127.64        111.01         7.04 o
   1  -8   9        117.57         97.67         6.92 o
   2  -8   9       1000.15        970.69        26.27 o
   3  -8   9         60.50         73.58        12.61 o
   4  -8   9        977.22        940.27        34.14 o
   5  -8   9        143.70         95.00        11.80 o
   6  -8   9          8.37          2.86         4.46 o
   7  -8   9         61.31         57.67        10.57 o
   8  -8   9        326.70        426.83        29.92 o
   9  -8   9         82.77         85.76        14.51 o
  -8  -7   9         57.67         49.57        10.94 o
  -7  -7   9         47.63         27.31         7.19 o
  -6  -7   9         17.51         12.90         4.81 o
  -5  -7   9        241.29        205.25        13.55 o
  -4  -7   9          0.22         -1.17         3.30 o
  -3  -7   9       1633.73       1678.40        31.67 o
  -2  -7   9         20.02         12.35         6.34 o
  -1  -7   9        885.41        830.39        20.28 o
   0  -7   9        714.45        696.20        13.68 o
   1  -7   9         12.24          6.93         2.38 o
   2  -7   9        175.83        160.13        10.55 o
   3  -7   9       1068.53       1040.29        25.93 o
   4  -7   9         23.72         18.65         4.25 o
   5  -7   9       2007.68       1905.39        49.85 o
   6  -7   9        569.66        490.35        26.63 o
   7  -7   9        249.99        231.25        17.40 o
   8  -7   9         29.34         15.64         6.41 o
   9  -7   9         81.65         92.02        14.97 o
  -8  -6   9         17.70         13.24         9.33 o
  -7  -6   9         76.08         60.53         9.31 o
  -6  -6   9       1096.99       1085.80        32.48 o
  -5  -6   9         23.04         14.44         3.86 o
  -4  -6   9          4.29          0.45         2.53 o
  -3  -6   9          1.17          8.99         3.52 o
  -2  -6   9       1821.24       1753.02        29.80 o
  -1  -6   9        529.20        498.57        14.55 o
   0  -6   9       4698.77       4963.54        54.82 o
   1  -6   9        622.19        632.04        13.48 o
   2  -6   9       1776.36       1927.20        33.78 o
   3  -6   9        722.62        741.70        18.85 o
   4  -6   9        721.90        722.67        19.96 o
   5  -6   9         78.24         79.57         6.38 o
   6  -6   9        725.91        770.45        32.41 o
   7  -6   9        387.96        352.07        20.93 o
   8  -6   9          7.14         -1.84         6.54 o
   9  -6   9         88.01         77.50        13.25 o
  -9  -5   9         82.72         69.38        12.96 o
  -8  -5   9          5.61         -7.35         7.35 o
  -7  -5   9        219.94        251.69        18.35 o
  -6  -5   9        250.10        236.17        15.17 o
  -5  -5   9       1174.10       1199.96        27.29 o
  -4  -5   9         99.91         85.77         7.11 o
  -3  -5   9         47.56         48.89         5.47 o
  -2  -5   9        321.66        276.20        11.53 o
  -1  -5   9        185.08        190.80         7.31 o
   0  -5   9        290.68        271.97         8.19 o
   1  -5   9       1944.87       1858.03        20.18 o
   2  -5   9        778.24        824.43        17.39 o
   3  -5   9         30.97         23.44         3.05 o
   4  -5   9        623.00        581.86        13.42 o
   5  -5   9       1132.21       1075.93        25.94 o
   6  -5   9        399.98        356.78        16.35 o
   7  -5   9         66.74         43.11         7.21 o
   8  -5   9         37.59         25.27         7.58 o
   9  -5   9         10.14          6.37         6.38 o
  10  -5   9          4.29         -9.25         9.25 o
  -9  -4   9        131.00        147.96        16.43 o
  -8  -4   9         36.21         47.46         9.00 o
  -7  -4   9         12.26          5.82         5.08 o
  -6  -4   9        639.81        639.58        24.00 o
  -5  -4   9         10.02          7.02         3.24 o
  -4  -4   9        710.27        692.25        19.39 o
  -3  -4   9         54.21         36.83         4.53 o
  -2  -4   9       5032.34       4937.94        41.72 o
  -1  -4   9        477.63        468.63        10.73 o
   0  -4   9        967.99       1003.58        15.22 o
   1  -4   9       1052.92       1027.98        13.71 o
   2  -4   9       4721.70       4973.80        40.62 o
   3  -4   9        615.46        590.15        12.90 o
   4  -4   9         21.21         12.98         2.66 o
   5  -4   9        273.02        293.20         9.83 o
   6  -4   9        174.43        160.86        10.27 o
   7  -4   9       2221.61       2206.11        60.76 o
   8  -4   9         48.42         70.60        12.22 o
   9  -4   9          9.83         24.29         8.19 o
  10  -4   9        207.56        173.51        24.48 o
  -9  -3   9        215.71        306.10        22.95 o
  -8  -3   9          7.22          8.87         5.54 o
  -7  -3   9          4.20          0.13         4.01 o
  -6  -3   9         50.16         66.38         7.37 o
  -5  -3   9         85.35         77.95         6.95 o
  -4  -3   9         45.19         60.86         6.45 o
  -3  -3   9        185.55        170.81         8.08 o
  -2  -3   9         39.82         34.59         4.95 o
  -1  -3   9       2007.16       1761.61        22.26 o
   0  -3   9        446.22        513.17        17.27 o
   1  -3   9       6892.88       7318.60        37.92 o
   2  -3   9        890.42        874.24        15.35 o
   3  -3   9      10687.07      10845.82       117.66 o
   4  -3   9         78.81         63.64         6.64 o
   5  -3   9        254.06        308.49        11.03 o
   6  -3   9        449.81        490.43        17.71 o
   7  -3   9        736.43        743.06        34.73 o
   8  -3   9       1071.96       1107.03        45.00 o
   9  -3   9        134.55        131.73        20.08 o
  10  -3   9        151.44        163.11        24.61 o
  -9  -2   9          0.77          1.39         6.62 o
  -8  -2   9        222.36        227.94        18.63 o
  -7  -2   9         22.66         24.41         5.64 o
  -6  -2   9        300.95        335.03        15.71 o
  -5  -2   9        453.81        499.06        16.73 o
  -4  -2   9        378.11        338.85        12.80 o
  -3  -2   9        551.27        501.26        12.61 o
  -2  -2   9       7849.78       7683.82        63.85 o
  -1  -2   9        250.22        275.58         6.95 o
   0  -2   9       6435.72       6678.84        58.69 o
   1  -2   9       1196.85       1216.62        16.84 o
   2  -2   9       7005.62       6966.46        43.29 o
   3  -2   9       2281.71       2464.33        31.65 o
   4  -2   9       4522.40       4387.26        35.95 o
   5  -2   9         42.89         26.47         2.85 o
   6  -2   9       1715.63       1668.22        33.69 o
   7  -2   9        318.68        300.76        21.76 o
   8  -2   9          0.84          3.97         5.34 o
   9  -2   9         52.78         49.71        17.85 o
  10  -2   9          4.17          9.32         8.25 o
  -9  -1   9          0.83         10.99         7.83 o
  -8  -1   9        123.83        118.09        13.25 o
  -7  -1   9        220.28        209.00        13.28 o
  -6  -1   9        133.28        144.48        10.50 o
  -5  -1   9        699.23        676.48        20.62 o
  -4  -1   9         96.89         70.62         6.45 o
  -3  -1   9        606.28        557.47        18.50 o
  -2  -1   9       4473.83       4625.62        46.99 o
  -1  -1   9      19763.27      19506.44        81.09 o
   0  -1   9          4.24         12.58         2.22 o
   1  -1   9       3097.65       3222.87        28.71 o
   2  -1   9       2325.64       2361.09        20.74 o
   3  -1   9       4311.95       4323.00        52.52 o
   4  -1   9         66.96         65.79         4.49 o
   5  -1   9       1319.18       1341.76        25.58 o
   6  -1   9         60.14         52.91         5.58 o
   7  -1   9          8.03         -0.49         5.74 o
   8  -1   9          0.54         -0.57         5.55 o
   9  -1   9          2.07          0.52         9.08 o
  10  -1   9        111.40        158.92        23.95 o
  -9   0   9        161.83        225.64        19.89 o
  -8   0   9         28.07         26.28         7.92 o
  -7   0   9         16.75         18.35         3.92 o
  -6   0   9        689.41        830.29        24.45 o
  -5   0   9        708.34        722.31        21.06 o
  -4   0   9        490.22        445.57        13.52 o
  -3   0   9        698.23        788.96        17.64 o
  -2   0   9        133.17         91.88         8.55 o
  -1   0   9        421.04        417.83        15.04 o
   0   0   9       3627.14       3611.28        36.81 o
   1   0   9         18.90         19.05         2.20 o
   2   0   9         49.96         46.92         3.97 o
   3   0   9        731.50        752.43        14.38 o
   4   0   9       2293.46       2288.17        20.26 o
   5   0   9          0.89          2.09         1.78 o
   6   0   9         28.76         42.07         6.19 o
   7   0   9        234.55        219.24        18.60 o
   8   0   9         45.86         28.30         7.57 o
   9   0   9        229.18        258.92        29.21 o
  10   0   9          5.47          0.70         9.52 o
  -9   1   9          9.91         11.81         6.82 o
  -8   1   9         26.92         17.26         5.96 o
  -7   1   9        274.19        308.96        16.02 o
  -6   1   9       1195.19       1225.65        29.64 o
  -5   1   9       4586.44       4482.67        93.02 o
  -4   1   9        828.80        866.93        24.16 o
  -3   1   9        240.46        231.23        11.06 o
  -2   1   9         29.57         58.95         5.76 o
  -1   1   9        312.80        344.36        16.24 o
   0   1   9         25.06         27.75         3.66 o
   1   1   9      10463.14      11345.19        78.48 o
   2   1   9       1719.40       1690.28        21.35 o
   3   1   9       4456.58       4827.94        35.75 o
   4   1   9        377.06        339.49         9.01 o
   5   1   9       1569.00       1409.55        23.70 o
   6   1   9       1514.10       1443.52        34.06 o
   7   1   9        144.92        185.97        17.22 o
   8   1   9        653.79        629.21        32.48 o
   9   1   9        236.13        179.26        25.55 o
  10   1   9          0.15          5.43         8.38 o
  -9   2   9        256.23        271.12        21.45 o
  -8   2   9         71.35         81.96        11.60 o
  -7   2   9         75.33         46.75         6.53 o
  -6   2   9        103.13         82.95         7.98 o
  -5   2   9        209.44        195.98        10.11 o
  -4   2   9        624.49        633.94        20.05 o
  -3   2   9         73.71         32.49         4.23 o
  -2   2   9        882.38        827.22        18.14 o
  -1   2   9        273.16        250.43        15.45 o
   0   2   9         92.46         92.76         5.97 o
   1   2   9        928.85       1053.72        15.45 o
   2   2   9       7049.45       6958.00        46.46 o
   3   2   9       1636.95       1705.78        21.35 o
   4   2   9          1.13          1.75         1.66 o
   5   2   9        190.39        194.14         6.58 o
   6   2   9        665.14        629.11        16.15 o
   7   2   9       2402.17       2340.23        59.99 o
   8   2   9        198.27        181.95        17.34 o
   9   2   9        191.41        198.16        24.91 o
  10   2   9        201.50        224.93        42.11 o
  -9   3   9        121.99        148.32        15.98 o
  -8   3   9          9.54         13.65         5.86 o
  -7   3   9        311.77        358.68        17.40 o
  -6   3   9         99.18        107.75        10.69 o
  -5   3   9        273.55        273.01        15.34 o
  -4   3   9         62.99         45.58         5.44 o
  -3   3   9         60.57         61.02         6.37 o
  -2   3   9          3.67          1.10         2.19 o
  -1   3   9        752.90        705.15        22.19 o
   0   3   9       1706.31       1571.22        26.72 o
   1   3   9       2265.03       2398.70        24.61 o
   2   3   9       2901.29       3002.46        28.89 o
   3   3   9       5663.47       5604.71        46.70 o
   4   3   9        202.19        154.63         7.37 o
   5   3   9        491.92        480.42        12.82 o
   6   3   9        545.67        554.82        16.00 o
   7   3   9         11.25          9.90         5.36 o
   8   3   9          0.98          4.75         8.10 o
   9   3   9         97.25         79.53        16.17 o
  10   3   9          1.96          1.53         9.76 o
  -9   4   9         53.45         42.07         8.95 o
  -8   4   9         14.47         21.41         6.53 o
  -7   4   9         98.99        106.63        11.14 o
  -6   4   9         37.95         31.32         5.83 o
  -5   4   9         56.23         39.66         5.91 o
  -4   4   9         66.81         56.89         8.07 o
  -3   4   9        104.87        111.95         8.47 o
  -2   4   9       4807.08       4700.50        82.85 o
  -1   4   9        528.20        507.03        16.24 o
   0   4   9       5663.05       5313.93        53.27 o
   1   4   9        822.89        876.31        25.83 o
   2   4   9       4268.34       4422.21        45.01 o
   3   4   9       5481.98       5545.92        52.35 o
   4   4   9        845.34        834.00        18.61 o
   5   4   9          2.95         -0.40         1.77 o
   6   4   9        117.12        101.25         7.05 o
   7   4   9         19.24         11.27         5.55 o
   8   4   9          2.60          0.94         6.43 o
   9   4   9          5.13          7.66         7.66 o
  10   4   9         97.24         79.62        17.87 o
  -9   5   9          0.11         -3.02         6.91 o
  -8   5   9         24.90         23.55         6.22 o
  -7   5   9         15.18         19.16         7.41 o
  -6   5   9        272.49        199.63        14.05 o
  -5   5   9        693.77        689.02        28.09 o
  -4   5   9        156.33        142.79        11.81 o
  -3   5   9        407.90        366.23        17.58 o
  -2   5   9        131.71        180.86        11.15 o
  -1   5   9      15337.09      15397.03       202.27 o
   0   5   9         16.98         33.53         3.73 o
   1   5   9       2513.95       2524.60        36.34 o
   2   5   9        778.41        852.16        30.82 o
   3   5   9        200.88        223.39        11.84 o
   4   5   9        163.33        196.67        11.65 o
   5   5   9          4.81          3.12         3.03 o
   6   5   9        113.88        135.30         9.86 o
   7   5   9         10.79         22.61         8.23 o
   8   5   9         29.50         44.90        12.68 o
   9   5   9         16.32         18.35        10.17 o
  10   5   9        205.25        265.28        32.84 o
  -8   6   9          0.58         -0.08         6.40 o
  -7   6   9         12.06         13.44         5.47 o
  -6   6   9        318.65        348.16        21.26 o
  -5   6   9       1077.53       1039.89        33.92 o
  -4   6   9       2285.11       2442.20        72.27 o
  -3   6   9         37.15         35.53         5.67 o
  -2   6   9        775.10        805.12        27.00 o
  -1   6   9        650.55        641.51        22.38 o
   0   6   9       1269.37       1293.49        32.05 o
   1   6   9        607.63        620.36        23.70 o
   2   6   9         49.32         47.75         5.64 o
   3   6   9         37.60         17.99         3.93 o
   4   6   9        443.95        444.19        17.12 o
   5   6   9        164.28        139.80        12.12 o
   6   6   9        563.95        603.95        26.22 o
   7   6   9        597.06        592.25        39.13 o
   8   6   9          2.57          4.30         7.63 o
   9   6   9          6.59          3.23         8.79 o
  -8   7   9        106.60        107.02        22.30 o
  -7   7   9         43.56         28.78         8.28 o
  -6   7   9        202.90        219.99        25.80 o
  -5   7   9        937.49       1000.31        62.03 o
  -4   7   9        399.01        384.87        29.80 o
  -3   7   9        820.40        860.44        40.67 o
  -2   7   9        346.47        431.35        29.68 o
  -1   7   9        175.87        187.72        12.63 o
   0   7   9         48.63         36.08         6.05 o
   1   7   9         23.79         28.49         4.97 o
   2   7   9        179.15        194.02        11.51 o
   3   7   9         78.10         71.48         9.15 o
   4   7   9       1119.05       1140.17        26.04 o
   5   7   9          3.62          3.87         4.31 o
   6   7   9         96.03         89.12        14.57 o
   7   7   9        303.99        271.44        26.77 o
   8   7   9        314.71        298.46        29.98 o
   9   7   9         75.39         91.68        20.47 o
  -8   8   9         45.99         45.47        12.17 o
  -7   8   9         13.13          4.00         7.97 o
  -6   8   9         26.75         30.76        11.12 o
  -5   8   9         93.86         63.25        13.85 o
  -4   8   9        155.31        150.50        18.82 o
  -3   8   9        706.61        774.74        29.02 o
  -2   8   9        164.49        197.58        13.87 o
  -1   8   9          2.21          7.37         4.10 o
   0   8   9        196.18        224.13        15.28 o
   1   8   9         33.47         37.87         6.54 o
   2   8   9        623.31        559.35        19.47 o
   3   8   9         52.79         65.06         8.93 o
   4   8   9         60.02         62.13         8.21 o
   5   8   9         18.77         18.05         5.41 o
   6   8   9          0.98          4.29         4.54 o
   7   8   9        571.02        641.23        51.89 o
   8   8   9         35.83         42.06        15.93 o
   9   8   9         46.83         52.59        13.09 o
  -7   9   9        149.25        115.53        20.27 o
  -6   9   9         91.61         94.03        17.30 o
  -5   9   9         59.73         36.32        10.87 o
  -4   9   9        448.84        487.21        33.25 o
  -3   9   9         28.04         28.77         6.51 o
  -2   9   9          3.45          0.81         3.90 o
  -1   9   9       1096.25       1234.60        50.07 o
   0   9   9        525.33        569.56        38.41 o
   1   9   9        143.84        200.41        23.49 o
   2   9   9         60.22         85.25         7.97 o
   3   9   9       2933.70       2898.80        50.36 o
   4   9   9        921.23        937.22        29.30 o
   5   9   9        931.24        925.44        30.91 o
   6   9   9         10.98          7.34         5.00 o
   7   9   9         79.61         60.16        13.16 o
   8   9   9          3.79          3.99         6.73 o
  -7  10   9          2.13         -3.16         7.17 o
  -6  10   9        434.69        356.48        37.49 o
  -5  10   9         76.70         94.20        16.55 o
  -4  10   9         56.54         67.17        11.16 o
  -3  10   9        119.12         99.56        10.99 o
  -2  10   9        412.21        460.35        20.37 o
  -1  10   9         97.53         92.46         9.72 o
   0  10   9       2051.09       2327.51        85.84 o
   1  10   9         11.48         12.35         7.36 o
   2  10   9          3.38          2.22         4.55 o
   3  10   9          1.29         -1.97         4.19 o
   4  10   9        583.83        585.42        25.06 o
   5  10   9          1.30         -0.41         3.80 o
   6  10   9         59.62         40.45         7.44 o
   7  10   9        125.33        129.38        18.45 o
   8  10   9          6.80          5.55         7.76 o
  -6  11   9         12.36         -9.22        15.48 o
  -5  11   9        166.23        183.58        39.41 o
  -4  11   9          0.43         -2.30        14.15 o
  -3  11   9         88.52        111.32        17.59 o
  -2  11   9          1.13         -2.39         6.63 o
  -1  11   9       1550.12       1607.26        52.57 o
   0  11   9        228.21        208.17        15.44 o
   1  11   9        555.25        565.92        25.70 o
   2  11   9          6.64         -2.83         5.29 o
   3  11   9         45.13         36.33         7.93 o
   4  11   9        203.42        186.80        17.36 o
   5  11   9         20.88         22.04         8.06 o
   6  11   9         66.35         61.06        12.74 o
   7  11   9         46.91         46.58        14.33 o
  -5  12   9        262.75        270.83        29.64 o
  -4  12   9        386.41        448.00        36.58 o
  -3  12   9          1.39         -0.25        10.04 o
  -2  12   9        101.76         87.49        29.95 o
  -1  12   9          0.07          2.87        16.63 o
   0  12   9         77.62         83.55        14.56 o
   1  12   9          1.13         -3.75         7.37 o
   2  12   9          1.26          1.84         8.55 o
   3  12   9         19.88        104.76        21.24 o
   4  12   9        140.48        162.00        24.44 o
   5  12   9        149.22        144.28        18.48 o
   6  12   9         30.19         17.81         7.18 o
   7  12   9        115.76        116.39        37.46 o
  -5  13   9         11.11         23.64        11.09 o
  -4  13   9          0.35          4.53         6.79 o
  -3  13   9        206.55        185.04        23.91 o
  -2  13   9        245.88        308.35        26.10 o
  -1  13   9         87.37         45.52        15.57 o
   0  13   9         31.19         21.95        12.33 o
   1  13   9         69.47         47.88        11.24 o
   2  13   9          0.75         -2.02         9.86 o
   3  13   9        470.61        470.28        53.03 o
   4  13   9          8.54         21.96        13.60 o
   5  13   9         59.66         53.92        12.77 o
   6  13   9          8.10          2.06         8.68 o
  -3  14   9        138.55        147.00        19.02 o
  -2  14   9         12.77         -7.61         9.35 o
  -1  14   9         11.24         23.04         9.60 o
   0  14   9        256.36        247.64        25.21 o
   1  14   9          5.15         -5.79         7.34 o
   2  14   9        106.79        107.52        20.27 o
   3  14   9         24.90         33.37        12.71 o
   4  14   9        614.23        750.58        50.63 o
   5  14   9        123.47        149.99        20.39 o
  -2  15   9          6.77         15.47        10.09 o
  -1  15   9         77.92         68.95        17.83 o
   0  15   9        106.86        101.62        27.24 o
   1  15   9        201.82        205.92        25.23 o
   2  15   9         12.44         19.47        11.60 o
   3  15   9        448.30        536.24        43.56 o
  -1 -15  10         69.30         94.07        16.07 o
   0 -15  10        147.47        130.82        19.72 o
   1 -15  10         16.67         13.02         8.53 o
   2 -15  10         34.75         45.95        12.58 o
  -3 -14  10        158.11        111.32        15.09 o
  -2 -14  10         78.96         75.34        12.71 o
  -1 -14  10         17.12          8.69         7.10 o
   0 -14  10         56.41         47.58        18.11 o
   1 -14  10        313.17        321.10        28.98 o
   2 -14  10        142.18         99.58        16.07 o
   3 -14  10        206.47        219.30        23.59 o
   4 -14  10          0.12         -6.13         7.32 o
  -4 -13  10          8.68          4.24         7.77 o
  -3 -13  10          5.97         11.66         6.71 o
  -2 -13  10        143.04        117.18        14.24 o
  -1 -13  10          3.54         12.05         6.48 o
   0 -13  10         44.11         23.98        10.11 o
   1 -13  10         10.76          8.06        13.68 o
   2 -13  10         22.90         16.01         9.93 o
   3 -13  10          0.33         -0.47         6.70 o
   4 -13  10        219.14        241.67        24.02 o
   5 -13  10          9.49          7.55         7.75 o
  -5 -12  10         26.93         31.17        10.13 o
  -4 -12  10         27.22         37.63        10.46 o
  -3 -12  10        347.25        391.09        25.46 o
  -2 -12  10         31.84         32.59        15.09 o
  -1 -12  10        414.92        455.11        26.14 o
   0 -12  10        197.62        183.07        17.88 o
   1 -12  10        338.64        350.95        27.38 o
   2 -12  10         18.27         11.20         5.85 o
   3 -12  10         77.08         65.56        13.19 o
   4 -12  10         49.39         72.32        13.58 o
   5 -12  10        141.13        160.73        19.45 o
   6 -12  10         17.98         18.22        10.71 o
  -6 -11  10        238.58        263.71        24.27 o
  -5 -11  10          7.50          5.25         5.46 o
  -4 -11  10          7.80          4.46         5.41 o
  -3 -11  10        258.82        236.10        19.26 o
  -2 -11  10        296.20        289.67        20.43 o
  -1 -11  10         19.67         11.80         4.98 o
   0 -11  10        132.00        123.59        16.01 o
   1 -11  10          1.33         -0.26         7.04 o
   2 -11  10         12.26         20.18         7.27 o
   3 -11  10         21.33         11.76         7.46 o
   4 -11  10        417.09        391.35        27.76 o
   5 -11  10        279.48        348.50        38.09 o
   6 -11  10          5.84          1.26         7.66 o
   7 -11  10         45.07         19.70        11.85 o
  -7 -10  10         90.23        155.08        21.98 o
  -6 -10  10         11.65         21.21        10.51 o
  -5 -10  10        211.62        224.90        14.05 o
  -4 -10  10          5.07         -2.59         3.61 o
  -3 -10  10        161.20        167.69        11.29 o
  -2 -10  10          1.55          0.26         2.93 o
  -1 -10  10          1.25          6.89         3.46 o
   0 -10  10          0.59          6.12         4.61 o
   1 -10  10         95.70         67.18         7.63 o
   2 -10  10        170.98        181.46        18.14 o
   3 -10  10          5.26         10.14         4.67 o
   4 -10  10         19.26         21.40         7.45 o
   5 -10  10         94.71        102.33        14.91 o
   6 -10  10        238.04        218.50        22.20 o
   7 -10  10         65.84         85.33        19.86 o
  -7  -9  10          6.04          5.45         7.85 o
  -6  -9  10          0.47         -0.20         4.52 o
  -5  -9  10         68.52         64.69         8.85 o
  -4  -9  10         11.55         10.17         4.45 o
  -3  -9  10          7.90          7.13         3.24 o
  -2  -9  10        102.73        114.83         8.79 o
  -1  -9  10        156.69        121.12         9.40 o
   0  -9  10        129.84        120.30         9.09 o
   1  -9  10        332.36        335.88        15.90 o
   2  -9  10         70.52         58.55         7.26 o
   3  -9  10         90.04        121.70        14.83 o
   4  -9  10        109.16         78.90        12.06 o
   5  -9  10          3.79          0.56         5.39 o
   6  -9  10         43.91         38.13         8.53 o
   7  -9  10         19.46         13.94         6.16 o
   8  -9  10        111.81        125.64        16.76 o
  -8  -8  10         68.65        102.36        17.10 o
  -7  -8  10          3.94          5.34         6.21 o
  -6  -8  10         11.82         13.32         5.78 o
  -5  -8  10        236.13        223.90        15.62 o
  -4  -8  10          6.65          0.47         3.54 o
  -3  -8  10         96.10         88.11         8.13 o
  -2  -8  10          0.36         -2.55         3.12 o
  -1  -8  10         91.62         88.38         7.21 o
   0  -8  10         45.41         53.16         7.77 o
   1  -8  10        699.73        636.82        16.91 o
   2  -8  10        384.42        409.78        17.49 o
   3  -8  10        313.65        326.95        26.87 o
   4  -8  10         78.00         96.55        14.26 o
   5  -8  10       1093.60       1223.30        41.63 o
   6  -8  10          6.81          2.31         5.17 o
   7  -8  10          2.21          4.49         5.04 o
   8  -8  10         39.42         63.68        12.16 o
  -8  -7  10          4.03         -6.69         7.46 o
  -7  -7  10         59.13         37.54         9.31 o
  -6  -7  10        222.69        256.75        18.16 o
  -5  -7  10         64.64         56.50         7.56 o
  -4  -7  10         10.95          5.48         3.03 o
  -3  -7  10         37.70         25.15         4.71 o
  -2  -7  10       1471.80       1483.89        30.94 o
  -1  -7  10         45.03         29.85         4.72 o
   0  -7  10       1436.69       1450.83        24.71 o
   1  -7  10        144.45        164.94         8.38 o
   2  -7  10        651.57        680.44        20.17 o
   3  -7  10         63.71         63.30         6.51 o
   4  -7  10        421.51        420.90        26.57 o
   5  -7  10        183.74        184.43        15.85 o
   6  -7  10         11.95         12.18         5.61 o
   7  -7  10         28.71         18.29         7.80 o
   8  -7  10         99.71        107.61        15.35 o
   9  -7  10         50.35         41.12        10.69 o
  -8  -6  10          3.78         -1.54         6.05 o
  -7  -6  10        201.09        198.57        16.71 o
  -6  -6  10         33.81         44.85         8.60 o
  -5  -6  10        812.52        849.74        27.19 o
  -4  -6  10         98.09         93.82         7.94 o
  -3  -6  10          4.04          9.31         3.24 o
  -2  -6  10        911.22        872.54        19.39 o
  -1  -6  10        566.65        471.71        13.84 o
   0  -6  10          1.68          1.74         2.32 o
   1  -6  10       2649.13       2692.83        30.53 o
   2  -6  10         55.50         67.91         5.44 o
   3  -6  10        767.57        731.78        17.73 o
   4  -6  10        544.34        515.81        14.92 o
   5  -6  10         68.32         81.64         9.96 o
   6  -6  10        137.74        137.36        14.22 o
   7  -6  10        143.64        124.81        12.96 o
   8  -6  10          1.78          3.35         6.65 o
   9  -6  10         16.91         14.31         6.65 o
  -8  -5  10         12.03          5.57         7.71 o
  -7  -5  10          0.02         -4.50         4.76 o
  -6  -5  10        438.53        473.18        21.28 o
  -5  -5  10          6.08          5.68         3.12 o
  -4  -5  10        564.03        560.40        18.29 o
  -3  -5  10        560.39        535.31        22.00 o
  -2  -5  10       1215.13       1180.06        21.51 o
  -1  -5  10          1.75          0.73         2.09 o
   0  -5  10          3.02          4.69         2.24 o
   1  -5  10         54.37         54.02         4.13 o
   2  -5  10        694.13        650.48        16.07 o
   3  -5  10        587.93        541.26        14.23 o
   4  -5  10        102.26        114.50         7.62 o
   5  -5  10          0.38          2.50         3.89 o
   6  -5  10          3.99          5.46         5.90 o
   7  -5  10        182.85        193.47        18.71 o
   8  -5  10         98.11         98.93        14.32 o
   9  -5  10          1.06          1.73         6.34 o
  -9  -4  10         96.12         72.05        14.74 o
  -8  -4  10          7.62          2.25         6.14 o
  -7  -4  10        120.33        145.48        13.97 o
  -6  -4  10        157.40        165.68        13.88 o
  -5  -4  10        126.31        129.23         8.93 o
  -4  -4  10          0.29         -2.80         2.80 o
  -3  -4  10       1714.37       1832.76        30.03 o
  -2  -4  10       1200.62       1227.95        18.48 o
  -1  -4  10       3355.38       3552.22        30.27 o
   0  -4  10        524.55        590.17        13.64 o
   1  -4  10       1219.52       1178.67        15.30 o
   2  -4  10        850.98        883.60        16.35 o
   3  -4  10        440.85        393.57        13.29 o
   4  -4  10        197.47        194.94         9.12 o
   5  -4  10          6.66          6.23         2.14 o
   6  -4  10       1909.19       1790.18        52.40 o
   7  -4  10         32.66         19.76         6.55 o
   8  -4  10        141.69        176.14        18.46 o
   9  -4  10        112.88        103.74        14.82 o
  10  -4  10          2.22          8.34        12.10 o
  -9  -3  10         27.45         16.54         8.53 o
  -8  -3  10        143.39        137.22        16.92 o
  -7  -3  10          4.81          2.60         4.89 o
  -6  -3  10         10.81          5.26         3.36 o
  -5  -3  10         88.38         69.58         6.33 o
  -4  -3  10        478.19        449.27        15.34 o
  -3  -3  10        192.52        178.19         8.01 o
  -2  -3  10         18.10         17.92         2.49 o
  -1  -3  10       1106.62       1041.89        15.27 o
   0  -3  10       1281.28       1326.05        18.45 o
   1  -3  10        236.57        268.93         7.37 o
   2  -3  10       4757.07       4788.04        37.11 o
   3  -3  10       2536.61       2710.12        33.24 o
   4  -3  10       2447.89       2391.37        36.70 o
   5  -3  10         87.50        105.25         7.08 o
   6  -3  10          5.89          4.72         5.13 o
   7  -3  10          0.64         -2.59         5.35 o
   8  -3  10         46.68         67.36        12.31 o
   9  -3  10        285.01        349.25        33.52 o
  10  -3  10          3.95         23.63        13.17 o
  -9  -2  10         19.29         30.66         8.60 o
  -8  -2  10        132.01         81.95        17.23 o
  -7  -2  10        190.33        154.80        13.51 o
  -6  -2  10         28.09         17.69         4.78 o
  -5  -2  10       1182.03       1096.10        24.84 o
  -4  -2  10          4.26          1.91         2.05 o
  -3  -2  10          9.00         18.53         3.87 o
  -2  -2  10       4332.46       4270.48        49.10 o
  -1  -2  10      10247.37       9964.90        66.63 o
   0  -2  10       4176.05       4506.32        28.80 o
   1  -2  10        544.38        551.14        12.54 o
   2  -2  10        708.54        689.57        11.43 o
   3  -2  10       3258.38       3335.11        35.14 o
   4  -2  10         85.08         84.68         7.40 o
   5  -2  10        655.85        665.13        15.54 o
   6  -2  10        594.84        533.96        22.27 o
   7  -2  10          0.64         -5.95         5.95 o
   8  -2  10         97.45         65.38        11.93 o
   9  -2  10        318.61        424.76        36.49 o
  10  -2  10         92.54        129.47        22.19 o
  -9  -1  10         87.04         81.40        12.84 o
  -8  -1  10         54.91         36.70        10.65 o
  -7  -1  10          1.44         -4.00         4.00 o
  -6  -1  10        502.08        482.45        18.62 o
  -5  -1  10        235.64        238.70        12.81 o
  -4  -1  10       1065.38        949.62        20.97 o
  -3  -1  10        251.46        247.35        12.75 o
  -2  -1  10      10489.07      10364.54        79.24 o
  -1  -1  10        383.97        329.62         9.01 o
   0  -1  10      14394.18      14229.10        62.23 o
   1  -1  10       1399.00       1557.96        22.00 o
   2  -1  10       3931.43       3957.41        29.71 o
   3  -1  10        168.32        154.87         4.82 o
   4  -1  10        747.92        712.97        14.89 o
   5  -1  10        418.35        419.24        14.45 o
   6  -1  10         21.06         13.69         3.77 o
   7  -1  10        393.61        380.56        25.04 o
   8  -1  10        472.85        463.38        29.18 o
   9  -1  10          2.81          3.43         7.94 o
  10  -1  10         78.85         89.21        18.48 o
  -9   0  10         71.15         88.48        12.58 o
  -8   0  10        131.17        137.96        15.04 o
  -7   0  10         18.17          6.78         4.19 o
  -6   0  10        223.41        202.78        12.20 o
  -5   0  10       2542.65       2360.40        39.82 o
  -4   0  10        158.18        172.24         9.95 o
  -3   0  10        449.74        401.55        18.77 o
  -2   0  10          6.96         16.54         4.23 o
  -1   0  10       2327.06       2348.94        24.66 o
   0   0  10       4337.75       4676.67        45.53 o
   1   0  10       3241.84       2997.42        25.56 o
   2   0  10       1512.79       1611.75        21.12 o
   3   0  10        852.89        923.23        14.63 o
   4   0  10        488.65        400.60         8.32 o
   5   0  10       3615.01       3559.99        41.67 o
   6   0  10       2005.22       2032.04        33.77 o
   7   0  10         37.79         40.74         9.79 o
   8   0  10        467.67        497.00        29.76 o
   9   0  10          0.09         -6.69         9.06 o
  10   0  10         34.19         24.30        11.25 o
  -9   1  10        197.58        256.11        21.00 o
  -8   1  10         56.98         89.97        13.65 o
  -7   1  10        175.35        179.03        14.34 o
  -6   1  10       1462.74       1456.28        32.15 o
  -5   1  10        528.30        522.36        19.10 o
  -4   1  10       3143.75       3084.42        72.13 o
  -3   1  10         40.96         24.36         3.93 o
  -2   1  10       2136.49       2094.84        30.45 o
  -1   1  10        749.96        806.09        19.02 o
   0   1  10        577.52        591.90        17.60 o
   1   1  10       2903.43       3383.41        29.47 o
   2   1  10       1532.18       1509.25        22.04 o
   3   1  10        192.72        110.00         6.12 o
   4   1  10         38.99         33.91         3.28 o
   5   1  10         67.17         57.69         5.06 o
   6   1  10        645.27        689.73        21.46 o
   7   1  10       1297.35       1245.40        45.07 o
   8   1  10         21.86         23.17         7.38 o
   9   1  10        121.86        144.37        21.41 o
  10   1  10         33.20         32.67        10.49 o
  -9   2  10        110.43        140.11        15.46 o
  -8   2  10        339.10        365.48        23.87 o
  -7   2  10        241.51        241.84        14.42 o
  -6   2  10         10.01          7.16         5.05 o
  -5   2  10         76.50         74.38         8.25 o
  -4   2  10         59.85         47.30         6.05 o
  -3   2  10        547.65        546.12        22.83 o
  -2   2  10        959.78        895.86        22.98 o
  -1   2  10       3746.40       3629.38        37.24 o
   0   2  10       3221.69       3251.58        43.74 o
   1   2  10        343.02        266.86         8.19 o
   2   2  10       6869.16       7388.97        51.90 o
   3   2  10       2526.03       2190.61        28.19 o
   4   2  10       3620.53       3418.80        61.83 o
   5   2  10         13.65         10.86         2.06 o
   6   2  10        931.22        958.15        19.98 o
   7   2  10        243.74        232.43        19.89 o
   8   2  10        184.84        200.46        18.82 o
   9   2  10         95.61         88.38        17.87 o
  10   2  10        158.74        150.23        23.96 o
  -9   3  10         15.60         13.35         6.26 o
  -8   3  10        282.32        351.48        23.40 o
  -7   3  10          0.78         -3.54         4.95 o
  -6   3  10        756.34        835.91        29.20 o
  -5   3  10          8.81          1.23         4.75 o
  -4   3  10         61.91         62.83         7.33 o
  -3   3  10         35.19         49.60         5.82 o
  -2   3  10       1027.87        904.71        21.83 o
  -1   3  10       1492.24       1464.48        26.58 o
   0   3  10       2841.81       3018.68        38.25 o
   1   3  10         35.40         28.44         3.36 o
   2   3  10       3478.51       3150.77        36.51 o
   3   3  10       7018.34       7171.54        54.35 o
   4   3  10       4698.13       4665.94        64.55 o
   5   3  10        422.86        378.83        11.78 o
   6   3  10        150.80        171.51        10.14 o
   7   3  10        109.66        130.54        14.87 o
   8   3  10          0.57          5.36         4.63 o
   9   3  10         47.47         48.50        14.08 o
  10   3  10         42.76         25.44        10.80 o
  -9   4  10          0.18         -4.26         5.33 o
  -8   4  10         22.16         11.91         5.41 o
  -7   4  10        225.11        266.63        17.59 o
  -6   4  10        120.05        112.35        10.90 o
  -5   4  10        949.14        991.50        29.65 o
  -4   4  10        124.47        138.08        15.31 o
  -3   4  10         45.31         27.80         4.49 o
  -2   4  10         13.97          7.59         4.44 o
  -1   4  10      15242.53      15349.86       135.92 o
   0   4  10       1545.41       1560.55        29.88 o
   1   4  10       3045.64       2992.09        54.62 o
   2   4  10       1609.16       1697.76        25.55 o
   3   4  10        310.10        269.90        11.93 o
   4   4  10       1888.64       1789.35        41.74 o
   5   4  10       1128.46       1122.07        22.78 o
   6   4  10        132.16        123.27        11.28 o
   7   4  10         92.45         60.68        11.18 o
   8   4  10          0.04         -1.56         7.12 o
   9   4  10         96.86        111.31        19.56 o
  10   4  10         52.31         40.22        13.67 o
  -8   5  10         25.24         29.20         7.75 o
  -7   5  10          0.47         -3.42         5.11 o
  -6   5  10        749.91        731.91        32.37 o
  -5   5  10        483.96        483.54        29.51 o
  -4   5  10        976.62        965.82        31.97 o
  -3   5  10         78.41         67.76         8.59 o
  -2   5  10       3070.19       2932.02        54.51 o
  -1   5  10         17.95         36.82         4.69 o
   0   5  10       4923.59       4640.78        92.79 o
   1   5  10       1483.68       1624.01        24.53 o
   2   5  10        338.99        409.13        15.15 o
   3   5  10        938.74        950.35        24.98 o
   4   5  10          1.57          1.84         3.82 o
   5   5  10         39.54         31.36         4.93 o
   6   5  10         50.83         43.12         7.57 o
   7   5  10          1.91          4.83         6.71 o
   8   5  10        261.83        277.83        28.97 o
   9   5  10          2.34         -3.82         8.49 o
  10   5  10          4.79          6.44         8.15 o
  -8   6  10        225.61        209.37        18.85 o
  -7   6  10          0.03          2.17         5.74 o
  -6   6  10         97.07         78.84         9.70 o
  -5   6  10       2403.18       2379.96        66.85 o
  -4   6  10         46.61         34.07         9.23 o
  -3   6  10        375.95        412.23        17.62 o
  -2   6  10         14.65         13.06         4.41 o
  -1   6  10         17.11         42.90         5.91 o
   0   6  10        651.53        672.23        15.06 o
   1   6  10        586.28        595.41        27.25 o
   2   6  10        437.43        471.05        17.80 o
   3   6  10        254.43        309.51        14.70 o
   4   6  10        226.21        222.71        13.48 o
   5   6  10         95.53         92.89         9.84 o
   6   6  10         21.18         21.30         6.03 o
   7   6  10        168.48        168.83        21.47 o
   8   6  10         50.93         47.47        12.54 o
   9   6  10          9.48          7.09        11.31 o
  -8   7  10        109.05        101.29        28.43 o
  -7   7  10         10.11          3.10         6.35 o
  -6   7  10         86.35        103.18        17.72 o
  -5   7  10        801.72        721.85        87.24 o
  -4   7  10       1802.36       1843.84        65.11 o
  -3   7  10        448.12        413.21        28.53 o
  -2   7  10        281.23        301.31        16.97 o
  -1   7  10         87.84         83.31         8.89 o
   0   7  10        168.73        155.34        12.30 o
   1   7  10        107.03         80.49        15.66 o
   2   7  10        771.71        784.45        23.34 o
   3   7  10         39.69         26.76         4.43 o
   4   7  10       1201.70       1301.93        33.15 o
   5   7  10        166.51        131.64        12.38 o
   6   7  10          0.11         -4.75         4.75 o
   7   7  10        437.03        417.45        33.08 o
   8   7  10         12.51          9.67        10.17 o
   9   7  10         74.99         69.26        16.53 o
  -7   8  10        460.20        479.49        35.32 o
  -6   8  10          1.05          2.21         6.63 o
  -5   8  10         67.79         75.60        14.82 o
  -4   8  10         15.15         11.49        12.50 o
  -3   8  10          2.88          4.04         8.10 o
  -2   8  10        488.76        475.92        21.79 o
  -1   8  10         32.83         38.88         6.61 o
   0   8  10        261.04        288.56        22.29 o
   1   8  10         67.48         83.60         9.96 o
   2   8  10        298.74        326.19        15.17 o
   3   8  10       1956.89       2103.54        42.75 o
   4   8  10       3284.12       3304.76        54.28 o
   5   8  10       1172.24       1216.06        34.99 o
   6   8  10         38.72         29.46         6.86 o
   7   8  10          0.01         -2.95         8.67 o
   8   8  10        147.92        163.85        22.10 o
   9   8  10          0.45         -0.66         6.55 o
  -7   9  10         21.12         26.77        13.80 o
  -6   9  10        264.77        258.63        28.58 o
  -5   9  10          1.24         -1.60         6.41 o
  -4   9  10         41.85         32.42        10.10 o
  -3   9  10         10.42         10.78         4.41 o
  -2   9  10        182.00        231.32        16.01 o
  -1   9  10         60.46         83.00        13.59 o
   0   9  10       1682.26       1680.15        55.60 o
   1   9  10          7.35         14.45         6.52 o
   2   9  10         55.94         62.15         6.73 o
   3   9  10       1066.18       1105.85        31.56 o
   4   9  10       2219.17       2303.22        46.23 o
   5   9  10        107.32        107.01        10.72 o
   6   9  10        174.90        188.16        16.26 o
   7   9  10          6.36          8.14         7.36 o
   8   9  10          2.56         -8.23         9.10 o
  -7  10  10         20.63          8.88        10.55 o
  -6  10  10          7.85          7.21         9.73 o
  -5  10  10          1.62          3.24         8.86 o
  -4  10  10         11.26         16.46         9.35 o
  -3  10  10          7.06         -2.70         6.00 o
  -2  10  10         26.29         27.68         6.59 o
  -1  10  10       1438.59       1494.07        36.97 o
   0  10  10         64.45         57.12         9.01 o
   1  10  10        457.89        486.93        26.49 o
   2  10  10        238.57        252.43        17.78 o
   3  10  10         17.16         12.81         5.96 o
   4  10  10        155.02        155.50        12.47 o
   5  10  10          1.08          2.31         3.92 o
   6  10  10          0.41         -1.42         4.64 o
   7  10  10         19.77         17.49         7.98 o
   8  10  10        144.51        154.77        21.64 o
  -6  11  10         59.04         50.52        25.23 o
  -5  11  10        143.46        129.17        20.29 o
  -4  11  10        143.97        145.39        20.17 o
  -3  11  10         70.19         60.32        19.73 o
  -2  11  10          1.20         -3.74        10.55 o
  -1  11  10          0.01         -9.14         9.14 o
   0  11  10       1021.72        995.99        33.56 o
   1  11  10        354.60        349.90        20.84 o
   2  11  10        163.60        119.88        12.94 o
   3  11  10          7.72          8.22         5.09 o
   4  11  10        104.39         79.53        12.08 o
   5  11  10         75.53         80.28        11.18 o
   6  11  10         34.92         46.61         9.97 o
   7  11  10          8.56         14.62        27.62 o
  -5  12  10        283.24        309.41        31.77 o
  -4  12  10        169.99        144.46        21.28 o
  -3  12  10        299.83        338.07        31.45 o
  -2  12  10          0.93         -5.94         7.89 o
  -1  12  10        176.28        193.08        23.61 o
   0  12  10         42.80         36.58         9.35 o
   1  12  10        176.24        168.18        19.76 o
   2  12  10         75.23         61.71        12.55 o
   3  12  10         67.60         95.43        16.74 o
   4  12  10        141.46        119.46        22.91 o
   5  12  10         53.61         60.87        12.66 o
   6  12  10          2.03          4.69         9.08 o
   7  12  10         74.51         99.20        35.27 o
  -4  13  10         79.67         71.01        15.84 o
  -3  13  10          0.13          1.96         8.06 o
  -2  13  10          4.47         -9.46         9.46 o
  -1  13  10         58.58         62.01        15.75 o
   0  13  10        435.30        485.79        33.71 o
   1  13  10          0.85         -3.62         7.50 o
   2  13  10          8.20          2.14        13.65 o
   3  13  10         11.92         -3.17        14.48 o
   4  13  10        554.01        586.29        54.94 o
   5  13  10         31.42         19.68         8.55 o
   6  13  10          1.58          4.87         7.90 o
  -3  14  10         60.14         65.56        15.87 o
  -2  14  10         53.84         58.77        14.89 o
  -1  14  10         11.07          3.05         5.74 o
   0  14  10         16.55         17.75         7.83 o
   1  14  10        151.49        172.64        21.82 o
   2  14  10         86.30         32.85        15.88 o
   3  14  10        168.89        158.34        23.08 o
   4  14  10        241.73        216.46        34.23 o
  -1  15  10         19.27         15.92         7.84 o
   0  15  10        463.24        515.24        38.64 o
   1  15  10          2.34         -9.80         9.80 o
   2  15  10        212.06        241.07        28.51 o
   3  15  10         92.93         53.97        15.20 o
  -2 -14  11         80.18        112.16        15.31 o
  -1 -14  11        147.80        166.90        19.96 o
   0 -14  11        111.30         94.84        14.95 o
   1 -14  11         11.07          4.62         7.89 o
   2 -14  11        178.55        204.91        23.16 o
   3 -14  11        312.77        326.48        28.72 o
  -4 -13  11          3.92         17.50        11.12 o
  -3 -13  11        245.01        250.29        21.54 o
  -2 -13  11         38.63         23.98         8.75 o
  -1 -13  11        142.74        159.91        18.90 o
   0 -13  11         16.51         21.73         7.76 o
   1 -13  11        234.07        251.75        29.56 o
   2 -13  11         29.40         16.07         8.23 o
   3 -13  11        201.08        175.39        21.98 o
   4 -13  11        267.10        295.65        26.55 o
   5 -13  11        113.82        132.14        18.51 o
  -5 -12  11          8.43         25.70         9.29 o
  -4 -12  11          5.19         -7.61         8.18 o
  -3 -12  11         54.56         55.90        12.00 o
  -2 -12  11        274.89        284.89        23.83 o
  -1 -12  11         73.71         90.02        13.91 o
   0 -12  11        151.08        157.78        16.79 o
   1 -12  11         12.89          4.47         7.37 o
   2 -12  11         17.23         13.16         5.71 o
   3 -12  11          1.13         -6.48         6.81 o
   4 -12  11        206.19        210.33        21.58 o
   5 -12  11        181.57        177.17        20.00 o
   6 -12  11         33.44         24.49        14.33 o
  -6 -11  11          7.99         18.84         8.50 o
  -5 -11  11         71.82        102.02        13.69 o
  -4 -11  11         61.06         68.09        11.34 o
  -3 -11  11         40.78         30.54         7.75 o
  -2 -11  11        170.46        179.33        16.64 o
  -1 -11  11         25.00         32.21         7.54 o
   0 -11  11        802.48        883.75        34.31 o
   1 -11  11         14.65          6.97         5.40 o
   2 -11  11        311.08        329.29        28.98 o
   3 -11  11        272.97        261.90        22.47 o
   4 -11  11        142.08        141.77        17.22 o
   5 -11  11          0.73          6.38        10.90 o
   6 -11  11        119.57        129.24        23.88 o
   7 -11  11         10.49         -9.65        10.75 o
  -6 -10  11        162.50        152.70        18.94 o
  -5 -10  11          6.21          0.95         5.89 o
  -4 -10  11        249.25        260.11        14.93 o
  -3 -10  11         65.93         50.11         6.72 o
  -2 -10  11        180.48        162.08        11.02 o
  -1 -10  11        669.60        698.43        23.57 o
   0 -10  11        592.49        621.40        27.50 o
   1 -10  11         86.60         82.33         9.81 o
   2 -10  11        114.73        113.34        13.51 o
   3 -10  11        354.59        344.28        21.52 o
   4 -10  11         31.47         22.05         6.89 o
   5 -10  11        478.17        489.08        32.78 o
   6 -10  11         14.01         13.43         8.24 o
   7 -10  11         60.29         67.38        15.48 o
  -7  -9  11          8.97         -3.75         8.23 o
  -6  -9  11          4.66          8.78         9.69 o
  -5  -9  11         25.76         20.13        12.08 o
  -4  -9  11          4.72         -0.20         3.67 o
  -3  -9  11         18.95         14.23         3.80 o
  -2  -9  11        276.51        255.19        13.32 o
  -1  -9  11          8.69         10.27         3.91 o
   0  -9  11        317.67        333.56        15.37 o
   1  -9  11        291.53        306.86        15.36 o
   2  -9  11        367.90        342.81        15.91 o
   3  -9  11        154.48        164.58        23.84 o
   4  -9  11         70.82         60.78        12.95 o
   5  -9  11         88.75         91.51        12.38 o
   6  -9  11        131.45        131.60        15.14 o
   7  -9  11         60.56         65.55        11.91 o
   8  -9  11        205.46        242.12        23.48 o
  -7  -8  11          2.11          2.24         6.43 o
  -6  -8  11        180.50        175.22        15.73 o
  -5  -8  11        189.56        193.61        15.62 o
  -4  -8  11         44.22         33.94         6.26 o
  -3  -8  11         35.57         29.92         5.23 o
  -2  -8  11       1125.96       1088.34        28.09 o
  -1  -8  11        193.37        198.54        10.99 o
   0  -8  11         97.11         88.22         6.60 o
   1  -8  11        175.05        152.68        10.14 o
   2  -8  11        133.22        147.18        10.10 o
   3  -8  11         49.22         57.77         7.16 o
   4  -8  11        262.34        276.85        21.89 o
   5  -8  11         20.46         27.41         6.98 o
   6  -8  11        613.94        624.75        31.71 o
   7  -8  11          3.00          0.72         5.86 o
   8  -8  11         18.47         -2.48         9.14 o
  -8  -7  11         29.78         25.55        10.43 o
  -7  -7  11         30.44         45.13        10.07 o
  -6  -7  11         39.19         26.31         8.56 o
  -5  -7  11        192.80        217.83        16.22 o
  -4  -7  11        151.06        136.77         9.84 o
  -3  -7  11        584.29        580.85        19.66 o
  -2  -7  11        482.22        490.07        18.58 o
  -1  -7  11        765.07        750.83        21.93 o
   0  -7  11        230.69        244.89        10.59 o
   1  -7  11       1273.05       1321.53        23.72 o
   2  -7  11        424.44        440.88        16.67 o
   3  -7  11         54.65         48.83         5.60 o
   4  -7  11        141.80        137.88        12.01 o
   5  -7  11         94.54        121.95        13.23 o
   6  -7  11        165.83        163.96        16.47 o
   7  -7  11         34.02         27.10         7.32 o
   8  -7  11         19.75         42.86         9.95 o
   9  -7  11          7.52          1.66         8.68 o
  -8  -6  11         70.20         53.39        11.38 o
  -7  -6  11         67.15         75.69        11.36 o
  -6  -6  11        570.34        602.60        28.19 o
  -5  -6  11         13.70         11.85         4.74 o
  -4  -6  11        736.23        782.81        22.52 o
  -3  -6  11        267.08        249.64        12.62 o
  -2  -6  11        133.89        132.42         7.82 o
  -1  -6  11        593.38        495.94        14.64 o
   0  -6  11        221.23        181.25         9.20 o
   1  -6  11        261.61        293.27        10.22 o
   2  -6  11        181.32        156.62         8.14 o
   3  -6  11        478.05        495.26        16.33 o
   4  -6  11        399.55        413.02        13.85 o
   5  -6  11         38.25         36.75         7.06 o
   6  -6  11        292.84        258.18        19.48 o
   7  -6  11         63.69         70.72        11.85 o
   8  -6  11          1.36         -0.67         5.43 o
   9  -6  11         98.22        104.71        15.70 o
  -8  -5  11          0.49         -7.46         7.46 o
  -7  -5  11          0.56         -1.44         5.50 o
  -6  -5  11          2.55          5.77         5.48 o
  -5  -5  11        710.91        680.04        21.27 o
  -4  -5  11         14.72          8.74         3.10 o
  -3  -5  11        471.91        485.29        16.30 o
  -2  -5  11         34.87         11.43         2.92 o
  -1  -5  11         93.84         93.14         5.41 o
   0  -5  11        417.70        393.58        12.15 o
   1  -5  11        452.20        443.17        11.97 o
   2  -5  11        344.35        411.43        13.21 o
   3  -5  11         78.04         86.18         5.88 o
   4  -5  11        956.35        922.86        21.87 o
   5  -5  11         71.70         69.99         8.14 o
   6  -5  11        611.61        658.21        37.12 o
   7  -5  11        521.41        418.01        27.77 o
   8  -5  11        239.86        231.48        22.00 o
   9  -5  11        231.08        254.13        24.33 o
  -8  -4  11         72.54         46.14        10.91 o
  -7  -4  11        168.80        159.34        15.10 o
  -6  -4  11          0.44         -1.94         6.09 o
  -5  -4  11        141.65        117.29         8.67 o
  -4  -4  11        149.98        133.99         8.87 o
  -3  -4  11         19.34         17.33         3.68 o
  -2  -4  11        329.17        267.62         8.79 o
  -1  -4  11        795.40        774.94        14.55 o
   0  -4  11        355.17        308.27        10.29 o
   1  -4  11       1216.01       1219.94        16.73 o
   2  -4  11       1790.30       1771.28        25.21 o
   3  -4  11         73.29         72.72         5.85 o
   4  -4  11        179.06        172.00         8.93 o
   5  -4  11         55.62         53.63         6.73 o
   6  -4  11          9.09          5.84        10.78 o
   7  -4  11        164.27        163.47        22.32 o
   8  -4  11         82.48         90.14        14.44 o
   9  -4  11        194.42        185.59        20.49 o
  10  -4  11         96.57        118.47        20.97 o
  -9  -3  11         57.02         46.04        11.06 o
  -8  -3  11         24.76         30.37         9.79 o
  -7  -3  11        105.69         79.66        10.84 o
  -6  -3  11          0.01         -5.88         6.59 o
  -5  -3  11        318.55        287.00        12.94 o
  -4  -3  11         29.19         29.88         4.12 o
  -3  -3  11        229.95        208.18        10.77 o
  -2  -3  11       1711.40       1826.77        18.09 o
  -1  -3  11        846.31        680.71        12.67 o
   0  -3  11        584.59        660.44        14.22 o
   1  -3  11         48.89         78.12         4.35 o
   2  -3  11        396.11        383.78         9.32 o
   3  -3  11       1152.78       1096.49        22.15 o
   4  -3  11       2317.69       2463.68        38.65 o
   5  -3  11        180.64        168.24        11.32 o
   6  -3  11       2357.57       2400.33        60.97 o
   7  -3  11          1.38         16.64         8.03 o
   8  -3  11         15.62         26.29         7.84 o
   9  -3  11        145.62        125.55        16.74 o
  10  -3  11        127.12        116.66        21.11 o
  -9  -2  11         66.46        101.66        16.10 o
  -8  -2  11         41.20         22.48         7.13 o
  -7  -2  11        368.87        328.72        21.80 o
  -6  -2  11        163.03        183.16        15.34 o
  -5  -2  11        213.81        221.73        10.99 o
  -4  -2  11       1293.61       1214.49        25.08 o
  -3  -2  11         52.91         43.96         5.07 o
  -2  -2  11       6717.20       6637.59        52.41 o
  -1  -2  11       1089.93       1051.74        16.09 o
   0  -2  11        695.84        510.67        10.34 o
   1  -2  11        145.67        143.24         5.46 o
   2  -2  11          1.20         -1.72         1.72 o
   3  -2  11       1282.24       1426.68        16.38 o
   4  -2  11       1032.74       1118.01        24.97 o
   5  -2  11       1561.67       1637.67        26.98 o
   6  -2  11       3081.95       3309.82        47.52 o
   7  -2  11        252.75        252.44        21.19 o
   8  -2  11        194.67        149.58        17.19 o
   9  -2  11        189.79        196.67        25.80 o
  10  -2  11          1.18          5.48         8.21 o
  -9  -1  11        235.32        253.10        21.11 o
  -8  -1  11         12.69         31.70        10.57 o
  -7  -1  11         12.62          2.06         7.46 o
  -6  -1  11          1.13          1.66         5.72 o
  -5  -1  11       2052.69       2001.66        34.67 o
  -4  -1  11          2.53          2.11         4.23 o
  -3  -1  11       1817.98       1796.74        34.38 o
  -2  -1  11       1219.24       1365.21        25.90 o
  -1  -1  11       3728.50       3625.82        27.26 o
   0  -1  11         43.51         43.19         4.34 o
   1  -1  11       4737.47       4261.99        40.31 o
   2  -1  11          6.00          5.90         1.81 o
   3  -1  11         30.53         23.34         2.25 o
   4  -1  11        217.97        181.81         8.36 o
   5  -1  11        542.83        590.13        16.25 o
   6  -1  11         83.77         59.81         7.67 o
   7  -1  11        206.96        222.34        19.98 o
   8  -1  11        219.76        185.38        18.89 o
   9  -1  11         32.16         32.27        11.67 o
  10  -1  11        156.17        163.99        24.76 o
  -9   0  11         77.26         76.98        13.39 o
  -8   0  11        265.14        308.48        22.56 o
  -7   0  11          9.57          4.54         6.06 o
  -6   0  11        898.24        969.53        27.70 o
  -5   0  11         17.91         16.00         6.64 o
  -4   0  11       1176.81       1157.53        34.85 o
  -3   0  11        291.70        254.69        13.27 o
  -2   0  11       1970.40       2025.45        35.81 o
  -1   0  11       1339.11       1251.78        29.65 o
   0   0  11         42.16        128.24        10.88 o
   1   0  11         24.99         42.16         6.55 o
   2   0  11       5224.10       5211.82        38.90 o
   3   0  11       2200.12       2248.44        27.09 o
   4   0  11        178.82        180.62         8.38 o
   5   0  11         12.75          6.34         2.44 o
   6   0  11         47.14         50.08         6.99 o
   7   0  11        352.67        316.58        23.29 o
   8   0  11          0.21          7.75         6.19 o
   9   0  11         29.79         24.35        10.80 o
  10   0  11         50.78         39.88        12.78 o
  -9   1  11        162.93        175.33        17.84 o
  -8   1  11         89.22        106.85        13.58 o
  -7   1  11        557.86        568.86        25.93 o
  -6   1  11         46.91         27.55         7.23 o
  -5   1  11        877.49        825.49        31.50 o
  -4   1  11          6.62          9.59         4.22 o
  -3   1  11        821.19        753.00        18.68 o
  -2   1  11        169.71        177.63        12.32 o
  -1   1  11       2764.19       2890.00        29.77 o
   0   1  11       1745.48       1713.91        35.69 o
   1   1  11        299.60        522.17        10.99 o
   2   1  11       1880.10       1970.22        23.92 o
   3   1  11       2205.07       2224.75        27.02 o
   4   1  11       1668.43       1496.58        27.09 o
   5   1  11          5.13         10.11         1.86 o
   6   1  11       1204.74       1247.62        36.32 o
   7   1  11         72.03         58.53        10.74 o
   8   1  11        441.97        480.61        30.03 o
   9   1  11          8.16          0.20         7.42 o
  10   1  11         28.73         42.00        13.89 o
  -9   2  11         87.93        133.58        15.79 o
  -8   2  11        520.49        608.60        31.20 o
  -7   2  11          0.57          0.83         4.49 o
  -6   2  11        574.55        568.12        27.89 o
  -5   2  11         78.21         71.26         9.83 o
  -4   2  11          2.85         -0.65         2.46 o
  -3   2  11        329.38        363.42        14.74 o
  -2   2  11       1174.59       1056.92        26.08 o
  -1   2  11       2457.92       2280.40        61.83 o
   0   2  11          1.69          3.07         1.84 o
   1   2  11       3506.56       3565.78        41.23 o
   2   2  11       1966.67       1921.89        27.00 o
   3   2  11       4659.21       4740.96        45.64 o
   4   2  11       1508.00       1514.46        41.45 o
   5   2  11        733.24        723.73        13.77 o
   6   2  11         26.32         23.05         3.12 o
   7   2  11       1444.88       1401.69        49.08 o
   8   2  11         87.67         91.14        13.58 o
   9   2  11        467.58        463.98        40.27 o
  10   2  11         25.18         37.83        12.87 o
  -9   3  11          1.09          4.08         5.70 o
  -8   3  11         36.84         29.13         7.54 o
  -7   3  11        274.14        254.71        17.59 o
  -6   3  11         64.93         48.65         9.29 o
  -5   3  11        480.57        476.32        24.39 o
  -4   3  11        151.68        136.64        10.35 o
  -3   3  11        151.68        166.67        10.73 o
  -2   3  11         17.79         15.42         3.88 o
  -1   3  11       4940.50       4830.92        71.08 o
   0   3  11        846.15        783.36        20.29 o
   1   3  11        430.43        493.24        12.83 o
   2   3  11       1673.01       1707.05        26.41 o
   3   3  11       1618.57       1498.30        24.73 o
   4   3  11       3951.35       3824.02        49.66 o
   5   3  11        432.17        424.47        15.32 o
   6   3  11         35.93         26.82         5.64 o
   7   3  11        412.71        398.13        26.58 o
   8   3  11          0.19         -0.20         6.03 o
   9   3  11          4.06          3.18         7.39 o
  10   3  11         73.62         59.34        15.69 o
  -8   4  11         31.91         31.55         7.00 o
  -7   4  11        447.78        442.09        23.06 o
  -6   4  11        267.98        248.61        19.11 o
  -5   4  11          0.45         -2.05         5.48 o
  -4   4  11       1009.89       1069.05        38.00 o
  -3   4  11         46.67         35.84         5.27 o
  -2   4  11       1729.70       1607.33        35.74 o
  -1   4  11        116.03        104.11         6.82 o
   0   4  11       3709.02       3650.62        47.13 o
   1   4  11       2084.95       2074.39        28.14 o
   2   4  11        451.43        484.25        13.90 o
   3   4  11        130.09        148.03        11.00 o
   4   4  11        148.09        176.90        11.49 o
   5   4  11        216.89        199.39        10.20 o
   6   4  11        499.11        500.71        21.97 o
   7   4  11         23.65          5.09         5.61 o
   8   4  11          6.70          7.67         8.90 o
   9   4  11         28.66         28.09        10.40 o
  10   4  11         44.68         46.76        15.30 o
  -8   5  11         23.74         11.93         5.83 o
  -7   5  11        104.25         90.38        10.95 o
  -6   5  11         18.13          6.69         6.78 o
  -5   5  11       1489.34       1484.32        48.16 o
  -4   5  11        115.08        135.86        15.75 o
  -3   5  11       1354.57       1415.09        47.92 o
  -2   5  11        133.90        151.90         8.75 o
  -1   5  11       2106.64       1888.08        40.69 o
   0   5  11        888.01        746.62        28.25 o
   1   5  11        540.80        509.83        13.54 o
   2   5  11       1509.59       1464.96        43.30 o
   3   5  11        228.46        210.34        12.14 o
   4   5  11       1290.04       1196.44        34.24 o
   5   5  11         56.71         58.94         6.24 o
   6   5  11         55.39         39.12         6.86 o
   7   5  11          7.99         18.30        11.53 o
   8   5  11         58.95         46.95        11.75 o
   9   5  11         94.53         86.52        17.82 o
  -8   6  11        187.53        194.73        18.58 o
  -7   6  11         26.77          8.40         4.71 o
  -6   6  11        183.80        162.80        15.59 o
  -5   6  11         91.64         87.84        13.38 o
  -4   6  11       3709.75       3831.43        81.48 o
  -3   6  11        365.33        371.60        24.24 o
  -2   6  11         17.02         22.74         4.05 o
  -1   6  11         61.40         55.23         6.67 o
   0   6  11       1005.19       1058.71        21.82 o
   1   6  11        160.04        144.93         9.85 o
   2   6  11          2.29          4.11         3.57 o
   3   6  11       2532.60       2548.19        49.20 o
   4   6  11        121.05        118.36         9.98 o
   5   6  11        343.40        301.72        18.60 o
   6   6  11        569.78        571.82        22.68 o
   7   6  11       1310.48       1355.86        59.99 o
   8   6  11        241.49        193.28        24.78 o
   9   6  11        326.73        402.60        37.45 o
  -8   7  11         67.95         90.24        15.28 o
  -7   7  11        367.79        382.89        28.19 o
  -6   7  11         14.24          8.66         7.80 o
  -5   7  11        298.21        277.97        23.74 o
  -4   7  11         17.07         10.43         7.31 o
  -3   7  11       1009.04       1089.75        41.37 o
  -2   7  11       1015.84        999.64        31.39 o
  -1   7  11         44.28         35.66         7.60 o
   0   7  11        948.21       1016.64        38.22 o
   1   7  11        266.61        251.68        12.48 o
   2   7  11        100.71        107.41         9.58 o
   3   7  11         23.19         22.18         5.06 o
   4   7  11        618.71        580.00        22.58 o
   5   7  11         34.02         21.71         5.54 o
   6   7  11        301.02        322.16        20.39 o
   7   7  11         11.12         11.25         7.85 o
   8   7  11        478.94        459.15        37.48 o
   9   7  11         20.73         12.44         9.06 o
  -7   8  11         30.79         29.46         8.71 o
  -6   8  11        339.78        329.17        53.06 o
  -5   8  11        204.60        188.28        23.32 o
  -4   8  11         98.21         68.75        17.07 o
  -3   8  11        252.74        215.36        16.10 o
  -2   8  11        196.13        188.78        18.32 o
  -1   8  11        186.44        172.38        13.56 o
   0   8  11         54.72         40.08        10.66 o
   1   8  11        471.31        490.34        14.95 o
   2   8  11        172.21        178.46        11.54 o
   3   8  11       3245.54       3316.23        67.87 o
   4   8  11        295.26        330.23        23.95 o
   5   8  11       1091.27       1105.86        33.84 o
   6   8  11        112.60        100.51        11.78 o
   7   8  11        113.51        113.97        17.98 o
   8   8  11          8.88         -2.59         8.33 o
   9   8  11         11.42          3.34         8.12 o
  -7   9  11         64.38         51.55        44.78 o
  -6   9  11        520.84        630.41        44.90 o
  -5   9  11         21.77         19.71         9.78 o
  -4   9  11        100.89         76.81        11.20 o
  -3   9  11        207.02        191.87        15.45 o
  -2   9  11          3.06          5.69         4.74 o
  -1   9  11        843.66        855.93        30.80 o
   0   9  11          9.35          8.14        16.60 o
   1   9  11        287.16        310.99        23.85 o
   2   9  11          0.81         -3.82         3.82 o
   3   9  11        178.09        143.34        11.60 o
   4   9  11       1052.31       1007.30        31.11 o
   5   9  11          4.80          6.63         4.09 o
   6   9  11          2.75          0.37         5.44 o
   7   9  11        101.65         86.77        14.20 o
   8   9  11         40.37         47.02        11.38 o
  -6  10  11        112.23        107.16        45.64 o
  -5  10  11         22.93         11.96         6.87 o
  -4  10  11        941.79        946.79        36.73 o
  -3  10  11        124.62        129.82        13.22 o
  -2  10  11          7.39         11.27         4.87 o
  -1  10  11        102.12         88.83        15.66 o
   0  10  11        826.87        880.16        33.19 o
   1  10  11        544.03        584.42        29.72 o
   2  10  11         45.99         41.76         9.53 o
   3  10  11        175.70        209.04        20.95 o
   4  10  11          1.32          4.60         5.49 o
   5  10  11          1.03          6.62         4.12 o
   6  10  11          1.21         -1.77         4.98 o
   7  10  11          0.69          0.47         5.62 o
   8  10  11          3.05         12.02         9.92 o
  -6  11  11          2.20        -10.69        19.79 o
  -5  11  11        739.80        764.82        47.57 o
  -4  11  11        134.63        111.93        28.12 o
  -3  11  11        854.77        931.38        49.63 o
  -2  11  11         15.52          0.65         6.82 o
  -1  11  11        472.72        506.95        37.47 o
   0  11  11        193.65        269.88        27.45 o
   1  11  11         17.91         14.45         5.88 o
   2  11  11        360.96        355.37        22.51 o
   3  11  11          3.55         -2.91         4.52 o
   4  11  11        290.36        325.16        21.58 o
   5  11  11          2.92          0.09         5.48 o
   6  11  11          0.57         -6.44         6.44 o
   7  11  11         10.86          8.31        13.18 o
  -5  12  11         17.19         33.12        12.07 o
  -4  12  11        547.85        560.85        52.73 o
  -3  12  11         15.89         14.65         9.02 o
  -2  12  11        215.27        221.42        33.43 o
  -1  12  11        102.10        150.50        18.22 o
   0  12  11          3.44         10.59         6.70 o
   1  12  11         57.96         26.38         9.07 o
   2  12  11        733.83        761.47        44.00 o
   3  12  11          1.23         -7.96         7.96 o
   4  12  11         87.81         74.39        15.26 o
   5  12  11         36.29         44.21        10.61 o
   6  12  11          0.04        -10.90        13.78 o
  -4  13  11          1.89          3.00        10.72 o
  -3  13  11         18.10         32.27        19.47 o
  -2  13  11        170.12        194.82        28.85 o
  -1  13  11         68.23         83.07        14.97 o
   0  13  11        152.70        130.81        22.28 o
   1  13  11        184.74        179.90        21.86 o
   2  13  11        197.69        133.18        18.97 o
   3  13  11          4.32          6.49         8.37 o
   4  13  11         71.61         52.92        17.12 o
   5  13  11         97.85        124.91        18.19 o
  -3  14  11         13.19         18.29         9.11 o
  -2  14  11         12.31          6.97         7.51 o
  -1  14  11          1.57         -7.75         7.75 o
   0  14  11        149.39        190.17        27.37 o
   1  14  11        105.87         93.26        16.74 o
   2  14  11         77.31         64.02        14.09 o
   3  14  11          0.20         -5.68         9.31 o
   4  14  11        320.65        337.53        34.80 o
   0  15  11          2.16          3.77        10.07 o
   1  15  11        281.78        246.05        36.74 o
   2  15  11        197.60        193.42        31.34 o
  -2 -14  12         77.58         76.93        14.31 o
  -1 -14  12         29.18         10.61         5.84 o
   0 -14  12         64.11         69.34        13.39 o
   1 -14  12         28.44         14.71         9.83 o
   2 -14  12        196.36        168.30        18.86 o
   3 -14  12         15.34         18.29         7.43 o
  -3 -13  12          2.82         -0.06         6.66 o
  -2 -13  12        169.30        188.86        18.87 o
  -1 -13  12         75.50         58.87        10.72 o
   0 -13  12        713.09        819.03        36.87 o
   1 -13  12         42.90         32.09         9.09 o
   2 -13  12          8.46         16.18         9.13 o
   3 -13  12         61.57         51.99        12.39 o
   4 -13  12         16.01         25.62         9.27 o
  -4 -12  12          1.76         12.82         7.50 o
  -3 -12  12         16.11         17.40         6.82 o
  -2 -12  12         83.76         72.72        11.46 o
  -1 -12  12        139.29        146.45        15.61 o
   0 -12  12         63.31         66.50        11.71 o
   1 -12  12        690.22        716.99        35.10 o
   2 -12  12        176.94        183.03        20.21 o
   3 -12  12          6.12          6.88         5.91 o
   4 -12  12         18.32         26.12         9.69 o
   5 -12  12         19.22         23.98        21.48 o
   6 -12  12        159.22        197.54        21.91 o
  -5 -11  12          0.20          8.09         9.26 o
  -4 -11  12        411.36        436.17        32.97 o
  -3 -11  12          9.80         15.29         5.55 o
  -2 -11  12         34.09         34.98         8.10 o
  -1 -11  12         10.65          2.24         5.16 o
   0 -11  12          9.02         14.41         5.98 o
   1 -11  12        129.82        135.65        14.96 o
   2 -11  12         83.40         96.79        12.69 o
   3 -11  12        117.14        134.00        15.13 o
   4 -11  12          1.32         -0.48         4.89 o
   5 -11  12        264.74        177.81        28.36 o
   6 -11  12          0.21         -3.95         7.30 o
  -6 -10  12         34.42         28.87        10.60 o
  -5 -10  12         56.46         63.76        16.54 o
  -4 -10  12          0.11          0.27         4.37 o
  -3 -10  12        477.97        480.47        19.84 o
  -2 -10  12        122.38        132.18        10.39 o
  -1 -10  12         21.02         27.99         5.78 o
   0 -10  12        155.81        158.72        14.55 o
   1 -10  12        249.42        269.01        17.87 o
   2 -10  12        280.09        294.26        18.36 o
   3 -10  12          5.21          3.67         5.20 o
   4 -10  12         16.13         12.84         5.52 o
   5 -10  12         78.97         64.56        13.10 o
   6 -10  12        328.57        321.43        36.89 o
   7 -10  12          3.96         -3.95         7.73 o
  -7  -9  12         10.79          5.31         8.08 o
  -6  -9  12         32.68         57.68        10.50 o
  -5  -9  12         56.94         59.30        10.36 o
  -4  -9  12          0.67         -4.56         4.56 o
  -3  -9  12         65.37         76.61         8.52 o
  -2  -9  12        304.53        318.16        15.40 o
  -1  -9  12        290.79        320.73        14.95 o
   0  -9  12        212.96        217.43        12.83 o
   1  -9  12        157.16        150.43        10.80 o
   2  -9  12        274.49        258.92        14.23 o
   3  -9  12       1064.45       1010.78        28.55 o
   4  -9  12         90.17         74.39        12.46 o
   5  -9  12        676.70        640.19        28.26 o
   6  -9  12        288.27        271.29        21.82 o
   7  -9  12         56.41         75.34        14.79 o
   8  -9  12          5.76          4.45         6.41 o
  -7  -8  12          8.40          2.99         5.74 o
  -6  -8  12         79.65         61.17         9.67 o
  -5  -8  12        152.86        156.44        14.29 o
  -4  -8  12        378.95        362.61        15.33 o
  -3  -8  12        843.83        832.61        26.33 o
  -2  -8  12        355.41        346.67        16.51 o
  -1  -8  12        596.64        613.07        20.00 o
   0  -8  12        214.49        244.27        11.06 o
   1  -8  12        110.03        116.18         9.09 o
   2  -8  12        465.35        384.83        16.64 o
   3  -8  12         12.57          8.95         3.63 o
   4  -8  12        461.12        544.76        27.10 o
   5  -8  12        806.68        762.66        33.39 o
   6  -8  12        361.02        377.32        25.03 o
   7  -8  12         11.29          1.22         5.35 o
   8  -8  12          2.56          7.84         7.68 o
  -7  -7  12          6.10          8.14         6.34 o
  -6  -7  12        148.40        138.99        14.29 o
  -5  -7  12         31.12         22.01         8.53 o
  -4  -7  12         70.53         63.20         6.98 o
  -3  -7  12        142.77        139.78         9.97 o
  -2  -7  12        804.20        830.37        23.12 o
  -1  -7  12        566.53        550.81        19.39 o
   0  -7  12        575.61        549.13        17.06 o
   1  -7  12         54.73         41.27         5.57 o
   2  -7  12        584.39        648.61        20.61 o
   3  -7  12         39.97         36.02         5.80 o
   4  -7  12         45.37         26.55         5.82 o
   5  -7  12        194.30        226.62        18.46 o
   6  -7  12        251.24        240.17        19.70 o
   7  -7  12         47.49         37.37         8.58 o
   8  -7  12          7.53          6.58         6.63 o
   9  -7  12         73.06         86.24        14.77 o
  -8  -6  12         55.20         26.96        15.89 o
  -7  -6  12          0.59          2.96         5.39 o
  -6  -6  12          3.11         13.69         6.25 o
  -5  -6  12        584.66        639.38        28.92 o
  -4  -6  12        126.45        121.95         9.13 o
  -3  -6  12         24.16         18.17         4.16 o
  -2  -6  12       1410.83       1342.86        25.27 o
  -1  -6  12        101.97        107.40         7.25 o
   0  -6  12         58.51         59.64         5.22 o
   1  -6  12          3.50          2.45         2.22 o
   2  -6  12        283.19        274.19        10.90 o
   3  -6  12        179.71        157.19         9.51 o
   4  -6  12          8.97          6.96         3.26 o
   5  -6  12         73.43         72.88         9.10 o
   6  -6  12        304.82        332.12        33.47 o
   7  -6  12         59.35         52.17        15.44 o
   8  -6  12          2.54         -6.01         6.97 o
   9  -6  12          0.89          1.50         7.63 o
  -8  -5  12         38.16         47.28        12.69 o
  -7  -5  12         43.89         23.18        10.90 o
  -6  -5  12        292.61        265.06        19.22 o
  -5  -5  12        322.88        342.50        20.67 o
  -4  -5  12        194.75        192.88        11.02 o
  -3  -5  12        275.07        287.40        10.76 o
  -2  -5  12        125.46        108.72         6.90 o
  -1  -5  12        449.31        452.24        13.84 o
   0  -5  12         37.19         29.89         3.70 o
   1  -5  12        835.37        967.94        18.62 o
   2  -5  12         91.51        116.55         6.38 o
   3  -5  12       1951.85       1910.85        28.40 o
   4  -5  12        502.44        484.13        19.11 o
   5  -5  12         31.59         27.43         5.44 o
   6  -5  12        183.99        177.79        19.81 o
   7  -5  12        724.25        658.93        35.30 o
   8  -5  12          5.79          3.07         5.71 o
   9  -5  12        286.10        292.94        26.22 o
  -8  -4  12          3.19         -1.87         7.21 o
  -7  -4  12          3.04          4.24         5.09 o
  -6  -4  12          4.12         10.56         8.17 o
  -5  -4  12          5.29          0.77         3.74 o
  -4  -4  12         13.89         12.26         3.71 o
  -3  -4  12         30.85         21.72         3.64 o
  -2  -4  12          4.54          4.19         1.82 o
  -1  -4  12        560.14        511.55        14.07 o
   0  -4  12       1712.77       1678.34        24.71 o
   1  -4  12        844.47        829.26        14.17 o
   2  -4  12        511.06        546.76        11.71 o
   3  -4  12        498.81        509.87        16.33 o
   4  -4  12        750.53        790.25        19.51 o
   5  -4  12        687.13        706.73        25.22 o
   6  -4  12          0.72         -3.73         6.93 o
   7  -4  12         51.96         54.66        15.41 o
   8  -4  12        352.25        409.30        29.02 o
   9  -4  12         11.94         18.05         8.84 o
  -8  -3  12         48.22         38.82         9.67 o
  -7  -3  12        216.37        189.51        17.41 o
  -6  -3  12         62.44         61.67         9.81 o
  -5  -3  12         14.81         10.76         4.62 o
  -4  -3  12       1014.30        988.81        28.92 o
  -3  -3  12        288.39        618.28        38.97 o
  -2  -3  12         30.79         20.74         3.63 o
  -1  -3  12         57.56         41.82         3.90 o
   0  -3  12        618.40        632.45        14.34 o
   1  -3  12         74.37         56.69         3.86 o
   2  -3  12          1.64          2.19         3.18 o
   3  -3  12       2059.61       2170.69        32.19 o
   4  -3  12        157.03        149.07        10.03 o
   5  -3  12        654.52        626.25        20.13 o
   6  -3  12       1872.37       1877.78        45.76 o
   7  -3  12         47.13         33.55         8.31 o
   8  -3  12         31.76         24.20         8.41 o
   9  -3  12        195.79        212.10        22.15 o
  10  -3  12          4.02         11.57         9.61 o
  -8  -2  12          2.93         -1.24         7.96 o
  -7  -2  12         15.00          7.15         5.12 o
  -6  -2  12         23.05         20.52         5.79 o
  -5  -2  12        410.87        451.15        20.30 o
  -4  -2  12        320.60        287.35        15.73 o
  -3  -2  12          4.70          1.09         2.63 o
  -2  -2  12        804.89        861.15        19.08 o
  -1  -2  12       1230.69       1250.89        28.38 o
   0  -2  12         52.18         70.77         3.95 o
   1  -2  12       4482.70       4666.02        31.12 o
   2  -2  12       1124.95       1175.18        19.26 o
   3  -2  12       1094.16       1100.13        16.32 o
   4  -2  12        224.23        248.54        12.48 o
   5  -2  12          6.66         12.12         3.15 o
   6  -2  12          3.29          6.79         5.14 o
   7  -2  12        280.86        296.78        23.45 o
   8  -2  12          1.13          3.98         7.32 o
   9  -2  12          2.29          2.27         6.00 o
  10  -2  12         96.13        123.31        21.34 o
  -9  -1  12         25.18         21.67         9.07 o
  -8  -1  12        222.63        224.86        22.50 o
  -7  -1  12         43.82         37.90         8.47 o
  -6  -1  12         38.37         32.97         7.60 o
  -5  -1  12          0.20          1.53         5.54 o
  -4  -1  12       1191.41       1195.84        36.11 o
  -3  -1  12        315.39        285.76        14.02 o
  -2  -1  12         65.93         82.54         6.41 o
  -1  -1  12       4399.78       4438.31        57.91 o
   0  -1  12       1310.72       1219.47        20.85 o
   1  -1  12        140.43        141.81         4.87 o
   2  -1  12       2158.87       2407.49        28.52 o
   3  -1  12        691.82        710.42        13.46 o
   4  -1  12        246.88        278.30        11.30 o
   5  -1  12          0.60         -2.51         2.51 o
   6  -1  12          9.67         20.76         5.01 o
   7  -1  12       1160.76       1067.81        43.68 o
   8  -1  12        363.19        366.09        26.98 o
   9  -1  12          0.13        -11.75        14.05 o
  10  -1  12          0.02         -3.09        11.39 o
  -9   0  12        114.67        126.24        17.35 o
  -8   0  12          9.82         22.59        14.91 o
  -7   0  12         12.74          1.22         5.37 o
  -6   0  12         14.67         72.83        14.80 o
  -5   0  12       1997.11       2053.71        55.57 o
  -4   0  12        199.33        188.54        14.58 o
  -3   0  12       2687.62       2677.05        43.44 o
  -2   0  12          4.53          2.32         2.25 o
  -1   0  12         83.54         60.24         7.04 o
   0   0  12        272.91        295.85        12.28 o
   1   0  12        784.50        985.40        22.14 o
   2   0  12        194.57        223.26        10.04 o
   3   0  12       1315.54       1491.89        23.78 o
   4   0  12       3079.45       3068.27        36.89 o
   5   0  12        427.69        443.36        13.07 o
   6   0  12        149.71        138.98        11.54 o
   7   0  12        267.66        248.44        21.21 o
   8   0  12        634.42        647.78        35.76 o
   9   0  12          5.33          5.11         8.82 o
  10   0  12          5.29         12.21         9.97 o
  -8   1  12        201.00        225.89        22.63 o
  -7   1  12         40.10         32.83         8.09 o
  -6   1  12         18.30         19.20         5.85 o
  -5   1  12          7.17          6.76         5.92 o
  -4   1  12        190.05        176.00         9.82 o
  -3   1  12        406.99        348.83        18.69 o
  -2   1  12       2306.52       2325.56        45.19 o
  -1   1  12        147.92        125.11         8.09 o
   0   1  12       1246.08       1246.60        27.67 o
   1   1  12       1460.37       1477.93        20.13 o
   2   1  12        437.68        401.51        12.27 o
   3   1  12        644.32        601.96        14.71 o
   4   1  12        219.66        212.86         8.31 o
   5   1  12        390.41        357.94        10.00 o
   6   1  12        263.72        265.32        15.67 o
   7   1  12        754.21        651.27        34.12 o
   8   1  12          8.65         11.07         7.23 o
   9   1  12        339.88        311.42        32.81 o
  10   1  12          5.41          7.53        10.93 o
  -8   2  12          6.74          5.79         7.17 o
  -7   2  12         38.85         51.20         9.71 o
  -6   2  12          0.18          1.03         5.13 o
  -5   2  12        243.86        277.02        19.08 o
  -4   2  12          9.30          6.34         4.50 o
  -3   2  12        849.50        822.93        23.64 o
  -2   2  12         98.49         87.99         6.95 o
  -1   2  12        675.08        673.15        13.98 o
   0   2  12       2241.33       1954.56        26.72 o
   1   2  12        137.10        135.55         6.93 o
   2   2  12        115.01        184.74        10.88 o
   3   2  12       1283.59       1489.41        26.37 o
   4   2  12       2383.22       2410.17        39.28 o
   5   2  12        710.35        683.53        13.23 o
   6   2  12        111.81        119.47        10.57 o
   7   2  12        231.95        237.70        21.09 o
   8   2  12         75.57         44.80        12.98 o
   9   2  12          4.96          4.89         8.75 o
  10   2  12        280.21        335.59        35.91 o
  -8   3  12         16.48          8.43         7.72 o
  -7   3  12        290.07        235.66        19.59 o
  -6   3  12          3.18          2.37         5.07 o
  -5   3  12        272.81        244.97        17.83 o
  -4   3  12        642.67        661.48        27.77 o
  -3   3  12        643.58        597.43        21.73 o
  -2   3  12        220.48        199.20        12.68 o
  -1   3  12       2783.23       2722.12        53.19 o
   0   3  12       4581.40       4436.28        58.07 o
   1   3  12       3791.89       3656.51        34.22 o
   2   3  12         26.38         52.23         5.59 o
   3   3  12       2531.22       2549.98        35.21 o
   4   3  12        847.46        931.26        25.43 o
   5   3  12       2699.96       2561.92        52.90 o
   6   3  12        637.58        726.28        26.57 o
   7   3  12       1225.11       1195.53        61.49 o
   8   3  12        175.59        207.77        20.67 o
   9   3  12          7.33         17.30         9.53 o
  10   3  12         73.13         85.47        18.42 o
  -8   4  12          4.97          3.67         5.49 o
  -7   4  12        163.75        171.83        17.28 o
  -6   4  12        316.66        290.90        20.82 o
  -5   4  12        517.53        536.55        26.84 o
  -4   4  12        309.47        310.93        19.41 o
  -3   4  12        632.29        590.63        27.69 o
  -2   4  12          0.09         -1.15         3.23 o
  -1   4  12       7036.43       6907.95       105.23 o
   0   4  12       3084.12       2924.35        48.01 o
   1   4  12       2858.98       2886.27        32.51 o
   2   4  12       2368.56       2507.88        32.34 o
   3   4  12         73.98         88.92         8.06 o
   4   4  12        120.05        132.97        11.44 o
   5   4  12        795.62        801.28        22.40 o
   6   4  12        886.42        868.21        30.24 o
   7   4  12        460.99        452.06        28.90 o
   8   4  12        497.90        574.45        33.99 o
   9   4  12        140.75        137.92        23.39 o
  10   4  12         33.45         26.10        10.66 o
  -8   5  12        148.78        171.04        17.87 o
  -7   5  12         11.67         12.05         5.77 o
  -6   5  12         11.94         -2.66         5.32 o
  -5   5  12         33.06         19.83         7.19 o
  -4   5  12       3773.06       4032.80       126.37 o
  -3   5  12        187.23        153.59        21.22 o
  -2   5  12       1134.79       1223.54        25.28 o
  -1   5  12        142.07        156.51         8.55 o
   0   5  12       1132.34       1134.56        28.82 o
   1   5  12       1101.18       1087.82        32.05 o
   2   5  12       1181.86       1127.32        26.36 o
   3   5  12       2906.64       2844.01        57.50 o
   4   5  12        102.33         77.85         9.03 o
   5   5  12         82.17         90.82         9.27 o
   6   5  12        608.36        653.87        27.27 o
   7   5  12        923.16        891.88        49.23 o
   8   5  12         11.91          4.13         7.53 o
   9   5  12         61.70         61.15        15.25 o
  -8   6  12         14.59          3.42         6.96 o
  -7   6  12         29.06         30.28         8.26 o
  -6   6  12         36.59         11.89         5.14 o
  -5   6  12        665.33        794.16        40.40 o
  -4   6  12        144.35        127.92        16.33 o
  -3   6  12        620.30        602.30        31.48 o
  -2   6  12        279.69        240.33        14.08 o
  -1   6  12         40.41         35.45         3.89 o
   0   6  12         79.59         79.49         8.66 o
   1   6  12         25.30         25.58         4.64 o
   2   6  12        316.83        345.88        15.04 o
   3   6  12        811.77        729.14        23.58 o
   4   6  12         71.87         80.96        11.43 o
   5   6  12         84.26        106.50        11.44 o
   6   6  12         73.07         61.86         9.25 o
   7   6  12         71.81         70.32        13.98 o
   8   6  12        851.25        994.15        55.57 o
   9   6  12         14.50         21.01         9.99 o
  -7   7  12          2.81          6.33         5.38 o
  -6   7  12        386.91        416.43        27.92 o
  -5   7  12        276.28        309.77        25.49 o
  -4   7  12         99.06         80.97        12.69 o
  -3   7  12          1.49         -7.93         7.93 o
  -2   7  12          1.35         -0.93         3.62 o
  -1   7  12          7.20          9.02         4.65 o
   0   7  12        388.25        404.61        20.85 o
   1   7  12       1059.94       1091.66        38.10 o
   2   7  12         14.24         14.09         4.24 o
   3   7  12        161.10        152.51        10.86 o
   4   7  12          6.62          4.41         5.80 o
   5   7  12        155.82        164.39        14.20 o
   6   7  12        290.48        270.85        19.22 o
   7   7  12        740.34        751.87        41.04 o
   8   7  12         48.48         33.62        12.59 o
   9   7  12        307.56        392.65        37.12 o
  -7   8  12        116.95        134.15        17.37 o
  -6   8  12        239.40        257.48        41.86 o
  -5   8  12       1027.63        969.85        52.70 o
  -4   8  12         45.71         43.24        12.35 o
  -3   8  12         72.68         50.21        13.79 o
  -2   8  12         91.19         67.37         8.96 o
  -1   8  12        614.28        603.86        25.54 o
   0   8  12        657.46        640.63        27.49 o
   1   8  12         69.73        102.96        11.40 o
   2   8  12        579.03        576.35        21.06 o
   3   8  12       1710.95       1638.83        36.82 o
   4   8  12       4674.44       4694.29        77.75 o
   5   8  12        369.32        328.49        20.77 o
   6   8  12        428.05        434.45        24.76 o
   7   8  12         49.73         35.03         9.76 o
   8   8  12        229.15        207.34        25.92 o
  -6   9  12          0.99         -4.68         8.20 o
  -5   9  12         99.36        127.86        19.86 o
  -4   9  12        495.03        447.86        24.97 o
  -3   9  12        450.44        444.23        23.85 o
  -2   9  12          0.83         -2.32         4.90 o
  -1   9  12         21.16         36.69        14.95 o
   0   9  12       1426.53       1607.36        44.56 o
   1   9  12         34.49         38.58         8.95 o
   2   9  12        675.00        742.16        30.97 o
   3   9  12        241.89        257.78        15.52 o
   4   9  12          5.63         18.54         5.39 o
   5   9  12        496.90        526.10        26.02 o
   6   9  12          4.47          2.66         4.70 o
   7   9  12         28.65         49.17        11.09 o
   8   9  12         13.38         26.15        10.43 o
  -6  10  12         25.94         21.56        17.90 o
  -5  10  12         14.64         26.97         8.17 o
  -4  10  12          8.90         15.54         8.45 o
  -3  10  12        555.84        537.71        26.91 o
  -2  10  12         23.60         14.21         7.56 o
  -1  10  12        709.24        723.06        44.92 o
   0  10  12        903.15        888.11        44.86 o
   1  10  12        563.91        546.02        26.36 o
   2  10  12         34.68         30.48         6.86 o
   3  10  12         96.59         95.59        12.49 o
   4  10  12        123.32        144.79        14.57 o
   5  10  12          3.43          7.92         4.72 o
   6  10  12          6.15          0.85         4.94 o
   7  10  12        194.50        146.06        18.23 o
  -5  11  12          3.98         14.09         9.55 o
  -4  11  12        627.11        641.41        42.55 o
  -3  11  12         15.20         10.55         7.92 o
  -2  11  12        261.66        241.58        25.42 o
  -1  11  12          0.97         12.71        12.95 o
   0  11  12        467.57        478.66        37.50 o
   1  11  12          0.57          0.98         5.67 o
   2  11  12         43.31         27.54         8.11 o
   3  11  12         12.24          4.21         6.93 o
   4  11  12          4.17         15.21         6.07 o
   5  11  12         77.80         57.97        10.47 o
   6  11  12          7.97         23.68         8.41 o
   7  11  12         17.14         15.00        10.06 o
  -4  12  12          0.20         -2.48        17.37 o
  -3  12  12        331.69        321.81        64.81 o
  -2  12  12        461.82        529.44        47.35 o
  -1  12  12         17.81         11.39         9.96 o
   0  12  12        250.21        251.97        24.40 o
   1  12  12          0.44         -6.23         7.67 o
   2  12  12        181.87        160.37        21.23 o
   3  12  12        183.12        251.28        27.29 o
   4  12  12        103.83        110.90        16.56 o
   5  12  12         45.99         50.07        11.23 o
   6  12  12         82.83         99.77        22.69 o
  -3  13  12          4.17          5.13         7.81 o
  -2  13  12         19.60         18.49         7.26 o
  -1  13  12         72.02        102.17        26.04 o
   0  13  12         28.31         22.71        15.70 o
   1  13  12         76.68         57.44        12.53 o
   2  13  12          3.30        -16.80        16.80 o
   3  13  12          0.75          2.64        10.15 o
   4  13  12        134.78        150.88        28.84 o
   5  13  12        381.29        408.88        38.36 o
  -2  14  12          0.36          7.64         6.70 o
  -1  14  12          4.29          2.21         6.61 o
   0  14  12          1.53         -7.72         7.72 o
   1  14  12        134.32        147.91        21.25 o
   2  14  12         24.92          7.09         8.29 o
   3  14  12         33.52         17.71        10.22 o
   4  14  12        487.76        501.54        42.83 o
  -1 -14  13         54.06         48.91        10.14 o
   0 -14  13        145.55        146.44        19.33 o
   1 -14  13         12.06         13.34         7.49 o
   2 -14  13          4.91          9.44         7.57 o
  -3 -13  13          3.43          2.66         9.88 o
  -2 -13  13        152.54        126.70        17.34 o
  -1 -13  13        221.84        203.35        21.51 o
   0 -13  13         41.86         56.74        11.09 o
   1 -13  13        467.60        474.95        31.09 o
   2 -13  13         47.05         60.64        11.70 o
   3 -13  13          2.67         -0.59         6.70 o
   4 -13  13         65.14         76.56        12.62 o
  -4 -12  13        126.07        177.48        21.24 o
  -3 -12  13          0.52          4.14         6.71 o
  -2 -12  13         88.51         84.36        14.47 o
  -1 -12  13          0.45         -7.51         8.11 o
   0 -12  13         45.61         59.23        10.34 o
   1 -12  13        265.48        341.09        24.91 o
   2 -12  13        196.98        220.37        22.40 o
   3 -12  13        150.37        166.91        17.38 o
   4 -12  13         71.79         77.83        12.27 o
   5 -12  13          9.64         22.24         8.41 o
  -5 -11  13        200.74        203.45        22.70 o
  -4 -11  13        141.35        163.02        17.22 o
  -3 -11  13        473.82        550.99        27.59 o
  -2 -11  13         83.87         81.92        11.60 o
  -1 -11  13         14.77          5.10         5.72 o
   0 -11  13         35.62         36.28         8.71 o
   1 -11  13        295.92        307.39        20.58 o
   2 -11  13        891.52        899.55        37.12 o
   3 -11  13         72.27         79.51        13.34 o
   4 -11  13        146.95        122.02        14.49 o
   5 -11  13          0.81          3.54         6.57 o
   6 -11  13         71.46         50.47        15.33 o
  -6 -10  13         17.27         12.57         8.91 o
  -5 -10  13          1.67          6.84         8.08 o
  -4 -10  13          1.54          4.35         8.47 o
  -3 -10  13          9.51          7.75         4.17 o
  -2 -10  13        497.34        516.91        20.68 o
  -1 -10  13        529.67        536.95        22.16 o
   0 -10  13        227.08        258.06        18.56 o
   1 -10  13         88.74         88.84        10.96 o
   2 -10  13         31.25         29.41         6.63 o
   3 -10  13        166.33        159.76        16.99 o
   4 -10  13         34.10         35.24         9.31 o
   5 -10  13          0.26         -1.59         7.09 o
   6 -10  13        173.45        167.82        27.48 o
   7 -10  13         58.82         55.90        15.75 o
  -6  -9  13          2.23         22.98         7.54 o
  -5  -9  13         50.58         22.27         7.32 o
  -4  -9  13          1.97         -0.81         4.43 o
  -3  -9  13         37.73         32.20         5.87 o
  -2  -9  13        456.61        452.35        18.73 o
  -1  -9  13        115.94        121.21         9.48 o
   0  -9  13        697.76        743.76        24.27 o
   1  -9  13        882.72        903.00        26.73 o
   2  -9  13        798.07        797.42        25.31 o
   3  -9  13         16.82          9.30         4.71 o
   4  -9  13        967.81        969.29        38.97 o
   5  -9  13         11.63         27.34         8.14 o
   6  -9  13        309.99        327.37        24.27 o
   7  -9  13         16.66         14.02        12.88 o
  -7  -8  13          6.40         -7.27         7.27 o
  -6  -8  13        108.44        134.94        14.36 o
  -5  -8  13        182.42        177.56        15.71 o
  -4  -8  13         15.04         16.17         5.20 o
  -3  -8  13         45.39         42.18         6.05 o
  -2  -8  13        308.25        328.83        16.49 o
  -1  -8  13       1172.40       1127.04        29.45 o
   0  -8  13         15.65         15.14         3.81 o
   1  -8  13        655.22        672.10        22.16 o
   2  -8  13          9.16         12.40         3.70 o
   3  -8  13        342.24        360.56        16.82 o
   4  -8  13          3.20         -1.08         5.02 o
   5  -8  13        703.97        803.67        34.89 o
   6  -8  13          0.09          4.21         8.00 o
   7  -8  13         27.94         43.31        11.29 o
   8  -8  13         31.75         19.93         7.67 o
  -7  -7  13          0.06         -1.50         6.70 o
  -6  -7  13         14.09          6.32         5.26 o
  -5  -7  13        594.92        593.69        32.27 o
  -4  -7  13        573.06        568.54        23.16 o
  -3  -7  13         37.95         36.17         5.69 o
  -2  -7  13       1132.00       1072.55        26.87 o
  -1  -7  13        588.44        587.60        19.22 o
   0  -7  13       1097.40       1055.16        26.73 o
   1  -7  13        471.76        422.77        15.49 o
   2  -7  13        700.93        713.52        21.96 o
   3  -7  13          0.20         -4.42         4.42 o
   4  -7  13        344.34        307.02        16.60 o
   5  -7  13        107.23         93.89        11.88 o
   6  -7  13        656.57        698.88        40.35 o
   7  -7  13          0.35         -4.70         6.34 o
   8  -7  13         23.85         17.48         7.99 o
  -7  -6  13         34.59         24.06         7.47 o
  -6  -6  13        187.19        204.49        17.16 o
  -5  -6  13        174.88        216.77        17.03 o
  -4  -6  13        603.17        646.74        24.39 o
  -3  -6  13        168.70        173.57        12.17 o
  -2  -6  13        512.58        531.90        16.37 o
  -1  -6  13        313.88        337.54        12.90 o
   0  -6  13         16.51          9.40         2.67 o
   1  -6  13        354.40        379.86        12.93 o
   2  -6  13        162.31        139.19         8.02 o
   3  -6  13        102.95         98.49         7.66 o
   4  -6  13         90.85         87.48         8.60 o
   5  -6  13         11.13         -1.89         4.81 o
   6  -6  13        184.77        128.26        17.12 o
   7  -6  13        496.25        482.09        30.95 o
   8  -6  13          3.56         -6.02         7.30 o
   9  -6  13         43.99         30.02         9.84 o
  -8  -5  13          9.27          2.98         6.10 o
  -7  -5  13         36.93         11.92         5.37 o
  -6  -5  13         73.61         75.67        10.91 o
  -5  -5  13        312.95        311.50        20.07 o
  -4  -5  13        419.65        393.45        21.41 o
  -3  -5  13        798.27        793.35        20.87 o
  -2  -5  13          2.66         -0.83         2.32 o
  -1  -5  13        587.66        581.38        16.17 o
   0  -5  13        160.59        170.88         8.59 o
   1  -5  13        238.49        216.57         9.21 o
   2  -5  13        397.14        362.07        11.33 o
   3  -5  13        577.37        593.46        18.87 o
   4  -5  13         13.33          2.09         3.24 o
   5  -5  13        175.47        134.35        11.88 o
   6  -5  13        544.98        528.94        34.71 o
   7  -5  13        165.19        141.67        23.51 o
   8  -5  13         90.37         78.79        13.42 o
   9  -5  13         80.83        108.84        19.21 o
  -8  -4  13        150.75        196.13        20.99 o
  -7  -4  13          3.83          3.94         5.26 o
  -6  -4  13        160.67        153.59        14.75 o
  -5  -4  13          4.99          4.06         5.26 o
  -4  -4  13         11.78          3.75         3.57 o
  -3  -4  13          6.04          1.67         4.10 o
  -2  -4  13         10.46         16.24         2.59 o
  -1  -4  13         70.26         62.27         5.18 o
   0  -4  13          8.99         12.14         2.49 o
   1  -4  13        444.33        484.64        12.76 o
   2  -4  13         27.42         35.25         4.03 o
   3  -4  13        391.35        340.93        13.91 o
   4  -4  13         66.54         69.64         7.35 o
   5  -4  13        291.35        288.75        14.90 o
   6  -4  13         64.97         59.55         9.66 o
   7  -4  13        117.74         93.77        13.59 o
   8  -4  13         32.85         54.03        11.44 o
   9  -4  13        221.37        219.52        22.73 o
  -8  -3  13          1.24          0.60         6.74 o
  -7  -3  13          4.41         -1.81         5.20 o
  -6  -3  13         73.59         54.98         9.42 o
  -5  -3  13        525.42        521.45        22.41 o
  -4  -3  13        977.41        973.59        29.61 o
  -3  -3  13        152.03        134.36         9.02 o
  -2  -3  13       1612.35       1670.31        26.86 o
  -1  -3  13       1380.29       1448.04        25.26 o
   0  -3  13        338.43        277.78         9.74 o
   1  -3  13        156.89        188.15         7.27 o
   2  -3  13         88.32         69.03         5.39 o
   3  -3  13        362.55        348.95         9.78 o
   4  -3  13          9.88          7.83         4.30 o
   5  -3  13        624.91        600.53        20.34 o
   6  -3  13       3669.28       3633.89        71.11 o
   7  -3  13        117.93         99.41        14.25 o
   8  -3  13         49.00         45.21        10.31 o
   9  -3  13         71.97         96.33        15.78 o
  -8  -2  13         24.66         43.50         9.78 o
  -7  -2  13          1.35         -3.65         5.65 o
  -6  -2  13         14.85          8.42         5.35 o
  -5  -2  13        480.27        484.98        21.83 o
  -4  -2  13        586.55        545.46        22.29 o
  -3  -2  13       1219.45       1370.28        27.88 o
  -2  -2  13        952.87        987.17        22.09 o
  -1  -2  13       1481.95       1394.85        31.11 o
   0  -2  13       1297.17       1449.73        22.34 o
   1  -2  13        152.61        156.94         5.97 o
   2  -2  13        332.34        371.04        11.50 o
   3  -2  13         63.63         60.72         4.11 o
   4  -2  13        594.26        661.79        20.95 o
   5  -2  13        557.58        560.80        18.69 o
   6  -2  13        356.64        311.23        18.67 o
   7  -2  13        802.47        804.64        38.70 o
   8  -2  13         12.15         16.44         6.87 o
   9  -2  13         34.08         37.28         9.15 o
  10  -2  13          2.57          4.26         8.85 o
  -8  -1  13          0.27         -8.38         8.38 o
  -7  -1  13        125.09        140.10        15.19 o
  -6  -1  13         21.23         14.00         5.87 o
  -5  -1  13        515.44        504.24        25.71 o
  -4  -1  13         58.97         65.72         9.32 o
  -3  -1  13       1336.06       1306.63        29.72 o
  -2  -1  13        949.98        901.90        19.85 o
  -1  -1  13        161.40        148.87        11.20 o
   0  -1  13       1744.94       1628.82        24.74 o
   1  -1  13         21.65         13.13         2.87 o
   2  -1  13       1295.52       1381.18        22.74 o
   3  -1  13        900.12        884.86        16.07 o
   4  -1  13       1212.79       1185.82        26.79 o
   5  -1  13         18.76         14.29         2.90 o
   6  -1  13          9.56         14.19         4.10 o
   7  -1  13          0.83         -6.80         6.80 o
   8  -1  13         91.69        100.34        14.52 o
   9  -1  13          4.44          5.29         9.32 o
  10  -1  13          1.83          8.37        13.21 o
  -8   0  13         60.68         74.23        13.60 o
  -7   0  13          1.34         -6.26         6.26 o
  -6   0  13        334.95        313.46        21.43 o
  -5   0  13        702.17        756.65        31.47 o
  -4   0  13       1062.57       1026.19        34.72 o
  -3   0  13        563.73        598.33        22.66 o
  -2   0  13        853.37        789.25        19.90 o
  -1   0  13        146.80        131.15        10.66 o
   0   0  13          6.83         12.70         3.38 o
   1   0  13        438.12        429.17        14.17 o
   2   0  13       1547.56       1723.58        25.46 o
   3   0  13        885.26        917.47        18.28 o
   4   0  13          8.74          9.27         2.70 o
   5   0  13       2476.22       2450.24        32.55 o
   6   0  13          3.14         -0.45         3.98 o
   7   0  13        581.05        536.78        31.70 o
   8   0  13         27.37         45.01        10.66 o
   9   0  13        340.70        297.05        32.17 o
  10   0  13         18.09         20.98        10.18 o
  -8   1  13         15.28          2.97         9.11 o
  -7   1  13        127.57        111.40        13.93 o
  -6   1  13         21.18          5.30         5.54 o
  -5   1  13          1.48         -2.10         5.49 o
  -4   1  13        432.37        442.13        23.06 o
  -3   1  13        356.22        345.15        19.21 o
  -2   1  13        112.86        133.64        11.50 o
  -1   1  13        966.63        923.36        21.25 o
   0   1  13       1679.60       1589.25        32.46 o
   1   1  13         12.04          3.31         3.30 o
   2   1  13        517.02        520.82        14.01 o
   3   1  13         84.91         88.29         6.00 o
   4   1  13       3113.88       2985.78        33.36 o
   5   1  13          8.11         11.88         3.05 o
   6   1  13        706.46        731.24        27.34 o
   7   1  13         48.06         48.64         9.58 o
   8   1  13        291.90        240.88        22.35 o
   9   1  13          2.25         -3.08         7.94 o
  10   1  13        365.40        325.73        35.59 o
  -8   2  13        152.17        125.06        17.16 o
  -7   2  13          9.21          7.46         5.90 o
  -6   2  13        465.67        479.44        26.77 o
  -5   2  13        112.66        105.29        12.06 o
  -4   2  13        477.16        443.09        23.13 o
  -3   2  13        446.65        401.78        15.02 o
  -2   2  13        290.76        314.66        10.85 o
  -1   2  13        194.80        236.59         8.27 o
   0   2  13       2903.79       2879.40        45.38 o
   1   2  13       3466.97       3673.68        69.47 o
   2   2  13         39.74         42.32         4.74 o
   3   2  13        929.27        934.93        23.08 o
   4   2  13       1266.08       1323.47        26.72 o
   5   2  13       3052.12       2924.85        41.95 o
   6   2  13         35.86         38.18         6.90 o
   7   2  13       1202.18       1234.93        48.12 o
   8   2  13         53.25         34.95        10.37 o
   9   2  13         28.26         15.98         8.27 o
  10   2  13         54.42         54.84        15.51 o
  -8   3  13         19.69         17.24         7.94 o
  -7   3  13         98.19         80.24        11.97 o
  -6   3  13         12.10          4.55         5.38 o
  -5   3  13        208.85        212.06        17.12 o
  -4   3  13         56.47         46.27         8.24 o
  -3   3  13        380.53        344.41        16.54 o
  -2   3  13        421.47        467.53        17.60 o
  -1   3  13       1394.80       1319.74        27.33 o
   0   3  13       2158.91       2140.40        32.24 o
   1   3  13       1342.08       1149.96        26.37 o
   2   3  13        109.24         94.05         7.30 o
   3   3  13       1501.98       1334.85        27.92 o
   4   3  13       2295.20       2204.42        45.41 o
   5   3  13         38.56         30.62         4.50 o
   6   3  13       3165.96       3149.28        57.38 o
   7   3  13         24.73         17.20         7.66 o
   8   3  13         37.58         41.65        10.05 o
   9   3  13         22.82         12.79        10.87 o
  10   3  13         39.20         49.57        15.48 o
  -8   4  13         52.79         52.62        11.88 o
  -7   4  13         29.31         19.16         6.77 o
  -6   4  13        166.82        161.11        16.00 o
  -5   4  13         26.74         23.27         7.23 o
  -4   4  13       1131.34       1067.13        40.17 o
  -3   4  13         21.03         12.07         6.12 o
  -2   4  13         44.40         25.50         3.71 o
  -1   4  13        755.54        660.64        17.47 o
   0   4  13       1933.50       1837.24        37.29 o
   1   4  13       2280.01       2188.67        38.24 o
   2   4  13        981.61        943.46        20.14 o
   3   4  13         52.70         55.82         7.64 o
   4   4  13        516.90        444.99        21.18 o
   5   4  13         12.67         16.70         5.19 o
   6   4  13          3.56          2.71         4.29 o
   7   4  13        308.24        338.42        25.72 o
   8   4  13         74.62         89.57        14.07 o
   9   4  13          2.50          0.20        13.25 o
  -8   5  13          1.86          3.03         6.87 o
  -7   5  13        233.12        247.45        20.89 o
  -6   5  13          5.49         -1.15         9.37 o
  -5   5  13        530.77        463.33        28.32 o
  -4   5  13          0.92         -0.60         6.50 o
  -3   5  13       1304.73       1260.48        70.13 o
  -2   5  13          2.81          2.34         2.77 o
  -1   5  13       1297.86       1396.45        30.77 o
   0   5  13          5.36         13.44         4.45 o
   1   5  13        257.32        269.57        14.17 o
   2   5  13        721.51        807.84        22.89 o
   3   5  13        722.78        729.99        23.45 o
   4   5  13       1326.67       1264.43        33.09 o
   5   5  13        464.58        440.64        22.38 o
   6   5  13          3.93         -2.27         4.39 o
   7   5  13         82.25         84.23        15.61 o
   8   5  13        668.71        756.78        48.80 o
   9   5  13        130.32        139.77        23.09 o
  -7   6  13          7.70          2.60         5.43 o
  -6   6  13         52.47         53.14         9.97 o
  -5   6  13        125.38        119.81        14.62 o
  -4   6  13       1843.16       1857.05        59.31 o
  -3   6  13        361.68        346.27        24.63 o
  -2   6  13        653.03        646.93        23.34 o
  -1   6  13        431.33        392.05        15.74 o
   0   6  13        572.74        534.69        17.30 o
   1   6  13       2114.77       2003.34        40.04 o
   2   6  13        569.60        610.47        20.39 o
   3   6  13         25.77         27.95         5.18 o
   4   6  13        403.26        400.39        22.94 o
   5   6  13       1791.18       1897.69        42.93 o
   6   6  13         89.25         86.00        10.83 o
   7   6  13        419.16        402.10        29.15 o
   8   6  13        247.89        237.28        28.36 o
   9   6  13        130.30        147.76        22.65 o
  -7   7  13        266.36        287.25        22.52 o
  -6   7  13         21.19         22.57         9.97 o
  -5   7  13        635.55        659.79        49.13 o
  -4   7  13          3.31         -3.53         7.11 o
  -3   7  13         71.30         51.39         9.13 o
  -2   7  13         49.26         36.77         6.09 o
  -1   7  13        332.81        331.74        17.47 o
   0   7  13        476.91        492.54        26.74 o
   1   7  13        233.02        196.40        12.17 o
   2   7  13         52.19         31.24         6.17 o
   3   7  13       1275.75       1204.90        31.56 o
   4   7  13       3641.37       3793.42        85.72 o
   5   7  13         53.98         52.62         8.84 o
   6   7  13        541.12        593.64        28.88 o
   7   7  13        157.42        184.02        20.18 o
   8   7  13        328.21        331.02        32.76 o
   9   7  13        237.67        286.12        32.31 o
  -7   8  13        102.21        108.80        16.01 o
  -6   8  13          0.81          0.22         6.56 o
  -5   8  13          6.96         31.76        11.34 o
  -4   8  13         42.45         62.79        13.49 o
  -3   8  13        131.81        143.76        13.31 o
  -2   8  13         32.28         22.93         6.16 o
  -1   8  13        254.74        248.07        18.54 o
   0   8  13       1918.93       1988.08        49.34 o
   1   8  13       2320.07       2384.45        79.01 o
   2   8  13          7.27          8.55         3.83 o
   3   8  13       2137.48       2165.78        42.88 o
   4   8  13         95.59         87.12         9.81 o
   5   8  13       1589.23       1603.40        45.97 o
   6   8  13         30.47         18.71         6.78 o
   7   8  13        211.02        192.30        20.67 o
   8   8  13        337.23        344.63        33.04 o
  -6   9  13        134.37        118.46        20.52 o
  -5   9  13         16.82          3.79         7.41 o
  -4   9  13        156.51        133.66        14.25 o
  -3   9  13        129.78        150.32        14.40 o
  -2   9  13         13.08         20.20         7.77 o
  -1   9  13        489.23        543.20        28.06 o
   0   9  13       1119.93       1121.35        34.73 o
   1   9  13       1620.81       1698.66        51.13 o
   2   9  13       1282.43       1199.23        40.15 o
   3   9  13         35.09         35.12        10.20 o
   4   9  13        487.82        499.78        26.93 o
   5   9  13         22.91          5.82         4.46 o
   6   9  13        263.96        281.81        20.54 o
   7   9  13          5.14          3.44         5.50 o
   8   9  13        108.05        117.26        19.60 o
  -6  10  13          8.96          5.36         7.47 o
  -5  10  13          7.06          7.74         7.52 o
  -4  10  13        960.34        980.97        39.87 o
  -3  10  13          5.53          6.67         5.07 o
  -2  10  13        120.58        138.72        14.07 o
  -1  10  13        153.26        144.79        13.99 o
   0  10  13       1165.20       1165.13        36.73 o
   1  10  13       1143.38       1162.75        39.08 o
   2  10  13        248.93        240.68        18.85 o
   3  10  13        842.95        749.64        34.56 o
   4  10  13         43.72         27.37         7.08 o
   5  10  13        137.80        120.20        13.93 o
   6  10  13         22.05         19.99         6.36 o
   7  10  13         35.93         28.06         9.64 o
  -5  11  13        105.50        119.54        19.42 o
  -4  11  13          4.74          7.44        18.64 o
  -3  11  13       1405.12       1509.83        64.10 o
  -2  11  13        259.26        273.69        57.10 o
  -1  11  13         71.11         89.80        27.68 o
   0  11  13          5.03          2.06         9.39 o
   1  11  13        152.77        142.59        20.08 o
   2  11  13        138.75        111.07        13.39 o
   3  11  13         10.84         10.65         6.81 o
   4  11  13        449.97        401.70        24.97 o
   5  11  13          6.70          3.88         5.74 o
   6  11  13         68.04         92.64        23.17 o
   7  11  13          0.51        -12.14        12.14 o
  -4  12  13        172.34        214.65        26.36 o
  -3  12  13        175.97        191.73        20.88 o
  -2  12  13          4.96         -5.68         8.59 o
  -1  12  13        418.25        538.12        34.76 o
   0  12  13          0.19         -1.09         7.07 o
   1  12  13          0.79         -2.50         6.86 o
   2  12  13          9.70          0.39         7.50 o
   3  12  13         31.21          3.74         9.87 o
   4  12  13          2.73         -8.93         8.93 o
   5  12  13        173.12        151.21        19.49 o
   6  12  13          6.20        -10.29        10.74 o
  -3  13  13          5.24          6.94         7.13 o
  -2  13  13         17.63         31.06        12.85 o
  -1  13  13         12.67         17.50        13.91 o
   0  13  13          8.40         28.47         9.49 o
   1  13  13         17.69         13.32        12.29 o
   2  13  13          1.91        -13.87        13.87 o
   3  13  13          0.14          9.02        13.29 o
   4  13  13        545.56        549.86        37.52 o
   5  13  13         20.47         24.03        15.61 o
  -1  14  13          0.14          2.75         8.83 o
   0  14  13        330.10        352.21        32.16 o
   1  14  13        100.57        112.21        19.02 o
   2  14  13         36.06         24.58        12.98 o
   3  14  13          0.29         -2.75         9.40 o
  -2 -13  14          2.34          0.25         5.74 o
  -1 -13  14         35.45         34.90         9.63 o
   0 -13  14        143.27        104.22        15.52 o
   1 -13  14        237.22        247.64        20.67 o
   2 -13  14        154.55        176.30        19.46 o
   3 -13  14          8.03          4.93         5.25 o
  -3 -12  14        149.48        122.98        15.46 o
  -2 -12  14          9.84          5.24         6.20 o
  -1 -12  14         28.94         23.73         7.70 o
   0 -12  14         69.13         72.26        11.76 o
   1 -12  14         97.09        133.96        16.08 o
   2 -12  14        517.49        598.37        32.58 o
   3 -12  14          8.57          6.56         5.69 o
   4 -12  14         12.56          6.74         5.29 o
   5 -12  14         47.21         59.70        12.59 o
  -4 -11  14         12.62         13.75         7.95 o
  -3 -11  14        123.47        107.45        12.41 o
  -2 -11  14        220.19        246.40        20.53 o
  -1 -11  14        251.31        288.21        30.13 o
   0 -11  14        230.64        229.85        18.86 o
   1 -11  14         74.73         63.41         9.56 o
   2 -11  14        134.64        143.54        14.32 o
   3 -11  14        152.86        148.38        17.56 o
   4 -11  14         60.34         56.53        10.22 o
   5 -11  14         27.71         35.94        13.03 o
   6 -11  14          0.17         -9.92        10.13 o
  -5 -10  14         34.95         40.13        13.27 o
  -4 -10  14        184.75        206.94        18.88 o
  -3 -10  14          2.93         -1.53         5.44 o
  -2 -10  14        126.15        129.55        10.78 o
  -1 -10  14         28.29         42.98         6.48 o
   0 -10  14        317.72        323.43        21.26 o
   1 -10  14          8.89         17.54         6.28 o
   2 -10  14        195.83        209.20        16.06 o
   3 -10  14        108.24        107.91        11.89 o
   4 -10  14        167.09        156.70        19.88 o
   5 -10  14          7.61         14.59        13.26 o
   6 -10  14         24.45         42.46        15.54 o
   7 -10  14         11.52         13.68         9.89 o
  -6  -9  14         95.52         78.89        12.73 o
  -5  -9  14         61.97         51.86        10.22 o
  -4  -9  14         10.40         15.02         5.27 o
  -3  -9  14         48.25         49.64         7.54 o
  -2  -9  14        100.70        103.38         9.91 o
  -1  -9  14        623.29        668.30        22.85 o
   0  -9  14         82.90         83.99         8.85 o
   1  -9  14         13.38         14.83         4.26 o
   2  -9  14        163.35        135.88        11.96 o
   3  -9  14        589.78        602.03        22.96 o
   4  -9  14        164.78        169.16        19.80 o
   5  -9  14        806.07        910.69        51.08 o
   6  -9  14          3.18         12.00         6.40 o
   7  -9  14         56.91         62.37        13.99 o
  -6  -8  14         33.64         51.39         9.73 o
  -5  -8  14        225.46        220.61        20.41 o
  -4  -8  14        647.64        672.66        26.16 o
  -3  -8  14          1.26          0.33         3.38 o
  -2  -8  14         23.42         25.63         5.81 o
  -1  -8  14        202.74        182.02        12.43 o
   0  -8  14       1234.54       1288.89        26.62 o
   1  -8  14        130.90        126.62        10.03 o
   2  -8  14          0.80          2.04         3.72 o
   3  -8  14        125.43        132.58        10.53 o
   4  -8  14         75.21         57.82        10.08 o
   5  -8  14          9.43         14.31         5.58 o
   6  -8  14        490.09        531.41        35.98 o
   7  -8  14         18.20         19.64         7.95 o
   8  -8  14          3.49          4.28         7.20 o
  -7  -7  14         98.18        131.08        16.70 o
  -6  -7  14         94.39        128.94        14.83 o
  -5  -7  14        294.61        327.80        21.14 o
  -4  -7  14        126.17        119.52        10.95 o
  -3  -7  14        244.45        241.26        13.75 o
  -2  -7  14        102.52        115.20         9.10 o
  -1  -7  14        899.87        895.02        24.33 o
   0  -7  14        312.40        287.38        14.55 o
   1  -7  14        406.56        412.56        15.68 o
   2  -7  14        437.36        398.74        16.98 o
   3  -7  14        160.01        166.54        10.53 o
   4  -7  14        148.83        145.26        11.82 o
   5  -7  14         42.97         47.31         8.06 o
   6  -7  14          9.37          9.09         8.37 o
   7  -7  14         88.11         64.69        14.72 o
   8  -7  14          2.57          3.22         8.39 o
  -7  -6  14        159.31        198.50        18.45 o
  -6  -6  14         11.83          2.94         5.35 o
  -5  -6  14        413.97        449.94        24.61 o
  -4  -6  14         74.19         60.28         8.37 o
  -3  -6  14        534.23        544.92        22.28 o
  -2  -6  14         29.85         27.31         4.53 o
  -1  -6  14        338.96        331.45        13.09 o
   0  -6  14         15.33          5.92         3.52 o
   1  -6  14         17.10          7.29         3.80 o
   2  -6  14         15.17         13.44         3.37 o
   3  -6  14        707.66        769.67        25.43 o
   4  -6  14         22.46         24.13         5.43 o
   5  -6  14          6.27         -2.46         4.40 o
   6  -6  14        136.78        146.45        18.65 o
   7  -6  14         48.85         32.31        11.41 o
   8  -6  14         22.29         21.26         8.37 o
   9  -6  14          8.37         11.79         8.08 o
  -7  -5  14          1.05         -5.26         5.70 o
  -6  -5  14          1.24          1.90         4.62 o
  -5  -5  14        123.43        158.49        14.80 o
  -4  -5  14        247.96        269.39        16.21 o
  -3  -5  14        149.53        131.92        11.13 o
  -2  -5  14        416.64        416.77        16.41 o
  -1  -5  14       1232.57       1086.43        22.58 o
   0  -5  14        364.27        377.89        13.10 o
   1  -5  14         24.71         29.42         5.30 o
   2  -5  14         56.59         69.86         4.70 o
   3  -5  14        558.32        510.57        20.18 o
   4  -5  14          4.55          5.31         4.40 o
   5  -5  14         69.96         50.09         6.72 o
   6  -5  14          7.99          9.30         5.97 o
   7  -5  14         87.33         84.76        13.44 o
   8  -5  14         22.65         25.00         8.02 o
   9  -5  14        149.84        123.77        18.34 o
  -8  -4  14         32.34         45.92        10.55 o
  -7  -4  14         14.02          6.80         5.18 o
  -6  -4  14        106.77        123.34        13.54 o
  -5  -4  14        129.08        129.24        13.33 o
  -4  -4  14        199.84        222.87        14.75 o
  -3  -4  14       1366.28       1353.94        34.60 o
  -2  -4  14        210.49        169.98         9.18 o
  -1  -4  14         83.93         80.53         6.02 o
   0  -4  14        350.07        348.40        11.97 o
   1  -4  14        761.21        780.44        16.74 o
   2  -4  14        645.18        659.79        15.33 o
   3  -4  14         54.83         48.47         6.62 o
   4  -4  14        185.10        162.55        11.52 o
   5  -4  14        948.79       1036.89        28.83 o
   6  -4  14        543.74        613.24        30.75 o
   7  -4  14        121.89        110.15        15.35 o
   8  -4  14         56.37         37.49        10.62 o
   9  -4  14         46.55         46.26        11.00 o
  -8  -3  14          8.11         11.49         7.29 o
  -7  -3  14         49.56         51.00         9.79 o
  -6  -3  14         16.06         12.88         5.55 o
  -5  -3  14        965.50       1049.97        32.78 o
  -4  -3  14         41.20         40.25         6.73 o
  -3  -3  14          6.79         16.99         3.73 o
  -2  -3  14        257.09        239.09        10.37 o
  -1  -3  14       3968.68       3854.22        40.97 o
   0  -3  14          7.16         10.48         2.43 o
   1  -3  14       1320.88       1217.61        18.59 o
   2  -3  14         67.26         69.17         5.59 o
   3  -3  14        225.62        208.46         7.68 o
   4  -3  14        369.56        394.51        17.28 o
   5  -3  14       1296.34       1417.43        32.44 o
   6  -3  14        329.69        324.44        22.09 o
   7  -3  14        765.68        758.16        38.59 o
   8  -3  14         43.10         34.34         9.25 o
   9  -3  14          1.91          3.80         6.70 o
  -8  -2  14         11.75          4.92         6.92 o
  -7  -2  14        136.99        131.68        15.04 o
  -6  -2  14         33.62         39.05         8.28 o
  -5  -2  14         38.85         39.42         6.66 o
  -4  -2  14        593.06        667.41        25.39 o
  -3  -2  14        177.94        166.39         9.92 o
  -2  -2  14        210.18        149.12         7.84 o
  -1  -2  14         20.09         19.57         4.89 o
   0  -2  14       3759.38       3630.63        48.95 o
   1  -2  14        260.71        245.99         7.34 o
   2  -2  14         15.71         22.36         3.50 o
   3  -2  14       1428.22       1519.59        22.28 o
   4  -2  14          0.41          1.13         2.52 o
   5  -2  14         34.69         33.60         4.93 o
   6  -2  14         10.39          3.43         5.45 o
   7  -2  14        100.38         68.79        11.93 o
   8  -2  14         36.24         36.51         9.61 o
   9  -2  14          5.31          1.79         7.79 o
  -8  -1  14        221.54        230.58        23.75 o
  -7  -1  14         68.55         62.09        10.64 o
  -6  -1  14          0.05         -2.88         5.06 o
  -5  -1  14        352.71        377.23        20.09 o
  -4  -1  14        308.33        325.97        20.18 o
  -3  -1  14        601.97        665.13        22.19 o
  -2  -1  14       1462.47       1504.80        24.07 o
  -1  -1  14       1009.40        958.40        29.12 o
   0  -1  14        125.75        123.51         8.15 o
   1  -1  14        253.57        228.82        10.60 o
   2  -1  14       1229.22       1224.29        19.80 o
   3  -1  14       1421.47       1286.80        21.69 o
   4  -1  14        370.22        379.25        11.51 o
   5  -1  14        433.46        392.70        17.05 o
   6  -1  14        168.35        147.69        13.09 o
   7  -1  14        221.40        230.38        21.05 o
   8  -1  14          0.32         -4.50         6.28 o
   9  -1  14        149.72        136.98        22.02 o
  -8   0  14          2.66          7.02         9.53 o
  -7   0  14        107.98        157.55        16.46 o
  -6   0  14         57.59         36.17         7.98 o
  -5   0  14         57.83         69.95        10.60 o
  -4   0  14       1772.21       1772.83        46.73 o
  -3   0  14         44.37         49.93         6.45 o
  -2   0  14       1459.24       1445.94        25.04 o
  -1   0  14       1366.57       1364.04        34.96 o
   0   0  14         35.82         73.45         7.07 o
   1   0  14          0.07         -1.70         2.50 o
   2   0  14       1112.69       1178.93        19.83 o
   3   0  14         54.17         55.27         5.03 o
   4   0  14        309.96        307.91         9.23 o
   5   0  14       4020.83       4174.68        45.27 o
   6   0  14        119.93        131.80        13.17 o
   7   0  14         47.65         52.89        11.03 o
   8   0  14        440.97        432.54        30.37 o
   9   0  14         64.97         55.18        14.76 o
  -8   1  14        341.99        380.55        30.00 o
  -7   1  14         15.15         14.68         7.88 o
  -6   1  14        140.56        137.06        14.67 o
  -5   1  14          6.12          8.36         5.43 o
  -4   1  14         40.58         24.28         6.14 o
  -3   1  14          1.34          4.70         3.75 o
  -2   1  14         92.65         96.10         7.51 o
  -1   1  14       1027.94       1172.89        24.42 o
   0   1  14        195.22        185.60        11.86 o
   1   1  14        328.97        272.55        14.53 o
   2   1  14        152.09        184.67        11.17 o
   3   1  14        761.29        797.86        19.26 o
   4   1  14         15.25          7.90         2.84 o
[truncated: 159,204 more chars]
